# Supplementary material for: Across preclinical and clinical platforms, approved and investigational psychiatric drugs share pathways and associate with similar molecular functions
Source: Front Drug Discov (Lausanne). Author manuscript; Available in PMC 2026 Jun 3. (PMC13229565; doi:10.3389/fddsv.2025.1686789)
Supplement: SF3 [file NIHMS2168075-supplement-SF3.xlsx]

## Sheet: InSilicoDrugs
Drugname	DBID	Effect
Acitretin	DB00459	1
Amifostine	DB01143	1
Amlexanox	DB01025	1
Anisindione	DB01125	1
Atenolol	DB00335	1
Atovaquone	DB01117	1
Bendroflumethiazide	DB00436	1
Benzthiazide	DB00562	1
Bisoprolol	DB00612	1
Brinzolamide	DB01194	1
Celecoxib	DB00482	1
Cidofovir	DB00369	1
Ciprofloxacin	DB00537	1
Cupric Chloride	DB09131	1
Daunorubicin	DB00694	1
Dimercaprol	DB06782	1
Dorzolamide	DB00869	1
Doxorubicin	DB00997	1
Dyphylline	DB00651	1
Enoxacin	DB00467	1
Epinephrine	DB00668	1
Epirubicin	DB00445	1
Ethambutol	DB00330	1
Ethanol	DB00898	1
Ethoxzolamide	DB00311	1
Gentamicin	DB00798	1
Halazepam	DB00801	1
Hydrotalcite	DB13322	1
Ibuprofen	DB01050	1
Iotrolan	DB09487	1
Iron Dextran	DB00893	1
Isoprenaline	DB01064	1
Lacosamide	DB06218	1
Levocarnitine	DB00583	1
Lidocaine	DB00281	1
Lomefloxacin	DB00978	1
Lopinavir	DB01601	1
Meglumine	DB09415	1
Mesalazine	DB00244	1
Methadone	DB00333	1
Metharbital	DB00463	1
Methoxyflurane	DB01028	1
Methyclothiazide	DB00232	1
Methylphenidate	DB00422	1
Metolazone	DB00524	1
Metronidazole	DB00916	1
Mexiletine	DB00379	1
Nabumetone	DB00461	1
Nitric Oxide	DB00435	1
Nizatidine	DB00585	1
Norfloxacin	DB01059	1
Orciprenaline	DB00816	1
Oxcarbazepine	DB00776	1
Oxytetracycline	DB00595	1
Paramethadione	DB00617	1
Phenacemide	DB01121	1
Phenylephrine	DB00388	1
Phenytoin	DB00252	1
Pindolol	DB00960	1
Piperazine	DB00592	1
Pipobroman	DB00236	1
Plerixafor	DB06809	1
Polythiazide	DB01324	1
Pravastatin	DB00175	1
Prednisone	DB00635	1
Pregabalin	DB00230	1
Ranitidine	DB00863	1
Ritodrine	DB00867	1
Sitagliptin	DB01261	1
Sulfanilamide	DB00259	1
Talc	DB09511	1
Tapentadol	DB06204	1
Tetracycline	DB00759	1
Thiamine	DB00152	1
Topiramate	DB00273	1
Trichlormethiazide	DB01021	1
Triclofos	DB06753	1
Trimethadione	DB00347	1
Trimethoprim	DB00440	1
Triptorelin	DB06825	1
Zanamivir	DB00558	1
Acarbose	DB00284	0
Acetazolamide	DB00819	0
Acetyldigitoxin	DB00511	0
Adenosine	DB00640	0
Alcaftadine	DB06766	0
Alglucerase	DB00088	0
Alitretinoin	DB00523	0
Altretamine	DB00488	0
Amdinocillin	DB01163	0
Amiodarone	DB01118	0
Amitriptyline	DB00321	0
Amoxapine	DB00543	0
Amoxicillin	DB01060	0
Ampicillin	DB00415	0
Apomorphine	DB00714	0
Aprepitant	DB00673	0
Aripiprazole	DB01238	0
Asenapine	DB06216	0
Atomoxetine	DB00289	0
Atropine	DB00572	0
Azacitidine	DB00928	0
Azlocillin	DB01061	0
Aztreonam	DB00355	0
Bentonite	DB11306	0
Bentoquatam	DB00516	0
Benzonatate	DB00868	0
Benzylpenicillin	DB01053	0
Bimatoprost	DB00905	0
Biperiden	DB00810	0
Bortezomib	DB00188	0
Bupivacaine	DB00297	0
Buprenorphine	DB00921	0
Calcifediol	DB00146	0
Cefprozil	DB01150	0
Ceftazidime	DB00438	0
Cefuroxime	DB01112	0
Cephalexin	DB00567	0
Cephaloglycin	DB00689	0
Cetirizine	DB00341	0
Chlordiazepoxide	DB00475	0
Chlorthalidone	DB00310	0
Clemastine	DB00283	0
Clioquinol	DB04815	0
Clofarabine	DB00631	0
Clofazimine	DB00845	0
Clopidogrel	DB00758	0
Cloxacillin	DB01147	0
Clozapine	DB00363	0
Cyclacillin	DB01000	0
Cyclizine	DB01176	0
Cyclopentolate	DB00979	0
Cytarabine	DB00987	0
Dactinomycin	DB00970	0
Deserpidine	DB01089	0
Desflurane	DB01189	0
Deslanoside	DB01078	0
Dextromethorphan	DB00514	0
Dezocine	DB01209	0
Diazoxide	DB01119	0
Dicloxacillin	DB00485	0
Diethylpropion	DB00937	0
Digitoxin	DB01396	0
Digoxin	DB00390	0
Dihydrocodeine	DB01551	0
Diphenoxylate	DB01081	0
Disulfiram	DB00822	0
Doxapram	DB00561	0
Duloxetine	DB00476	0
Econazole	DB01127	0
Enalaprilat	DB09477	0
Erlotinib	DB00530	0
Ethinamate	DB01031	0
Everolimus	DB01590	0
Fentanyl	DB00813	0
Flavoxate	DB01148	0
Fluorometholone	DB00324	0
Fluphenazine	DB00623	0
Flurandrenolide	DB00846	0
Flurazepam	DB00690	0
Gadoversetamide	DB00538	0
Gefitinib	DB00317	0
Gemfibrozil	DB01241	0
Granisetron	DB00889	0
Halcinonide	DB06786	0
Haloperidol	DB00502	0
Haloprogin	DB00793	0
Hetacillin	DB00739	0
Hexachlorophene	DB00756	0
Hydromorphone	DB00327	0
Imiglucerase	DB00053	0
Imipramine	DB00458	0
Imiquimod	DB00724	0
Indapamide	DB00808	0
Iophendylate	DB01187	0
Isoflurane	DB00753	0
Isotretinoin	DB00982	0
Isradipine	DB00270	0
Ivermectin	DB00602	0
Ketamine	DB01221	0
Ketotifen	DB00920	0
Latanoprost	DB00654	0
Levamisole	DB00848	0
Levobupivacaine	DB01002	0
Levocetirizine	DB06282	0
Levorphanol	DB00854	0
Lindane	DB00431	0
Lisdexamfetamine	DB01255	0
Lisinopril	DB00722	0
Loracarbef	DB00447	0
Lorazepam	DB00186	0
Masoprocol	DB00179	0
Mazindol	DB00579	0
Medrysone	DB00253	0
Mefloquine	DB00358	0
Mephentermine	DB01365	0
Methazolamide	DB00703	0
Methdilazine	DB00902	0
Methohexital	DB00474	0
Methylprednisolone	DB00959	0
Metrizamide	DB01578	0
Miconazole	DB01110	0
Miglustat	DB00419	0
Mitomycin	DB00305	0
Monobenzone	DB00600	0
Mupirocin	DB00410	0
Naloxone	DB01183	0
Naltrexone	DB00704	0
Nelfinavir	DB00220	0
Nilutamide	DB00665	0
Nisoldipine	DB00401	0
Nitazoxanide	DB00507	0
Octinoxate	DB09496	0
Olanzapine	DB00334	0
Olopatadine	DB00768	0
Oxazepam	DB00842	0
Oxybutynin	DB01062	0
Oxycodone	DB00497	0
Oxymorphone	DB01192	0
Oxyphenonium	DB00219	0
Palonosetron	DB00377	0
Pemoline	DB01230	0
Pentamidine	DB00738	0
Pentazocine	DB00652	0
Perphenazine	DB00850	0
Phenazopyridine	DB01438	0
Phenmetrazine	DB00830	0
Phenoxybenzamine	DB00925	0
Phenoxymethylpenicillin	DB00417	0
Pimecrolimus	DB00337	0
Pimozide	DB01100	0
Piperacillin	DB00319	0
Prasugrel	DB06209	0
Primaquine	DB01087	0
Primidone	DB00794	0
Prochlorperazine	DB00433	0
Propantheline	DB00782	0
Pyridostigmine	DB00545	0
Quetiapine	DB01224	0
Quinapril	DB00881	0
Quinidine	DB00908	0
Quinine	DB00468	0
Racementhol	DB14123	0
Raloxifene	DB00481	0
Ramipril	DB00178	0
Regadenoson	DB06213	0
Remifentanil	DB00899	0
Rescinnamine	DB01180	0
Reserpine	DB00206	0
Ribavirin	DB00811	0
Romiplostim	DB05332	0
Ropivacaine	DB00296	0
Rotigotine	DB05271	0
Salmeterol	DB00938	0
Saxagliptin	DB06335	0
Selegiline	DB01037	0
Sertraline	DB01104	0
Sevoflurane	DB01236	0
Simethicone	DB09512	0
Sirolimus	DB00877	0
Spinosad	DB08823	0
Stanozolol	DB06718	0
Streptomycin	DB01082	0
Sufentanil	DB00708	0
Tacrolimus	DB00864	0
Tamoxifen	DB00675	0
Temazepam	DB00231	0
Terbinafine	DB00857	0
Tetrabenazine	DB04844	0
Tetracaine	DB09085	0
Thioridazine	DB00679	0
Thiotepa	DB04572	0
Thiothixene	DB01623	0
Tizanidine	DB00697	0
Tolazamide	DB00839	0
Tretinoin	DB00755	0
Trifluoperazine	DB00831	0
Triflupromazine	DB00508	0
Trihexyphenidyl	DB00376	0
Trilostane	DB01108	0
Valsartan	DB00177	0
Verapamil	DB00661	0
Vidarabine	DB00194	0
Vitamin A	DB00162	0
Vorinostat	DB02546	0

## Sheet: PhenScoreDrugs
Drugname	DBID	PhenScore
Progesterone	DB00396	0.759465
Etomidate	DB00292	0.697795
Ivermectin	DB00602	0.620809
Dimethyl sulfoxide	DB01093	0.401215
Butamben	DB11148	0.37906
Flufenamic acid	DB02266	0.36493
Lidoflazine	DB13766	0.314636
Mefenamic acid	DB00784	0.31344
Perphenazine	DB00850	0.286984
Cinchocaine	DB00527	0.250906
Tolfenamic acid	DB09216	0.234959
Sertraline	DB01104	0.211117
Menadione	DB00170	0.180497
Dirithromycin	DB00954	0.170199
Testosterone propionate	DB01420	0.169991
Haloperidol	DB00502	0.164991
Droperidol	DB00450	0.160502
Flurandrenolide	DB00846	0.156335
Gabapentin	DB00996	0.152774
Fluorometholone	DB00324	0.146999
Aspartic acid	DB00128	0.144784
Dydrogesterone	DB00378	0.141347
Budesonide	DB01222	0.136874
Tiaprofenic acid	DB01600	0.133679
Riboflavin	DB00140	0.130744
Brinzolamide	DB01194	0.130724
Anisomycin	DB07374	0.129773
Colchicine	DB01394	0.129553
Metronidazole	DB00916	0.127615
Simvastatin	DB00641	0.125295
Tetrandrine	DB14066	0.124931
Mometasone furoate	DB14512	0.122892
Glutethimide	DB01437	0.122758
Thiorphan	DB08626	0.121045
Salmeterol	DB00938	0.119352
Benzbromarone	DB12319	0.118694
Phenacetin	DB03783	0.118549
Glimepiride	DB00222	0.116508
Omeprazole	DB00338	0.112645
Etoposide	DB00773	0.109997
Cefaclor	DB00833	0.109658
Enoxacin	DB00467	0.107684
Flunisolide	DB00180	0.10665
Felodipine	DB01023	0.106282
Zidovudine	DB00495	0.105173
Ajmaline	DB01426	0.104629
Sulfadimethoxine	DB06150	0.104074
Nitrofural	DB00336	0.102835
Trifluridine	DB00432	0.102577
Domperidone	DB01184	0.102441
Ergoloid mesylate	DB01049	0.102341
Diethylstilbestrol	DB00255	0.102105
Cefotetan	DB01330	0.102059
Trimethadione	DB00347	0.101451
Cyclosporine	DB00091	0.0992126
Practolol	DB01297	0.0984894
Diazoxide	DB01119	0.0972069
Cefixime	DB00671	0.0929986
Halcinonide	DB06786	0.0925652
Ascorbic acid	DB00126	0.0922548
Oxybenzone	DB01428	0.0907539
Hesperidin	DB04703	0.0899594
Carbimazole	DB00389	0.0897012
8-azaguanine	DB01667	0.0887745
Amphotericin B	DB00681	0.0878456
Noscapine	DB06174	0.0865839
Acetazolamide	DB00819	0.0865158
Melatonin	DB01065	0.0864767
Minoxidil	DB00350	0.0863811
Chlorhexidine	DB00878	0.0860262
Metergoline	DB13520	0.0852608
Chlorpropamide	DB00672	0.0839445
Ethotoin	DB00754	0.08336
Terfenadine	DB00342	0.082479
Chlorzoxazone	DB00356	0.0823221
Nystatin	DB00646	0.0822976
Amoxapine	DB00543	0.0803044
Cyproterone acetate	DB04839	0.0776295
Phenindione	DB00498	0.0767629
Norfloxacin	DB01059	0.0767198
Resveratrol	DB02709	0.0764221
Carisoprodol	DB00395	0.0754992
Artemisinin	DB13132	0.0746116
Furosemide	DB00695	0.0738883
Streptozocin	DB00428	0.0734752
Piroxicam	DB00554	0.0730059
Nicergoline	DB00699	0.0727353
Propylthiouracil	DB00550	0.0726313
Digoxin	DB00390	0.0723731
Tenoxicam	DB00469	0.0711294
Finasteride	DB01216	0.0706093
Cholecalciferol	DB00169	0.0676849
Proxyphylline	DB13449	0.0676631
Cyanocobalamin	DB00115	0.0670337
Erythromycin	DB00199	0.0667359
Vitamin D	DB11094	0.0660117
Thalidomide	DB01041	0.0655703
Cisapride	DB00604	0.0654558
Quinethazone	DB01325	0.0653743
Nitrofurantoin	DB00698	0.0646923
Gliclazide	DB01120	0.0644349
Sulfasalazine	DB00795	0.0639854
Bezafibrate	DB01393	0.0628399
Clozapine	DB00363	0.0626699
Propofol	DB00818	0.0626042
Aceclofenac	DB06736	0.0618066
Bromopride	DB09018	0.0613716
Ethosuximide	DB00593	0.0611619
Astemizole	DB00637	0.0611335
Bufexamac	DB13346	0.0609538
Iodipamide	DB04711	0.0605764
Pinacidil	DB06762	0.0599425
Flumethasone	DB00663	0.0585273
Sulindac	DB00605	0.0584008
Dinoprost tromethamine	DB01160	0.0583972
Triflusal	DB08814	0.057958
Dicoumarol	DB00266	0.0577425
Etodolac	DB00749	0.0573511
Myricetin	DB02375	0.0573041
Prednicarbate	DB01130	0.0569859
Gliquidone	DB01251	0.0568651
Tranexamic acid	DB00302	0.0563856
Pyrazinamide	DB00339	0.0560871
Nifedipine	DB01115	0.0557635
Ofloxacin	DB01165	0.0554697
Thiabendazole	DB00730	0.0552506
Megestrol acetate	DB00351	0.055185
Trichlormethiazide	DB01021	0.0547721
Atovaquone	DB01117	0.0547344
Levodopa	DB01235	0.053124
Aminohippuric acid	DB00345	0.0528976
Praziquantel	DB01058	0.0524429
Vigabatrin	DB01080	0.0523789
Probucol	DB01599	0.0521833
Dipyridamole	DB00975	0.0520526
Sulpiride	DB00391	0.0518037
Azathioprine	DB00993	0.0503118
Rifampicin	DB01045	0.0496321
Thiocolchicoside	DB11582	0.0494139
Ketoprofen	DB01009	0.0493328
Mycophenolic acid	DB01024	0.0490623
Loracarbef	DB00447	0.0484389
Niacin	DB00627	0.048271
Clofazimine	DB00845	0.0481924
Hycanthone	DB14061	0.0480361
Nitrendipine	DB01054	0.0476591
Sulfamerazine	DB01581	0.0474855
Albendazole	DB00518	0.047308
Ciprofibrate	DB09064	0.0468048
Cefadroxil	DB01140	0.0454694
Biotin	DB00121	0.0453107
Pindolol	DB00960	0.0441395
Hexestrol	DB07931	0.0439414
Chloramphenicol	DB00446	0.0434705
Corticosterone	DB04652	0.043442
Roxithromycin	DB00778	0.0422892
Arbutin	DB11217	0.0422368
Theobromine	DB01412	0.0415766
Pyrimethamine	DB00205	0.0410135
Hydroflumethiazide	DB00774	0.040684
Ethynodiol diacetate	DB00823	0.0405353
Griseofulvin	DB00400	0.0403851
Dacarbazine	DB00851	0.0403211
Isosorbide dinitrate	DB00883	0.0403126
Methylprednisolone	DB00959	0.0400563
Sulfanilamide	DB00259	0.039723
Fluticasone propionate	DB00588	0.0384833
Isotretinoin	DB00982	0.0380842
Naproxen	DB00788	0.037584
Tolbutamide	DB01124	0.0373403
Sulfadiazine	DB00359	0.0370428
Pipemidic acid	DB13823	0.0369036
Natamycin	DB00826	0.0368758
Felbinac	DB07477	0.0367832
Oxaprozin	DB00991	0.0364018
Zardaverine	DB02918	0.036312
Benzonatate	DB00868	0.0360989
Paclitaxel	DB01229	0.036051
Prednisone	DB00635	0.0358132
Risperidone	DB00734	0.0354667
Betamethasone	DB00443	0.0352883
Hydrochlorothiazide	DB00999	0.0351236
Lisinopril	DB00722	0.0350729
Tolazamide	DB00839	0.0347553
Lovastatin	DB00227	0.034724
Diclofenamide	DB01144	0.0342736
Sulfamethizole	DB00576	0.0338979
Mesalazine	DB00244	0.0338817
Disulfiram	DB00822	0.0328236
Letrozole	DB01006	0.0302821
Methimazole	DB00763	0.0296602
Zalcitabine	DB00943	0.0296599
Gallamine triethiodide	DB00483	0.0294722
Danazol	DB01406	0.0293325
Pentetic acid	DB14007	0.0292923
Repaglinide	DB00912	0.0285903
Sulfisoxazole	DB00263	0.0285786
Niflumic acid	DB04552	0.028555
Norethynodrel	DB09371	0.0278331
Sulfamethoxazole	DB01015	0.0277434
Chlorothiazide	DB00880	0.0277317
Triamterene	DB00384	0.0276366
Pimozide	DB01100	0.0276295
Estriol	DB04573	0.0275075
Famotidine	DB00927	0.0273612
Aminocaproic acid	DB00513	0.0272257
Flumequine	DB08972	0.0272132
Cinoxacin	DB00827	0.0271573
Nialamide	DB04820	0.025558
Benzthiazide	DB00562	0.0254641
Metolazone	DB00524	0.0253051
Folic acid	DB00158	0.0251208
Chlorambucil	DB00291	0.0250672
Glycocholic acid	DB02691	0.0250555
Nabumetone	DB00461	0.0250399
Mephenytoin	DB00532	0.0237867
Sulfathiazole	DB06147	0.0236727
Tretinoin	DB00755	0.0231585
Oxyphenbutazone	DB03585	0.0228162
Trapidil	DB09283	0.0225999
Chlorthalidone	DB00310	0.0225449
Acetohexamide	DB00414	0.0220592
Amoxicillin	DB01060	0.0219601
Medrysone	DB00253	0.02176
Cimetidine	DB00501	0.0216488
Reserpine	DB00206	0.0215475
Lynestrenol	DB12474	0.0210312
Mebendazole	DB00643	0.0208772
Ramipril	DB00178	0.0205535
Liothyronine	DB00279	0.0202273
Spaglumic Acid	DB08835	0.0201857
Methazolamide	DB00703	0.0194822
Aminophylline	DB01223	0.0180977
Bendroflumethiazide	DB00436	0.0173363
Cantharidin	DB12328	0.0172459
Clotrimazole	DB00257	0.0170059
Gemfibrozil	DB01241	0.0168177
Rifabutin	DB00615	0.0162187
Midecamycin	DB13456	0.01539
Indapamide	DB00808	0.0142714
Pentoxifylline	DB00806	0.0140307
Isoniazid	DB00951	0.0137504
Bumetanide	DB00887	0.013717
Dyphylline	DB00651	0.013244
Metyrapone	DB01011	0.0131464
Antipyrine	DB01435	0.0128886
Ketoconazole	DB01026	0.0121617
Methotrexate	DB00563	0.0121124
Mifepristone	DB00834	0.0120682
Ifosfamide	DB01181	0.0110592
Acyclovir	DB00787	0.0109284
Clobetasol propionate	DB01013	0.0105886
Miconazole	DB01110	0.009934
Disopyramide	DB00280	0.00984822
Flucytosine	DB01099	0.00929066
Nimesulide	DB04743	0.00899697
Mimosine	DB01055	0.0089613
Ribavirin	DB00811	0.00886549
Glipizide	DB01067	0.00789017
Spironolactone	DB00421	0.00735657
Flutamide	DB00499	0.00686988
Prednisolone	DB00860	0.00643413
Nadolol	DB01203	0.006195
Pregnenolone	DB02789	0.00572641
Sulfinpyrazone	DB01138	0.00571587
Glyburide	DB01016	0.00546273
Trimethoprim	DB00440	0.00517246
Acemetacin	DB13783	0.00494642
Captopril	DB01197	0.00489999
Alprostadil	DB00770	0.00439739
Amrinone	DB01427	0.00353982
Homosalate	DB11064	0.00339506
Rolipram	DB01954	0.00338022
Probenecid	DB01032	0.00335151
Triamcinolone	DB00620	0.00264982
Oxolinic acid	DB13627	0.0023985
Carbamazepine	DB00564	0.00203578
Troleandomycin	DB13179	0.00189795
Tropicamide	DB00809	0.00158944
Beclomethasone dipropionate	DB00394	0.00136142
Sulfaphenazole	DB06729	0.00117736
Chlorotrianisene	DB00269	0.000931409
Cyclacillin	DB01000	0.000599824
Lansoprazole	DB00448	0.00049467
Tyloxapol	DB06439	0.000238833
Tinidazole	DB00911	0.000149999
Piperine	DB12582	-0.000162489
Fenofibrate	DB01039	-0.000570473
Benzocaine	DB01086	-0.000794505
Flurbiprofen	DB00712	-0.00107925
Suprofen	DB00870	-0.00175596
Capsaicin	DB06774	-0.00205991
Moxonidine	DB09242	-0.00233668
Podofilox	DB01179	-0.00246823
Fluocinonide	DB01047	-0.00294176
Vinpocetine	DB12131	-0.0029921
Nilutamide	DB00665	-0.00302552
Acenocoumarol	DB01418	-0.00384088
Dienestrol	DB00890	-0.00490219
Indomethacin	DB00328	-0.00503299
Nomegestrol acetate	DB13981	-0.00510489
Nizatidine	DB00585	-0.00563184
Cycloserine	DB00260	-0.00600925
Cinnarizine	DB00568	-0.00622388
Chenodeoxycholic acid	DB06777	-0.0062655
Equilin	DB02187	-0.00676073
Azapropazone	DB07402	-0.00770474
Bacitracin	DB00626	-0.0077224
Salbutamol	DB01001	-0.00792306
Dapsone	DB00250	-0.00865686
Hesperetin	DB01094	-0.00876315
Leflunomide	DB01097	-0.0101621
Cortisone	DB14681	-0.0115097
Ganciclovir	DB01004	-0.0133828
Diflunisal	DB00861	-0.0155081
Niclosamide	DB06803	-0.0173896
Rimexolone	DB00896	-0.0196214
Estrone	DB00655	-0.0203006
Sulfapyridine	DB00891	-0.0220282
Torasemide	DB00214	-0.0243127
Norethisterone	DB00717	-0.0244645
Dimenhydrinate	DB00985	-0.0250185
Etacrynic acid	DB00903	-0.0275007
Acetaminophen	DB00316	-0.0297707
Isradipine	DB00270	-0.032226
Primidone	DB00794	-0.0324352
Nimodipine	DB00393	-0.0434438

## Sheet: EfficacyDrugs
DrugName	DBID	efficacy.or	eff.ci.lb	eff.ci.ub	accept.or	acc.ci.lb	acc.ci.ub
agomelatine	DB06594	1.65	1.44	1.88	0.84	0.72	0.97
buproprion	DB01156	1.58	1.35	1.86	0.96	0.81	1.14
citalopram	DB00215	1.52	1.24	1.74	0.94	0.8	1.09
desvenlafaxine	DB06700	1.49	1.66	1.79	1.08	0.88	1.33
duloxetine	DB00476	1.85	1.5	2.07	1.09	0.96	1.23
escitalopram	DB01175	1.68	1.87	1.87	0.9	0.8	1.02
fluoxetine	DB00472	1.52	1.4	1.66	0.88	0.8	0.96
fluvoxamine	DB00176	1.69	1.41	2.02	1.1	0.91	1.33
levomilnacipran	DB08918	1.59	1.24	2.05	1.19	0.93	1.53
milnacipran	DB04896	1.74	1.37	2.23	0.95	0.73	1.26
mirtazapine	DB00370	1.89	1.64	2.2	0.99	0.85	1.15
paroxetine	DB00715	1.75	1.61	1.96	0.95	0.87	1.03
reboxetine	DB00234	1.37	1.16	1.63	1.16	0.96	1.4
sertraline	DB01104	1.67	1.49	1.87	0.96	0.85	1.08
venlafaxine	DB00285	1.78	1.61	1.96	1.04	0.93	1.15
vilazodone	DB06684	1.6	1.28	2	1.14	0.88	1.47
vortioxetine	DB09068	1.66	1.45	1.92	1.01	0.86	1.19
amitriptyline	DB00321	2.13	1.89	2.41	0.95	0.83	1.08
clomipramine	DB01242	1.49	1.21	1.85	1.3	1.01	1.68
trazodone	DB00656	1.51	1.25	1.83	1.15	0.93	1.42
nefazodone	DB01149	1.67	1.32	2.12	0.93	0.72	1.19

## Sheet: insilico_phagocyt
Gene Names	Regression Coefficients	Shuffled Mean	Shuffled Median	Shuffled Min	Shuffled Max
TOP2A	0.769	-0.016	-0.029	-0.432	0.412
CA4	0.459	-0.014	-0.043	-0.33	0.342
IDO1	0.409	0.018	-0.05	-0.223	0.439
TYMP	0.378	0.012	-0.129	-0.189	0.404
AHR	0.367	0	-0.03	-0.394	0.469
SLC22A11	0.353	0.001	-0.023	-0.376	0.546
SLC12A3	0.32	-0.004	0.002	-0.362	0.363
CYP4B1	0.309	-0.023	-0.049	-0.453	0.467
DHODH	0.272	-0.013	-0.096	-0.351	0.465
PROC	0.252	0.015	-0.086	-0.134	0.269
rs1799808	0.252	0.015	-0.086	-0.134	0.269
CHRNA7	0.249	-0.002	-0.007	-0.318	0.28
ALDH2	0.219	-0.019	-0.051	-0.255	0.426
SLC47A2	0.218	0.021	0.011	-0.335	0.365
RBP1	0.207	-0.007	-0.031	-0.384	0.471
XDH	0.2	-0.005	-0.007	-0.325	0.31
nef	0.188	-0.002	-0.04	-0.188	0.23
rev	0.188	-0.002	-0.04	-0.188	0.23
SCN1A	0.187	0.027	0.096	-0.254	0.485
SLC22A8	0.179	-0.022	-0.017	-0.331	0.358
AKR1C3	0.176	-0.002	-0.012	-0.183	0.216
CBR3	0.176	-0.002	-0.012	-0.183	0.216
AKR1C4	0.163	-0.013	-0.033	-0.171	0.249
rs11253043	0.163	-0.013	-0.033	-0.171	0.249
SCN10A	0.162	-0.003	-0.003	-0.307	0.414
CYP1B1	0.155	-0.011	-0.026	-0.346	0.45
ABCC10	0.149	-0.01	-0.019	-0.375	0.325
GABRA1	0.139	-0.021	-0.036	-0.391	0.479
HTR1A	0.137	-0.003	-0.004	-0.17	0.106
PDE4A	0.127	-0.002	-0.006	-0.187	0.171
PDE4C	0.127	-0.002	-0.006	-0.187	0.171
PDE4D	0.127	-0.002	-0.006	-0.187	0.171
GGCX	0.126	-0.001	-0.044	-0.062	0.134
rs11676382	0.126	-0.001	-0.044	-0.062	0.134
rs12714145	0.126	-0.001	-0.044	-0.062	0.134
rs2592551	0.126	-0.001	-0.044	-0.062	0.134
rs301434	0.126	0.009	-0.042	-0.063	0.131
rs301435	0.126	0.009	-0.042	-0.063	0.131
rs3087879	0.126	0.009	-0.042	-0.063	0.131
rs699664	0.126	-0.001	-0.044	-0.062	0.134
SLC1A1	0.126	0.009	-0.042	-0.063	0.131
SLC7A5	0.126	0.009	-0.042	-0.063	0.131
PDE4B	0.118	-0.002	-0.009	-0.192	0.164
HSD11B1	0.116	-0.01	-0.016	-0.144	0.162
rs4844880	0.116	-0.01	-0.016	-0.144	0.162
rs846908	0.116	-0.01	-0.016	-0.144	0.162
rs846910	0.116	-0.01	-0.016	-0.144	0.162
rs11045585	0.114	0.006	0.002	-0.134	0.246
rs4149117	0.114	0.006	0.002	-0.134	0.246
rs7311358	0.114	0.006	0.002	-0.134	0.246
SLCO1B3	0.114	0.006	0.002	-0.134	0.246
GABRG3	0.112	-0.001	-0.027	-0.281	0.292
GABRP	0.112	-0.001	-0.027	-0.281	0.292
HBB	0.109	0.004	-0.022	-0.207	0.265
ABCC6	0.105	0.02	0.007	-0.428	0.439
CROT	0.101	0.002	-0.006	-0.189	0.175
rs10042486	0.096	-0.006	-0.005	-0.168	0.108
rs1364043	0.096	-0.006	-0.005	-0.168	0.108
rs16851030	0.096	-0.006	-0.007	-0.166	0.143
rs2228079	0.096	-0.006	-0.007	-0.166	0.143
rs6295	0.096	-0.006	-0.005	-0.168	0.108
rs878567	0.096	-0.006	-0.005	-0.168	0.108
rs12210538	0.091	0.005	-0.002	-0.19	0.169
rs6907567	0.091	0.005	-0.002	-0.19	0.169
rs714368	0.091	0.005	-0.002	-0.19	0.169
rs723685	0.091	0.005	-0.002	-0.19	0.169
SLC22A16	0.091	0.005	-0.002	-0.19	0.169
ADRA1A	0.09	0.004	-0.007	-0.18	0.174
rs1048101	0.09	0.004	-0.007	-0.18	0.174
TBXA2R	0.09	0.004	-0.007	-0.18	0.174
DRD5	0.086	0.009	0.008	-0.238	0.222
rs11209716	0.082	-0.002	-0.011	-0.167	0.189
rs7551789	0.082	-0.002	-0.011	-0.167	0.189
GNB1	0.077	0.003	0.012	-0.191	0.173
GNG2	0.077	0.003	0.012	-0.191	0.173
CHRM5	0.072	-0.037	-0.031	-0.324	0.276
CHRM4	0.068	-0.002	0.002	-0.296	0.333
TAS2R13	0.068	-0.002	0.002	-0.296	0.333
PTGER3	0.067	-0.004	-0.014	-0.188	0.176
SLCO2B1	0.066	0.042	0.038	-0.516	0.452
CACNA1I	0.059	0.016	-0.022	-0.335	0.47
CHUK	0.058	-0.003	-0.003	-0.077	0.065
FMO1	0.058	-0.005	-0.009	-0.147	0.126
IKBKB	0.058	-0.003	-0.003	-0.077	0.065
MAP3K8	0.058	-0.003	-0.003	-0.077	0.065
NAT1	0.058	-0.003	-0.003	-0.077	0.065
NFKB1	0.058	-0.003	-0.003	-0.077	0.065
RELA	0.058	-0.003	-0.003	-0.077	0.065
rs10912675	0.058	-0.005	-0.009	-0.147	0.126
rs12720462	0.058	-0.005	-0.009	-0.147	0.126
rs7877	0.058	-0.005	-0.009	-0.147	0.126
TNIP2	0.058	-0.003	-0.003	-0.077	0.065
UBE2V1	0.058	-0.003	-0.003	-0.077	0.065
ALB	0.057	0	0.001	-0.098	0.123
CBR1	0.057	0.018	0.014	-0.276	0.406
complex:lAo9+jzjVOaRJSWZQvoh0G1mUDc	0.057	0	0.001	-0.098	0.123
FKBP1A	0.057	0.011	0.015	-0.465	0.562
KRT9	0.057	0	0.001	-0.098	0.123
OR8D2	0.057	0	0.001	-0.098	0.123
MAP3K7	0.052	-0.004	-0.002	-0.09	0.068
RIPK1	0.052	-0.003	-0.006	-0.114	0.087
TAB1	0.052	-0.004	-0.002	-0.09	0.068
TAB2	0.052	-0.004	-0.002	-0.09	0.068
TAB3	0.052	-0.004	-0.002	-0.09	0.068
PTGS2	0.051	-0.01	-0.014	-0.139	0.14
rs12042763	0.051	-0.01	-0.014	-0.139	0.14
rs20417	0.051	-0.01	-0.014	-0.139	0.14
rs4648287	0.051	-0.01	-0.014	-0.139	0.14
rs5275	0.051	-0.01	-0.014	-0.139	0.14
HMGCR	0.05	-0.001	-0.005	-0.162	0.192
rs12654264	0.05	-0.001	-0.005	-0.162	0.192
rs17238540	0.05	-0.001	-0.005	-0.162	0.192
rs17244841	0.05	-0.001	-0.005	-0.162	0.192
rs17671591	0.05	-0.001	-0.005	-0.162	0.192
rs3846662	0.05	-0.001	-0.005	-0.162	0.192
COMT	0.048	0.002	0.002	-0.103	0.084
HTR3A	0.048	-0.002	-0.004	-0.104	0.131
RLN3	0.048	-0.006	-0.007	-0.22	0.269
rs1062613	0.048	-0.002	-0.004	-0.104	0.131
rs1150226	0.048	-0.002	-0.004	-0.104	0.131
rs13306278	0.048	0.002	0.002	-0.103	0.084
rs165599	0.048	0.002	0.002	-0.103	0.084
rs2276302	0.048	-0.002	-0.004	-0.104	0.131
rs4633	0.048	0.002	0.002	-0.103	0.084
rs4646316	0.048	0.002	0.002	-0.103	0.084
rs4680	0.048	0.002	0.002	-0.103	0.084
rs4818	0.048	0.002	0.002	-0.103	0.084
rs6269	0.048	0.002	0.002	-0.103	0.084
rs9332377	0.048	0.002	0.002	-0.103	0.084
rs9606186	0.048	0.002	0.002	-0.103	0.084
TXNRD2	0.048	0.002	0.002	-0.103	0.084
EPHX1	0.047	0.001	-0.003	-0.139	0.119
PIK3CB	0.047	0.002	0.003	-0.075	0.079
PIK3R2	0.047	0.002	0.003	-0.075	0.079
rs1051740	0.047	0.001	-0.003	-0.139	0.119
rs1131873	0.047	0.001	-0.003	-0.139	0.119
rs1877724	0.047	0.001	-0.003	-0.139	0.119
rs2234922	0.047	0.001	-0.003	-0.139	0.119
SCN2A	0.047	0.001	-0.003	-0.139	0.119
SLCO1C1	0.047	0.001	-0.003	-0.139	0.119
ABCA1	0.044	-0.006	-0.003	-0.127	0.121
DRD3	0.044	0.007	0.005	-0.125	0.159
GRIA2	0.044	-0.005	-0.012	-0.145	0.2
GRIA4	0.044	-0.005	-0.012	-0.145	0.2
MAPK8	0.044	-0.006	-0.003	-0.127	0.121
PDPK1	0.044	0.003	0	-0.07	0.1
rs12003906	0.044	-0.006	-0.003	-0.127	0.121
rs2230806	0.044	-0.006	-0.003	-0.127	0.121
rs2230808	0.044	-0.006	-0.003	-0.127	0.121
rs9282861	0.044	-0.006	-0.003	-0.127	0.121
SULT1A1	0.044	-0.006	-0.003	-0.127	0.121
SULT1A2	0.044	-0.006	-0.003	-0.127	0.121
SULT2A1	0.044	-0.006	-0.003	-0.127	0.121
FYN	0.041	-0.002	0.004	-0.11	0.098
MED1	0.04	-0.004	-0.004	-0.088	0.071
RARB	0.04	-0.004	-0.004	-0.088	0.071
rs11185647	0.04	-0.004	-0.004	-0.088	0.071
rs1536475	0.04	-0.004	-0.004	-0.088	0.071
rs2234753	0.04	-0.004	-0.004	-0.088	0.071
rs62576288	0.04	-0.004	-0.004	-0.088	0.071
rs6413517	0.04	-0.004	-0.004	-0.088	0.071
RXRA	0.04	-0.004	-0.004	-0.088	0.071
RXRAAG,	0.04	-0.004	-0.004	-0.088	0.071
RXRB	0.04	-0.004	-0.004	-0.088	0.071
RXRG	0.04	-0.004	-0.004	-0.088	0.071
GCGR	0.038	0.004	-0.004	-0.188	0.317
NPS	0.038	0.004	-0.004	-0.188	0.317
NPSR1	0.038	0.004	-0.004	-0.188	0.317
rs3787429	0.038	0.004	0.001	-0.229	0.243
rs3787430	0.038	0.004	0.001	-0.229	0.243
GRM2	0.037	-0.005	-0.009	-0.081	0.077
GRM4	0.037	-0.005	-0.009	-0.081	0.077
GRM6	0.037	-0.005	-0.009	-0.081	0.077
GRM7	0.037	-0.005	-0.009	-0.081	0.077
GRM8	0.037	-0.005	-0.009	-0.081	0.077
NQO1	0.037	0.004	0.004	-0.145	0.146
HTR1B	0.036	0.015	0.008	-0.191	0.238
OPRD1	0.036	0.002	0.016	-0.187	0.151
REN	0.036	0	-0.018	-0.297	0.318
rs2368564	0.036	0	-0.018	-0.297	0.318
HEBP1	0.034	0.003	0.004	-0.079	0.054
GRIK2	0.032	-0.005	-0.011	-0.137	0.204
GABBR1	0.031	0.002	-0.001	-0.05	0.062
AKAP9	0.03	-0.002	-0.002	-0.044	0.046
CD28	0.03	-0.002	-0.002	-0.044	0.046
CD80	0.03	-0.002	-0.002	-0.044	0.046
CD86	0.03	-0.002	-0.002	-0.044	0.046
ICOS	0.03	-0.002	-0.002	-0.044	0.046
PIK3CD	0.03	-0.002	-0.002	-0.044	0.046
rs13431554	0.03	-0.002	-0.002	-0.044	0.046
rs351855	0.03	-0.002	-0.002	-0.044	0.046
ADORA2B	0.029	-0.001	-0.011	-0.181	0.192
ADRB1	0.028	-0.002	-0.006	-0.211	0.253
rs1801252	0.028	-0.002	-0.006	-0.211	0.253
rs1801253	0.028	-0.002	-0.006	-0.211	0.253
C18orf56	0.027	0.012	0.007	-0.109	0.14
ENOSF1	0.027	0.012	0.007	-0.109	0.14
GRB2	0.027	0.002	-0.029	-0.136	0.198
rs151264360	0.027	0.012	0.007	-0.109	0.14
rs183205964	0.027	0.012	0.007	-0.109	0.14
rs2847153	0.027	0.012	0.007	-0.109	0.14
rs2853539	0.027	0.012	0.007	-0.109	0.14
rs34489327	0.027	0.012	0.007	-0.109	0.14
rs45445694	0.027	0.012	0.007	-0.109	0.14
TYMS	0.027	0.012	0.007	-0.109	0.14
BRAF	0.026	-0.001	-0.001	-0.04	0.043
CD19	0.026	-0.001	-0.001	-0.04	0.043
CYP2C8	0.026	-0.002	-0.001	-0.051	0.053
CYP2C8*1A,	0.026	-0.002	-0.001	-0.051	0.053
F2R	0.026	-0.001	-0.001	-0.04	0.043
GAB2	0.026	-0.001	-0.001	-0.04	0.043
IRAK1	0.026	-0.012	-0.025	-0.08	0.116
KSR1	0.026	-0.001	-0.001	-0.04	0.043
LCK	0.026	-0.001	-0.001	-0.04	0.043
MAP2K1	0.026	-0.001	-0.001	-0.04	0.043
MAP2K2	0.026	-0.001	-0.001	-0.04	0.043
MAPK1	0.026	-0.001	-0.001	-0.04	0.043
MAPK3	0.026	-0.001	-0.001	-0.04	0.043
MARK3	0.026	-0.001	-0.001	-0.04	0.043
PAPSS1	0.026	-0.001	-0.001	-0.04	0.043
PIK3AP1	0.026	-0.001	-0.001	-0.04	0.043
PIK3R3	0.026	-0.001	-0.001	-0.04	0.043
rs10509681	0.026	-0.002	-0.001	-0.051	0.053
rs1113129	0.026	-0.002	-0.001	-0.051	0.053
rs11572076	0.026	-0.002	-0.001	-0.051	0.053
rs11572080	0.026	-0.002	-0.001	-0.051	0.053
rs11572103	0.026	-0.002	-0.001	-0.051	0.053
rs1934951	0.026	-0.002	-0.001	-0.051	0.053
SOD1	0.026	-0.001	-0.001	-0.04	0.043
TRAF6	0.026	-0.012	-0.025	-0.08	0.116
TRAT1	0.026	-0.001	-0.001	-0.04	0.043
TRIM24	0.026	-0.001	-0.001	-0.04	0.043
VAV1	0.026	-0.001	-0.001	-0.04	0.043
YWHAB	0.026	-0.001	-0.001	-0.04	0.043
AP2A1	0.025	0.001	0.001	-0.06	0.049
AP2A2	0.025	0.001	0.001	-0.06	0.049
HTR4	0.025	-0.001	0.013	-0.188	0.14
CACNA1A	0.024	-0.001	-0.014	-0.158	0.163
HTR2C	0.024	0.007	0.011	-0.149	0.134
rs1414334	0.024	0.007	0.011	-0.149	0.134
rs2497538	0.024	0.007	0.011	-0.149	0.134
rs3813928	0.024	0.007	0.011	-0.149	0.134
rs3813929	0.024	0.007	0.011	-0.149	0.134
rs518147	0.024	0.007	0.011	-0.149	0.134
rs6318	0.024	0.007	0.011	-0.149	0.134
DHFR	0.023	-0.002	-0.008	-0.076	0.102
rs1053129	0.023	-0.002	-0.008	-0.076	0.102
rs1105525	0.023	-0.002	-0.008	-0.076	0.102
rs1643650	0.023	-0.002	-0.008	-0.076	0.102
rs1650697	0.023	-0.002	-0.008	-0.076	0.102
rs1650723	0.023	-0.002	-0.008	-0.076	0.102
rs408626	0.023	-0.002	-0.008	-0.076	0.102
rs442767	0.023	-0.002	-0.008	-0.076	0.102
rs70991108	0.023	-0.002	-0.008	-0.076	0.102
rs12208357	0.022	0.001	0.004	-0.035	0.046
rs2282143	0.022	0.001	0.004	-0.035	0.046
rs34130495	0.022	0.001	0.004	-0.035	0.046
rs35167514	0.022	0.001	0.004	-0.035	0.046
rs36056065	0.022	0.001	0.004	-0.035	0.046
rs594709	0.022	0.001	0.004	-0.035	0.046
rs622342	0.022	0.001	0.004	-0.035	0.046
rs628031	0.022	0.001	0.004	-0.035	0.046
rs683369	0.022	0.001	0.004	-0.035	0.046
rs72552763	0.022	0.001	0.004	-0.035	0.046
SLC22A1	0.022	0.001	0.004	-0.035	0.046
SLC22A1*1,	0.022	0.001	0.004	-0.035	0.046
TAC1	0.022	-0.02	-0.027	-0.239	0.243
CYP2E1	0.021	0	-0.001	-0.057	0.044
CYP2E1*1A,	0.021	0	-0.001	-0.057	0.044
rs2031920	0.021	0	-0.001	-0.057	0.044
rs2070673	0.021	0	-0.001	-0.057	0.044
rs2070676	0.021	0	-0.001	-0.057	0.044
rs2515641	0.021	0	-0.001	-0.057	0.044
rs6413432	0.021	0	-0.001	-0.057	0.044
ADH1B	0.02	0.001	0.002	-0.065	0.045
ADH1C	0.02	0.001	0.002	-0.065	0.045
ADH7	0.02	0.001	0.002	-0.065	0.045
CACNG2	0.02	0.001	0.002	-0.065	0.045
CHRNA5	0.02	0.001	0.002	-0.065	0.045
GRIA3	0.02	0.001	0.002	-0.065	0.045
HTR3B	0.02	0.001	0.002	-0.065	0.045
KCNJ6	0.02	0.001	0.002	-0.065	0.045
KIF4A	0.02	0.001	0.002	-0.065	0.045
KIF4B	0.02	0.001	0.002	-0.065	0.045
L1CAM	0.02	0.001	0.002	-0.065	0.045
rs16969968	0.02	0.001	0.002	-0.065	0.045
rs3761554	0.02	0.001	0.002	-0.065	0.045
rs3761555	0.02	0.001	0.002	-0.065	0.045
rs4825476	0.02	0.001	0.002	-0.065	0.045
rs502434	0.02	0.001	0.002	-0.065	0.045
rs588765	0.02	0.001	0.002	-0.065	0.045
rs615470	0.02	0.001	0.002	-0.065	0.045
rs637137	0.02	0.001	0.002	-0.065	0.045
rs660652	0.02	0.001	0.002	-0.065	0.045
rs684513	0.02	0.001	0.002	-0.065	0.045
ADORA1	0.019	0.001	0	-0.018	0.029
AGTR2	0.019	0.001	0	-0.018	0.029
APLNR	0.019	0.001	0	-0.018	0.029
C3AR1	0.019	0.001	0	-0.018	0.029
C5AR1	0.019	0.001	0	-0.018	0.029
CCR1	0.019	0.001	0	-0.018	0.029
CCR10	0.019	0.001	0	-0.018	0.029
CCR2	0.019	0.001	0	-0.018	0.029
CCR3	0.019	0.001	0	-0.018	0.029
CCR4	0.019	0.001	0	-0.018	0.029
CCR5	0.019	0.001	0	-0.018	0.029
CCR6	0.019	0.001	0	-0.018	0.029
CCR7	0.019	0.001	0	-0.018	0.029
CCR8	0.019	0.001	0	-0.018	0.029
CCR9	0.019	0.001	0	-0.018	0.029
CNR2	0.019	0.001	0	-0.018	0.029
CXCL6	0.019	0.001	0	-0.018	0.029
CXCR1	0.019	0.001	0	-0.018	0.029
CXCR2	0.019	0.001	0	-0.018	0.029
CXCR3	0.019	0.001	0	-0.018	0.029
CXCR4	0.019	0.001	0	-0.018	0.029
CXCR5	0.019	0.001	0	-0.018	0.029
CXCR6	0.019	0.001	0	-0.018	0.029
FPR1	0.019	0.001	0	-0.018	0.029
FPR3	0.019	0.001	0	-0.018	0.029
GNAI1	0.019	0.001	0	-0.018	0.029
GNAI2	0.019	0.001	0	-0.018	0.029
GNAI3	0.019	0.001	0	-0.018	0.029
GNAT3	0.019	0.001	0	-0.018	0.029
GPER1	0.019	0.001	0	-0.018	0.029
GPR18	0.019	0.001	0	-0.018	0.029
GPR55	0.019	0.001	0	-0.018	0.029
HCAR1	0.019	0.001	0	-0.018	0.029
HCAR2	0.019	0.001	0	-0.018	0.029
HCAR3	0.019	0.001	0	-0.018	0.029
HRH3	0.019	0.001	0	-0.018	0.029
NPBWR1	0.019	0.001	0	-0.018	0.029
NPBWR2	0.019	0.001	0	-0.018	0.029
OPRL1	0.019	0.001	0	-0.018	0.029
OXGR1	0.019	0.001	0	-0.018	0.029
P2RY13	0.019	0.001	0	-0.018	0.029
P2RY14	0.019	0.001	0	-0.018	0.029
P2RY4	0.019	0.001	0	-0.018	0.029
POMC	0.019	0.001	0	-0.018	0.029
RXFP3	0.019	0.001	0	-0.018	0.029
RXFP4	0.019	0.001	0	-0.018	0.029
SSTR1	0.019	0.001	0	-0.018	0.029
SSTR2	0.019	0.001	0	-0.018	0.029
SSTR3	0.019	0.001	0	-0.018	0.029
SSTR4	0.019	0.001	0	-0.018	0.029
SSTR5	0.019	0.001	0	-0.018	0.029
SUCNR1	0.019	0.001	0	-0.018	0.029
TAS2R1	0.019	0.001	0	-0.018	0.029
TAS2R10	0.019	0.001	0	-0.018	0.029
TAS2R14	0.019	0.001	0	-0.018	0.029
TAS2R16	0.019	0.001	0	-0.018	0.029
TAS2R19	0.019	0.001	0	-0.018	0.029
TAS2R20	0.019	0.001	0	-0.018	0.029
TAS2R3	0.019	0.001	0	-0.018	0.029
TAS2R30	0.019	0.001	0	-0.018	0.029
TAS2R31	0.019	0.001	0	-0.018	0.029
TAS2R38	0.019	0.001	0	-0.018	0.029
TAS2R39	0.019	0.001	0	-0.018	0.029
TAS2R4	0.019	0.001	0	-0.018	0.029
TAS2R40	0.019	0.001	0	-0.018	0.029
TAS2R41	0.019	0.001	0	-0.018	0.029
TAS2R42	0.019	0.001	0	-0.018	0.029
TAS2R43	0.019	0.001	0	-0.018	0.029
TAS2R45	0.019	0.001	0	-0.018	0.029
TAS2R46	0.019	0.001	0	-0.018	0.029
TAS2R5	0.019	0.001	0	-0.018	0.029
TAS2R50	0.019	0.001	0	-0.018	0.029
TAS2R60	0.019	0.001	0	-0.018	0.029
TAS2R7	0.019	0.001	0	-0.018	0.029
TAS2R8	0.019	0.001	0	-0.018	0.029
TAS2R9	0.019	0.001	0	-0.018	0.029
BCL10	0.018	0.004	0.001	-0.076	0.09
CARD11	0.018	0.004	0.001	-0.076	0.09
PRKCZ	0.018	0.004	0.001	-0.076	0.09
rs1130214	0.018	0.004	0.001	-0.076	0.09
rs2494732	0.018	0.004	0.001	-0.076	0.09
rs2494752	0.018	0.004	0.001	-0.076	0.09
rs3803300	0.018	0.004	0.001	-0.076	0.09
PIK3CA	0.017	0.004	0.001	-0.081	0.089
PIK3R1	0.017	0.004	0.001	-0.081	0.089
rs2699887	0.017	0.004	0.001	-0.081	0.089
rs870995	0.017	0.004	0.001	-0.081	0.089
SLC22A5	0.017	0.03	0.039	-0.379	0.39
TACR1	0.017	-0.021	-0.028	-0.244	0.243
F2	0.016	-0.017	-0.037	-0.297	0.317
CAMK2A	0.015	-0.001	-0.001	-0.088	0.084
CAMK2B	0.015	-0.001	-0.001	-0.088	0.084
CAMK2D	0.015	-0.001	-0.001	-0.088	0.084
CAMK2G	0.015	-0.001	-0.001	-0.088	0.084
DLG4	0.015	-0.001	-0.001	-0.088	0.084
GRIN1	0.015	-0.001	-0.001	-0.088	0.084
GRIN2B	0.015	-0.001	-0.001	-0.088	0.084
HTR2A	0.015	-0.005	-0.002	-0.182	0.134
rs1126442	0.015	-0.001	-0.001	-0.088	0.084
rs6305	0.015	-0.005	-0.002	-0.182	0.134
rs6311	0.015	-0.005	-0.002	-0.182	0.134
rs6313	0.015	-0.005	-0.002	-0.182	0.134
rs6314	0.015	-0.005	-0.002	-0.182	0.134
rs7997012	0.015	-0.005	-0.002	-0.182	0.134
rs9316233	0.015	-0.005	-0.002	-0.182	0.134
BCHE	0.014	0.001	-0.006	-0.071	0.098
rs1799807	0.014	0.001	-0.006	-0.071	0.098
rs1803274	0.014	0.001	-0.006	-0.071	0.098
rs28933389	0.014	0.001	-0.006	-0.071	0.098
rs28933390	0.014	0.001	-0.006	-0.071	0.098
rs11940316	0.013	0.003	0.002	-0.043	0.068
rs28365062	0.013	0.003	0.002	-0.043	0.068
rs28365063	0.013	0.003	0.002	-0.043	0.068
rs4292394	0.013	0.003	0.002	-0.043	0.068
rs4554144	0.013	0.003	0.002	-0.043	0.068
rs61361928	0.013	0.003	0.002	-0.043	0.068
rs6600879	0.013	0.003	0.002	-0.043	0.068
rs6600880	0.013	0.003	0.002	-0.043	0.068
rs6600893	0.013	0.003	0.002	-0.043	0.068
rs7438135	0.013	0.003	0.002	-0.043	0.068
rs7439366	0.013	0.003	0.002	-0.043	0.068
rs7662029	0.013	0.003	0.002	-0.043	0.068
rs7668258	0.013	0.003	0.002	-0.043	0.068
UGT2B7	0.013	0.003	0.002	-0.043	0.068
ANGPT1	0.012	0.002	-0.029	-0.147	0.215
CD59	0.012	0	-0.001	-0.023	0.025
CNIH1	0.012	0	-0.001	-0.023	0.025
CNIH2	0.012	0	-0.001	-0.023	0.025
CNIH3	0.012	0	-0.001	-0.023	0.025
COL7A1	0.012	0	-0.001	-0.023	0.025
CTSC	0.012	0	-0.001	-0.023	0.025
CTSZ	0.012	0	-0.001	-0.023	0.025
F8	0.012	0	-0.001	-0.023	0.025
FOLR1	0.012	0	-0.001	-0.023	0.025
GOSR2	0.012	0	-0.001	-0.023	0.025
GP9	0.012	-0.016	-0.028	-0.308	0.318
GRIA1	0.012	0	-0.001	-0.023	0.025
LMAN1	0.012	0	-0.001	-0.023	0.025
MCFD2	0.012	0	-0.001	-0.023	0.025
PTGER1	0.012	0.03	0.029	-0.308	0.378
RAB1A	0.012	0	-0.001	-0.023	0.025
rs4958381	0.012	0	-0.001	-0.023	0.025
SAR1B	0.012	0	-0.001	-0.023	0.025
SEC13	0.012	0	-0.001	-0.023	0.025
SEC22B	0.012	0	-0.001	-0.023	0.025
SEC23A	0.012	0	-0.001	-0.023	0.025
SEC23IP	0.012	0	-0.001	-0.023	0.025
SEC24A	0.012	0	-0.001	-0.023	0.025
SEC24B	0.012	0	-0.001	-0.023	0.025
SEC24C	0.012	0	-0.001	-0.023	0.025
SEC24D	0.012	0	-0.001	-0.023	0.025
SEC31A	0.012	0	-0.001	-0.023	0.025
SERPINA1	0.012	0	-0.001	-0.023	0.025
STX5	0.012	0	-0.001	-0.023	0.025
TEK	0.012	0.002	-0.029	-0.147	0.215
TGFA	0.012	0	-0.001	-0.023	0.025
TMED10	0.012	0	-0.001	-0.023	0.025
TMED2	0.012	0	-0.001	-0.023	0.025
TRAPPC1	0.012	0	-0.001	-0.023	0.025
TRAPPC10	0.012	0	-0.001	-0.023	0.025
TRAPPC2	0.012	0	-0.001	-0.023	0.025
TRAPPC2L	0.012	0	-0.001	-0.023	0.025
TRAPPC3	0.012	0	-0.001	-0.023	0.025
TRAPPC4	0.012	0	-0.001	-0.023	0.025
TRAPPC5	0.012	0	-0.001	-0.023	0.025
TRAPPC6A	0.012	0	-0.001	-0.023	0.025
TRAPPC6B	0.012	0	-0.001	-0.023	0.025
TRAPPC9	0.012	0	-0.001	-0.023	0.025
ABCC4	0.011	0	0	-0.059	0.057
rs1019385	0.011	0.001	0.003	-0.105	0.103
rs1059751	0.011	0	0	-0.059	0.057
rs1072388	0.011	0.001	0.003	-0.105	0.103
rs11568658	0.011	0	0	-0.059	0.057
rs11568695	0.011	0	0	-0.059	0.057
rs1678387	0.011	0	0	-0.059	0.057
rs16950650	0.011	0	0	-0.059	0.057
rs1751034	0.011	0	0	-0.059	0.057
rs1806201	0.011	0.001	0.003	-0.105	0.103
rs2058878	0.011	0.001	0.003	-0.105	0.103
rs3742106	0.011	0	0	-0.059	0.057
rs3765534	0.011	0	0	-0.059	0.057
rs7317112	0.011	0	0	-0.059	0.057
rs9516519	0.011	0	0	-0.059	0.057
rs9561765	0.011	0	0	-0.059	0.057
rs9561778	0.011	0	0	-0.059	0.057
rs12708954	0.01	-0.004	-0.014	-0.104	0.122
rs3785143	0.01	-0.004	-0.014	-0.104	0.122
rs5569	0.01	-0.004	-0.014	-0.104	0.122
SLC6A2	0.01	-0.004	-0.014	-0.104	0.122
BDKRB1	0.008	-0.001	-0.001	-0.059	0.061
BDKRB2	0.008	-0.001	-0.001	-0.059	0.061
CYP2C9	0.008	0	-0.001	-0.016	0.021
CYP2C9*1,	0.008	0	-0.001	-0.016	0.021
EGF	0.008	-0.001	-0.002	-0.025	0.022
EGFR	0.008	-0.001	-0.002	-0.025	0.022
GPR17	0.008	-0.001	-0.001	-0.059	0.061
LPAR1	0.008	-0.001	-0.001	-0.059	0.061
LPAR2	0.008	-0.001	-0.001	-0.059	0.061
LPAR3	0.008	-0.001	-0.001	-0.059	0.061
LPAR5	0.008	-0.001	-0.001	-0.059	0.061
rs10509680	0.008	0	-0.001	-0.016	0.021
rs1057910	0.008	0	-0.001	-0.016	0.021
rs11568315	0.008	-0.001	-0.002	-0.025	0.022
rs12050217	0.008	-0.001	-0.001	-0.059	0.061
rs121434568	0.008	-0.001	-0.002	-0.025	0.022
rs121434569	0.008	-0.001	-0.002	-0.025	0.022
rs12782374	0.008	0	-0.001	-0.016	0.021
rs1799722	0.008	-0.001	-0.001	-0.059	0.061
rs1799853	0.008	0	-0.001	-0.016	0.021
rs1934969	0.008	0	-0.001	-0.016	0.021
rs2227983	0.008	-0.001	-0.002	-0.025	0.022
rs2293347	0.008	-0.001	-0.002	-0.025	0.022
rs28371685	0.008	0	-0.001	-0.016	0.021
rs28371686	0.008	0	-0.001	-0.016	0.021
rs4086116	0.008	0	-0.001	-0.016	0.021
rs4444903	0.008	-0.001	-0.002	-0.025	0.022
rs4917639	0.008	0	-0.001	-0.016	0.021
rs4918758	0.008	0	-0.001	-0.016	0.021
rs56165452	0.008	0	-0.001	-0.016	0.021
rs7089580	0.008	0	-0.001	-0.016	0.021
rs712829	0.008	-0.001	-0.002	-0.025	0.022
rs712830	0.008	-0.001	-0.002	-0.025	0.022
rs71486745	0.008	0	-0.001	-0.016	0.021
rs72558187	0.008	0	-0.001	-0.016	0.021
rs7900194	0.008	0	-0.001	-0.016	0.021
rs8012552	0.008	-0.001	-0.001	-0.059	0.061
rs8016905	0.008	-0.001	-0.001	-0.059	0.061
rs9332096	0.008	0	-0.001	-0.016	0.021
rs9332131	0.008	0	-0.001	-0.016	0.021
rs9332239	0.008	0	-0.001	-0.016	0.021
SCN4A	0.008	-0.009	-0.017	-0.405	0.35
CASR	0.007	-0.001	0.003	-0.119	0.106
GRIN3A	0.007	-0.018	-0.012	-0.399	0.373
KNG1	0.007	-0.001	0.003	-0.119	0.106
NMS	0.007	-0.001	0.003	-0.119	0.106
NMU	0.007	-0.001	0.003	-0.119	0.106
NMUR1	0.007	-0.001	0.003	-0.119	0.106
NMUR2	0.007	-0.001	0.003	-0.119	0.106
PCNA	0.007	0.001	-0.004	-0.042	0.058
POLA1	0.007	0.001	-0.004	-0.042	0.058
POLA2	0.007	0.001	-0.004	-0.042	0.058
PRIM1	0.007	0.001	-0.004	-0.042	0.058
PRIM2	0.007	0.001	-0.004	-0.042	0.058
RRM1	0.007	0.001	-0.004	-0.042	0.058
rs1042858	0.007	0.001	-0.004	-0.042	0.058
rs1042919	0.007	0.001	-0.004	-0.042	0.058
rs1042927	0.007	0.001	-0.004	-0.042	0.058
rs11030918	0.007	0.001	-0.004	-0.042	0.058
rs12806698	0.007	0.001	-0.004	-0.042	0.058
rs1561876	0.007	0.001	-0.004	-0.042	0.058
rs183484	0.007	0.001	-0.004	-0.042	0.058
rs2284449	0.007	0.001	-0.004	-0.042	0.058
rs232043	0.007	0.001	-0.004	-0.042	0.058
rs2898950	0.007	0.001	-0.004	-0.042	0.058
rs720106	0.007	0.001	-0.004	-0.042	0.058
rs9937	0.007	0.001	-0.004	-0.042	0.058
HRH4	0.006	0	0.007	-0.155	0.162
ABCB1	0.005	0	0	-0.007	0.009
ABCB1*1,	0.005	0	0	-0.007	0.009
ABCB1*2(PMID:11503014)	0.005	0	0	-0.007	0.009
ABCC2	0.005	0	-0.003	-0.055	0.063
ADRA1D	0.005	0.001	0	-0.018	0.018
AVPR1A	0.005	0.001	0	-0.018	0.018
AVPR1B	0.005	0.001	0	-0.018	0.018
CCK	0.005	0.001	0	-0.018	0.018
CCKBR	0.005	0.001	0	-0.018	0.018
CES1	0.005	-0.004	-0.012	-0.125	0.17
CHRM1	0.005	0.001	0	-0.018	0.018
EDN1	0.005	0.001	0	-0.018	0.018
EDN2	0.005	0.001	0	-0.018	0.018
EDN3	0.005	0.001	0	-0.018	0.018
FFAR1	0.005	0.001	0	-0.018	0.018
FFAR2	0.005	0.001	0	-0.018	0.018
FFAR3	0.005	0.001	0	-0.018	0.018
GAST	0.005	0.001	0	-0.018	0.018
GHRL	0.005	0.001	0	-0.018	0.018
GHSR	0.005	0.001	0	-0.018	0.018
GNRH1	0.005	0.001	0	-0.018	0.018
GNRH2	0.005	0.001	0	-0.018	0.018
GNRHR	0.005	0.001	0	-0.018	0.018
GPR132	0.005	0.001	0	-0.018	0.018
GPR4	0.005	0.001	0	-0.018	0.018
GPR65	0.005	0.001	0	-0.018	0.018
GPR68	0.005	0.001	0	-0.018	0.018
GRM1	0.005	0.001	0	-0.018	0.018
GRM5	0.005	0.001	0	-0.018	0.018
GRP	0.005	0.001	0	-0.018	0.018
GRPR	0.005	0.001	0	-0.018	0.018
HCRT	0.005	0.001	0	-0.018	0.018
HRH1	0.005	0.001	0	-0.018	0.018
KISS1	0.005	0.001	0	-0.018	0.018
LPAR4	0.005	0.001	0	-0.018	0.018
LPAR6	0.005	0.001	0	-0.018	0.018
MLN	0.005	0.001	0	-0.018	0.018
MLNR	0.005	0.001	0	-0.018	0.018
NMB	0.005	0.001	0	-0.018	0.018
NMBR	0.005	0.001	0	-0.018	0.018
NPFF	0.005	0.001	0	-0.018	0.018
NTS	0.005	0.001	0	-0.018	0.018
OPN4	0.005	0.001	0	-0.018	0.018
OXT	0.005	0.001	0	-0.018	0.018
P2RY1	0.005	0.001	0	-0.018	0.018
P2RY10	0.005	0.001	0	-0.018	0.018
P2RY2	0.005	0.001	0	-0.018	0.018
P2RY6	0.005	0.001	0	-0.018	0.018
PROK1	0.005	0.001	0	-0.018	0.018
PROK2	0.005	0.001	0	-0.018	0.018
PROKR1	0.005	0.001	0	-0.018	0.018
PROKR2	0.005	0.001	0	-0.018	0.018
QRFP	0.005	0.001	0	-0.018	0.018
rs10248420	0.005	0	0	-0.007	0.009
rs10267099	0.005	0	0	-0.007	0.009
rs10276036	0.005	0	0	-0.007	0.009
rs10280101	0.005	0	0	-0.007	0.009
rs1045642	0.005	0	0	-0.007	0.009
rs1128503	0.005	0	0	-0.007	0.009
rs113646094	0.005	0	-0.003	-0.055	0.063
rs11983225	0.005	0	0	-0.007	0.009
rs12720067	0.005	0	0	-0.007	0.009
rs12762549	0.005	0	-0.003	-0.055	0.063
rs17160359	0.005	0	0	-0.007	0.009
rs17222723	0.005	0	-0.003	-0.055	0.063
rs1922242	0.005	0	0	-0.007	0.009
rs2032582	0.005	0	0	-0.007	0.009
rs2032583	0.005	0	0	-0.007	0.009
rs2229109	0.005	0	0	-0.007	0.009
rs2235015	0.005	0	0	-0.007	0.009
rs2235040	0.005	0	0	-0.007	0.009
rs2235047	0.005	0	0	-0.007	0.009
rs2235067	0.005	0	0	-0.007	0.009
rs2244613	0.005	-0.004	-0.012	-0.125	0.17
rs2273697	0.005	0	-0.003	-0.055	0.063
rs28401781	0.005	0	0	-0.007	0.009
rs3213619	0.005	0	0	-0.007	0.009
rs3740065	0.005	0	-0.003	-0.055	0.063
rs3740066	0.005	0	-0.003	-0.055	0.063
rs3789243	0.005	0	0	-0.007	0.009
rs3842	0.005	0	0	-0.007	0.009
rs4148386	0.005	0	-0.003	-0.055	0.063
rs4148737	0.005	0	0	-0.007	0.009
rs4148738	0.005	0	0	-0.007	0.009
rs4148739	0.005	0	0	-0.007	0.009
rs4148740	0.005	0	0	-0.007	0.009
rs4728709	0.005	0	0	-0.007	0.009
rs71647871	0.005	-0.004	-0.012	-0.125	0.17
rs71647872	0.005	-0.004	-0.012	-0.125	0.17
rs717620	0.005	0	-0.003	-0.055	0.063
rs72552784	0.005	0	0	-0.007	0.009
rs7787082	0.005	0	0	-0.007	0.009
rs7917432	0.005	0	-0.003	-0.055	0.063
rs8187707	0.005	0	-0.003	-0.055	0.063
rs8187710	0.005	0	-0.003	-0.055	0.063
rs8192935	0.005	-0.004	-0.012	-0.125	0.17
rs9282564	0.005	0	0	-0.007	0.009
TAC3	0.005	0.001	0	-0.018	0.018
TRH	0.005	0.001	0	-0.018	0.018
TRHR	0.005	0.001	0	-0.018	0.018
UTS2	0.005	0.001	0	-0.018	0.018
UTS2B	0.005	0.001	0	-0.018	0.018
UTS2R	0.005	0.001	0	-0.018	0.018
XCL1	0.005	0.001	0	-0.018	0.018
XCL2	0.005	0.001	0	-0.018	0.018
AAK1	0.004	0	0	-0.005	0.005
ACE	0.004	0.002	0.002	-0.059	0.064
ACTR2	0.004	0	0	-0.005	0.005
ACTR3	0.004	0	0	-0.005	0.005
ADRB2	0.004	0	0	-0.005	0.005
AGFG1	0.004	0	0	-0.005	0.005
AMPH	0.004	0	0	-0.005	0.005
AP2B1	0.004	0	0	-0.005	0.005
AP2M1	0.004	0	0	-0.005	0.005
AP2S1	0.004	0	0	-0.005	0.005
APOB	0.004	0	0	-0.005	0.005
ARPC1A	0.004	0	0	-0.005	0.005
ARPC2	0.004	0	0	-0.005	0.005
ARPC3	0.004	0	0	-0.005	0.005
ARPC4	0.004	0	0	-0.005	0.005
ARPC5	0.004	0	0	-0.005	0.005
ARRB1	0.004	0	0	-0.005	0.005
ARTN	0.004	-0.001	-0.002	-0.023	0.025
AVP	0.004	0	0	-0.005	0.005
AVPR2	0.004	0	0	-0.005	0.005
BIN1	0.004	0	0	-0.005	0.005
CBL	0.004	0	0	-0.005	0.005
CD3D	0.004	0	0	-0.005	0.005
CD3G	0.004	0	0	-0.005	0.005
CD4	0.004	0	0	-0.005	0.005
CLTA	0.004	0	0	-0.005	0.005
CLTB	0.004	0	0	-0.005	0.005
CLTC	0.004	0	0	-0.005	0.005
CLTCL1	0.004	0	0	-0.005	0.005
CSF2	0.004	-0.001	-0.002	-0.023	0.025
CSF2RA	0.004	-0.001	-0.002	-0.023	0.025
CSF2RB	0.004	-0.001	-0.002	-0.023	0.025
CTTN	0.004	0	0	-0.005	0.005
DAB2	0.004	0	0	-0.005	0.005
DNAJC6	0.004	0	0	-0.005	0.005
DNM2	0.004	0	0	-0.005	0.005
DVL2	0.004	0	0	-0.005	0.005
EPN1	0.004	0	0	-0.005	0.005
EPN2	0.004	0	0	-0.005	0.005
EPS15	0.004	0	0	-0.005	0.005
EPS15L1	0.004	0	0	-0.005	0.005
ESR2	0.004	0.011	0.001	-0.192	0.226
FCHO1	0.004	0	0	-0.005	0.005
FCHO2	0.004	0	0	-0.005	0.005
FNBP1	0.004	0	0	-0.005	0.005
FNBP1L	0.004	0	0	-0.005	0.005
FZD4	0.004	0	0	-0.005	0.005
GAK	0.004	0	0	-0.005	0.005
GDNF	0.004	-0.001	-0.002	-0.023	0.025
GFRA1	0.004	-0.001	-0.002	-0.023	0.025
GFRA2	0.004	-0.001	-0.002	-0.023	0.025
GFRA3	0.004	-0.001	-0.002	-0.023	0.025
GRIN2A	0.004	-0.001	-0.002	-0.023	0.025
GRIN2C	0.004	-0.001	-0.002	-0.023	0.025
GRIN2D	0.004	-0.001	-0.002	-0.023	0.025
HGS	0.004	0	0	-0.005	0.005
HIP1	0.004	0	0	-0.005	0.005
HIP1R	0.004	0	0	-0.005	0.005
IGF2R	0.004	0	0	-0.005	0.005
IL2	0.004	-0.001	-0.002	-0.023	0.025
IL2RA	0.004	-0.001	-0.002	-0.023	0.025
IL2RB	0.004	-0.001	-0.002	-0.023	0.025
IL2RG	0.004	-0.001	-0.002	-0.023	0.025
IL3	0.004	-0.001	-0.002	-0.023	0.025
IL3RA	0.004	-0.001	-0.002	-0.023	0.025
IL5	0.004	-0.001	-0.002	-0.023	0.025
IL5RA	0.004	-0.001	-0.002	-0.023	0.025
ITSN1	0.004	0	0	-0.005	0.005
JAK1	0.004	-0.001	-0.002	-0.023	0.025
JAK2	0.004	-0.001	-0.002	-0.023	0.025
JAK3	0.004	-0.001	-0.002	-0.023	0.025
KIAA0319	0.004	0	0	-0.005	0.005
LDLRAP1	0.004	0	0	-0.005	0.005
LRP2	0.004	0	0	-0.005	0.005
M6PR	0.004	0	0	-0.005	0.005
NCAM1	0.004	-0.001	-0.002	-0.023	0.025
NECAP1	0.004	0	0	-0.005	0.005
NEFL	0.004	-0.001	-0.002	-0.023	0.025
OCRL	0.004	0	0	-0.005	0.005
PACSIN2	0.004	0	0	-0.005	0.005
PICALM	0.004	0	0	-0.005	0.005
PIK3C2A	0.004	0	0	-0.005	0.005
PTK2	0.004	-0.001	-0.002	-0.023	0.025
PTPRA	0.004	-0.001	-0.002	-0.023	0.025
RANBP9	0.004	-0.001	-0.002	-0.023	0.025
RAPGEF2	0.004	-0.001	-0.002	-0.023	0.025
RASGEF1A	0.004	-0.001	-0.002	-0.023	0.025
RASGRF1	0.004	-0.001	-0.002	-0.023	0.025
RASGRF2	0.004	-0.001	-0.002	-0.023	0.025
RASGRP1	0.004	-0.001	-0.002	-0.023	0.025
RASGRP3	0.004	-0.001	-0.002	-0.023	0.025
RASGRP4	0.004	-0.001	-0.002	-0.023	0.025
REPS1	0.004	0	0	-0.005	0.005
REPS2	0.004	0	0	-0.005	0.005
RET	0.004	-0.001	-0.002	-0.023	0.025
RPS27A	0.004	0	0	-0.005	0.005
rs10140457	0.004	0.011	0.001	-0.192	0.226
rs1042713	0.004	0	0	-0.005	0.005
rs1042714	0.004	0	0	-0.005	0.005
rs1042718	0.004	0	0	-0.005	0.005
rs113165732	0.004	0	0	-0.005	0.005
rs1367117	0.004	0	0	-0.005	0.005
rs1799752	0.004	0.002	0.002	-0.059	0.064
rs1799852	0.004	0	0	-0.005	0.005
rs1801701	0.004	0	0	-0.005	0.005
rs2075252	0.004	0	0	-0.005	0.005
rs2216711	0.004	-0.001	-0.002	-0.023	0.025
rs2228171	0.004	0	0	-0.005	0.005
rs2413739	0.004	0	0	-0.005	0.005
rs2973049	0.004	-0.001	-0.002	-0.023	0.025
rs324650	0.004	0	0	-0.005	0.005
rs4291	0.004	0.002	0.002	-0.059	0.064
rs4292	0.004	0.002	0.002	-0.059	0.064
rs4341	0.004	0.002	0.002	-0.059	0.064
rs4343	0.004	0.002	0.002	-0.059	0.064
rs4344	0.004	0.002	0.002	-0.059	0.064
rs4359	0.004	0.002	0.002	-0.059	0.064
rs4646994	0.004	0.002	0.002	-0.059	0.064
rs4986938	0.004	0.011	0.001	-0.192	0.226
rs588076	0.004	0	0	-0.005	0.005
rs676210	0.004	0	0	-0.005	0.005
rs757639	0.004	0	0	-0.005	0.005
rs944050	0.004	0.011	0.001	-0.192	0.226
SCARB2	0.004	0	0	-0.005	0.005
SGIP1	0.004	0	0	-0.005	0.005
SH3GL2	0.004	0	0	-0.005	0.005
SH3KBP1	0.004	0	0	-0.005	0.005
SHC2	0.004	0.003	-0.001	-0.056	0.083
SHC3	0.004	0.003	-0.001	-0.056	0.083
SLC18A3	0.004	0	0	-0.005	0.005
SLC2A8	0.004	0	0	-0.005	0.005
SNX9	0.004	0	0	-0.005	0.005
SPTA1	0.004	-0.001	-0.002	-0.023	0.025
SPTAN1	0.004	-0.001	-0.002	-0.023	0.025
SPTB	0.004	-0.001	-0.002	-0.023	0.025
SPTBN1	0.004	-0.001	-0.002	-0.023	0.025
SPTBN2	0.004	-0.001	-0.002	-0.023	0.025
SPTBN4	0.004	-0.001	-0.002	-0.023	0.025
SPTBN5	0.004	-0.001	-0.002	-0.023	0.025
STAM	0.004	0	0	-0.005	0.005
STAM2	0.004	0	0	-0.005	0.005
STON2	0.004	0	0	-0.005	0.005
SYNJ1	0.004	0	0	-0.005	0.005
SYNJ2	0.004	0	0	-0.005	0.005
SYT1	0.004	0	0	-0.005	0.005
SYT2	0.004	0	0	-0.005	0.005
SYT9	0.004	0	0	-0.005	0.005
TF	0.004	0	0	-0.005	0.005
TFRC	0.004	0	0	-0.005	0.005
TGOLN2	0.004	0	0	-0.005	0.005
TRIP10	0.004	0	0	-0.005	0.005
UBA52	0.004	0	0	-0.005	0.005
UBB	0.004	0	0	-0.005	0.005
UBC	0.004	0	0	-0.005	0.005
VAMP2	0.004	0	0	-0.005	0.005
VAMP3	0.004	0	0	-0.005	0.005
VAMP4	0.004	0	0	-0.005	0.005
VAMP7	0.004	0	0	-0.005	0.005
VAMP8	0.004	0	0	-0.005	0.005
WASL	0.004	0	0	-0.005	0.005
WNT5A	0.004	0	0	-0.005	0.005
CYP2D6	0.003	0	-0.001	-0.016	0.016
CYP2D6*1,	0.003	0	-0.001	-0.016	0.016
CYP2D6*10,	0.003	0	-0.001	-0.016	0.016
CYP2D6*20,	0.003	0	-0.001	-0.016	0.016
DCK	0.003	-0.001	0.001	-0.117	0.085
RARA	0.003	0.011	-0.042	-0.163	0.21
RARG	0.003	0.011	-0.042	-0.163	0.21
rs1065852	0.003	0	-0.001	-0.016	0.016
rs1080985	0.003	0	-0.001	-0.016	0.016
rs138417770	0.003	0	-0.001	-0.016	0.016
rs167770	0.003	0.005	-0.002	-0.095	0.132
rs167771	0.003	0.005	-0.002	-0.095	0.132
rs2229774	0.003	0.011	-0.042	-0.163	0.21
rs2306744	0.003	-0.001	0.001	-0.117	0.085
rs28360521	0.003	0	-0.001	-0.016	0.016
rs28371706	0.003	0	-0.001	-0.016	0.016
rs324023	0.003	0.005	-0.002	-0.095	0.132
rs324026	0.003	0.005	-0.002	-0.095	0.132
rs367543000	0.003	0	-0.001	-0.016	0.016
rs371793722	0.003	0	-0.001	-0.016	0.016
rs3892097	0.003	0	-0.001	-0.016	0.016
rs4694362	0.003	-0.001	0.001	-0.117	0.085
rs5030655	0.003	0	-0.001	-0.016	0.016
rs567606867	0.003	0	-0.001	-0.016	0.016
rs6280	0.003	0.005	-0.002	-0.095	0.132
rs66878317	0.003	-0.001	0.001	-0.117	0.085
rs745746329	0.003	0	-0.001	-0.016	0.016
rs747199	0.003	0.004	0.005	-0.095	0.113
rs750996195	0.003	0	-0.001	-0.016	0.016
rs760370	0.003	0.004	0.005	-0.095	0.113
rs76088846	0.003	0	-0.001	-0.016	0.016
rs777560972	0.003	0	-0.001	-0.016	0.016
rs80143932	0.003	-0.001	0.001	-0.117	0.085
rs9394992	0.003	0.004	0.005	-0.095	0.113
rs963468	0.003	0.005	-0.002	-0.095	0.132
SLC29A1	0.003	0.004	0.005	-0.095	0.113
CHRNA4	0.002	0.004	0.001	-0.082	0.085
ERLIN2	0.002	-0.003	-0.004	-0.077	0.051
rs1044396	0.002	0.004	0.001	-0.082	0.085
rs1044397	0.002	0.004	0.001	-0.082	0.085
rs2229959	0.002	0.004	0.001	-0.082	0.085
rs2236196	0.002	0.004	0.001	-0.082	0.085
CYP19A1	0.001	0.001	0	-0.065	0.074
rs10046	0.001	0.001	0	-0.065	0.074
rs1008805	0.001	0.001	0	-0.065	0.074
rs1062033	0.001	0.001	0	-0.065	0.074
rs2236722	0.001	0.001	0	-0.065	0.074
rs2289105	0.001	0.001	0	-0.065	0.074
rs3759811	0.001	0.001	0	-0.065	0.074
rs4646	0.001	0.001	0	-0.065	0.074
rs4775936	0.001	0.001	0	-0.065	0.074
rs6493497	0.001	0.001	0	-0.065	0.074
rs700518	0.001	0.001	0	-0.065	0.074
rs7176005	0.001	0.001	0	-0.065	0.074
rs749292	0.001	0.001	0	-0.065	0.074
ADRA1B	0	0.013	0	-0.306	0.335
BIRC2	0	0.001	-0.002	-0.082	0.082
BIRC3	0	0.001	-0.002	-0.082	0.082
CRK	0	0.004	-0.001	-0.062	0.076
LST1	0	0.001	-0.002	-0.082	0.082
LTA	0	0.001	-0.002	-0.082	0.082
LTB	0	0.001	-0.002	-0.082	0.082
NGF	0	0.004	-0.001	-0.062	0.076
NTRK1	0	0.004	-0.001	-0.062	0.076
NTRK2	0	0.004	-0.001	-0.062	0.076
rs1042597	0	-0.001	-0.001	-0.015	0.011
rs1042640	0	-0.001	-0.001	-0.015	0.011
rs10465180	0	0.004	-0.001	-0.062	0.076
rs10929302	0	-0.001	-0.001	-0.015	0.011
rs10929303	0	-0.001	-0.001	-0.015	0.011
rs1105879	0	-0.001	-0.001	-0.015	0.011
rs1142345	0	0.009	0.002	-0.082	0.107
rs11563250	0	-0.001	-0.001	-0.015	0.011
rs11692021	0	-0.001	-0.001	-0.015	0.011
rs12201199	0	0.009	0.002	-0.082	0.107
rs1387923	0	0.004	-0.001	-0.062	0.076
rs1778929	0	0.004	-0.001	-0.062	0.076
rs17839843	0	0.009	0.002	-0.082	0.107
rs17863778	0	-0.001	-0.001	-0.015	0.011
rs17863783	0	-0.001	-0.001	-0.015	0.011
rs17868320	0	-0.001	-0.001	-0.015	0.011
rs17868323	0	-0.001	-0.001	-0.015	0.011
rs1799724	0	0.001	-0.002	-0.082	0.082
rs1799964	0	0.001	-0.002	-0.082	0.082
rs1800460	0	0.009	0.002	-0.082	0.107
rs1800629	0	0.001	-0.002	-0.082	0.082
rs1948308	0	0.004	-0.001	-0.062	0.076
rs2003569	0	-0.001	-0.001	-0.015	0.011
rs2070959	0	-0.001	-0.001	-0.015	0.011
rs2120266	0	0.004	-0.001	-0.062	0.076
rs2239622	0	0.004	-0.001	-0.062	0.076
rs2289658	0	0.004	-0.001	-0.062	0.076
rs2378676	0	0.004	-0.001	-0.062	0.076
rs2741049	0	-0.001	-0.001	-0.015	0.011
rs2768759	0	0.004	-0.001	-0.062	0.076
rs3093726	0	0.001	-0.002	-0.082	0.082
rs34993780	0	-0.001	-0.001	-0.015	0.011
rs35350960	0	-0.001	-0.001	-0.015	0.011
rs361525	0	0.001	-0.002	-0.082	0.082
rs3806598	0	-0.001	-0.001	-0.015	0.011
rs3832043	0	-0.001	-0.001	-0.015	0.011
rs3931660	0	0.009	0.002	-0.082	0.107
rs4124874	0	-0.001	-0.001	-0.015	0.011
rs4148323	0	-0.001	-0.001	-0.015	0.011
rs4261716	0	-0.001	-0.001	-0.015	0.011
rs4358872	0	0.004	-0.001	-0.062	0.076
rs4877900	0	0.004	-0.001	-0.062	0.076
rs58597806	0	-0.001	-0.001	-0.015	0.011
rs6431558	0	-0.001	-0.001	-0.015	0.011
rs6714486	0	-0.001	-0.001	-0.015	0.011
rs6759892	0	-0.001	-0.001	-0.015	0.011
rs72551330	0	-0.001	-0.001	-0.015	0.011
rs72551344	0	-0.001	-0.001	-0.015	0.011
rs7586110	0	-0.001	-0.001	-0.015	0.011
rs8175347	0	-0.001	-0.001	-0.015	0.011
rs8330	0	-0.001	-0.001	-0.015	0.011
rs887829	0	-0.001	-0.001	-0.015	0.011
TNF	0	0.001	-0.002	-0.082	0.082
TPMT	0	0.009	0.002	-0.082	0.107
TPMT*1,	0	0.009	0.002	-0.082	0.107
TRADD	0	0.001	-0.002	-0.082	0.082
TRAF2	0	0.001	-0.002	-0.082	0.082
UGT1A	0	-0.001	-0.001	-0.015	0.011
UGT1A1	0	-0.001	-0.001	-0.015	0.011
UGT1A1*1,	0	-0.001	-0.001	-0.015	0.011
UGT1A1*60	0	-0.001	-0.001	-0.015	0.011
UGT1A10	0	-0.001	-0.001	-0.015	0.011
UGT1A6	0	-0.001	-0.001	-0.015	0.011
UGT1A6*1a,	0	-0.001	-0.001	-0.015	0.011
UGT1A6*2a	0	-0.001	-0.001	-0.015	0.011
UGT1A7	0	-0.001	-0.001	-0.015	0.011
UGT1A7*3	0	-0.001	-0.001	-0.015	0.011
UGT1A8	0	-0.001	-0.001	-0.015	0.011
UGT1A9	0	-0.001	-0.001	-0.015	0.011
UGT2B10	0	0.004	-0.001	-0.062	0.076
BTC	-0.001	0	0	-0.008	0.017
CYP11A1	-0.001	0.028	0.029	-0.395	0.529
CYP2A6	-0.001	0.003	0.004	-0.026	0.044
CYP2A6*10,	-0.001	0.003	0.004	-0.026	0.044
CYP2A6*15,	-0.001	0.003	0.004	-0.026	0.044
ERBB2	-0.001	0	0	-0.008	0.017
ERBB3	-0.001	0	0	-0.008	0.017
ERBB4	-0.001	0	0	-0.008	0.017
EREG	-0.001	0	0	-0.008	0.017
FGF1	-0.001	0	0	-0.008	0.017
FGF10	-0.001	0	0	-0.008	0.017
FGF16	-0.001	0	0	-0.008	0.017
FGF17	-0.001	0	0	-0.008	0.017
FGF18	-0.001	0	0	-0.008	0.017
FGF19	-0.001	0	0	-0.008	0.017
FGF2	-0.001	0	0	-0.008	0.017
FGF20	-0.001	0	0	-0.008	0.017
FGF22	-0.001	0	0	-0.008	0.017
FGF23	-0.001	0	0	-0.008	0.017
FGF3	-0.001	0	0	-0.008	0.017
FGF4	-0.001	0	0	-0.008	0.017
FGF5	-0.001	0	0	-0.008	0.017
FGF6	-0.001	0	0	-0.008	0.017
FGF7	-0.001	0	0	-0.008	0.017
FGF8	-0.001	0	0	-0.008	0.017
FGF9	-0.001	0	0	-0.008	0.017
FGFR1	-0.001	0	0	-0.008	0.017
FGFR2	-0.001	0	0	-0.008	0.017
FGFR3	-0.001	0	0	-0.008	0.017
FGFR4	-0.001	0	0	-0.008	0.017
FRS2	-0.001	0	0	-0.008	0.017
GAB1	-0.001	0	0	-0.008	0.017
HBEGF	-0.001	0	0	-0.008	0.017
HGF	-0.001	0	0	-0.008	0.017
HRAS	-0.001	0	0	-0.008	0.017
IRS1	-0.001	0	0	-0.008	0.017
IRS2	-0.001	0.004	0	-0.07	0.078
KIT	-0.001	0	0	-0.008	0.017
KITLG	-0.001	0	0	-0.008	0.017
KL	-0.001	0	0	-0.008	0.017
KLB	-0.001	0	0	-0.008	0.017
KRAS	-0.001	0	0	-0.008	0.017
MET	-0.001	0	0	-0.008	0.017
NRAS	-0.001	0	0	-0.008	0.017
NRG1	-0.001	0	0	-0.008	0.017
NRG2	-0.001	0	0	-0.008	0.017
NRG4	-0.001	0	0	-0.008	0.017
PDGFA	-0.001	0	0	-0.008	0.017
PDGFB	-0.001	0	0	-0.008	0.017
PDGFRA	-0.001	0	0	-0.008	0.017
PDGFRB	-0.001	0	0	-0.008	0.017
PTPN11	-0.001	0	0	-0.008	0.017
rs1065634	-0.001	0	0	-0.008	0.017
rs111033610	-0.001	0.003	0.004	-0.026	0.044
rs112445441	-0.001	0	0	-0.008	0.017
rs1136201	-0.001	0	0	-0.008	0.017
rs13250975	-0.001	0	0	-0.008	0.017
rs140471703	-0.001	0.003	0.004	-0.026	0.044
rs143690364	-0.001	0.003	0.004	-0.026	0.044
rs1449683	-0.001	0	0	-0.008	0.017
rs17716295	-0.001	0	0	-0.008	0.017
rs1801272	-0.001	0.003	0.004	-0.026	0.044
rs28399433	-0.001	0.003	0.004	-0.026	0.044
rs28399454	-0.001	0.003	0.004	-0.026	0.044
rs28399468	-0.001	0.003	0.004	-0.026	0.044
rs376817657	-0.001	0.003	0.004	-0.026	0.044
rs4803381	-0.001	0.003	0.004	-0.026	0.044
rs5031016	-0.001	0.003	0.004	-0.026	0.044
rs56113850	-0.001	0.003	0.004	-0.026	0.044
rs61764370	-0.001	0	0	-0.008	0.017
rs8192720	-0.001	0.003	0.004	-0.026	0.044
rs8192725	-0.001	0.003	0.004	-0.026	0.044
rs8192726	-0.001	0.003	0.004	-0.026	0.044
BCL2	-0.002	-0.002	-0.001	-0.071	0.054
CFTR	-0.002	-0.002	-0.001	-0.071	0.054
CYP2C19	-0.002	-0.001	-0.002	-0.037	0.031
CYP2C19*1,	-0.002	-0.001	-0.002	-0.037	0.031
ERLEC1	-0.002	-0.002	-0.001	-0.071	0.054
ERLIN1	-0.002	-0.002	-0.001	-0.071	0.054
GP1BA	-0.002	-0.002	-0.001	-0.071	0.054
HDAC2	-0.002	-0.003	-0.003	-0.201	0.235
RNF185	-0.002	-0.002	-0.001	-0.071	0.054
RNF5	-0.002	-0.002	-0.001	-0.071	0.054
rs11188072	-0.002	-0.001	-0.002	-0.037	0.031
rs113993959	-0.002	-0.002	-0.001	-0.071	0.054
rs113993960	-0.002	-0.002	-0.001	-0.071	0.054
rs121908755	-0.002	-0.002	-0.001	-0.071	0.054
rs121908757	-0.002	-0.002	-0.001	-0.071	0.054
rs121909005	-0.002	-0.002	-0.001	-0.071	0.054
rs121909013	-0.002	-0.002	-0.001	-0.071	0.054
rs121909041	-0.002	-0.002	-0.001	-0.071	0.054
rs12248560	-0.002	-0.001	-0.002	-0.037	0.031
rs12768009	-0.002	-0.001	-0.002	-0.037	0.031
rs1800477	-0.002	-0.002	-0.001	-0.071	0.054
rs193922525	-0.002	-0.002	-0.001	-0.071	0.054
rs267606723	-0.002	-0.002	-0.001	-0.071	0.054
rs28399504	-0.002	-0.001	-0.002	-0.037	0.031
rs2849380	-0.002	-0.002	-0.001	-0.071	0.054
rs3814637	-0.002	-0.001	-0.002	-0.037	0.031
rs4244285	-0.002	-0.001	-0.002	-0.037	0.031
rs4986893	-0.002	-0.001	-0.002	-0.037	0.031
rs6065	-0.002	-0.002	-0.001	-0.071	0.054
rs74503330	-0.002	-0.002	-0.001	-0.071	0.054
rs75039782	-0.002	-0.002	-0.001	-0.071	0.054
rs75527207	-0.002	-0.002	-0.001	-0.071	0.054
rs77010898	-0.002	-0.002	-0.001	-0.071	0.054
rs78655421	-0.002	-0.002	-0.001	-0.071	0.054
rs80282562	-0.002	-0.002	-0.001	-0.071	0.054
THBD	-0.002	-0.002	-0.001	-0.071	0.054
VCP	-0.002	-0.002	-0.001	-0.071	0.054
AGTR1	-0.003	-0.002	0.001	-0.132	0.159
APEX1	-0.003	-0.002	-0.003	-0.116	0.096
DCTD	-0.003	-0.002	-0.003	-0.116	0.096
PARP1	-0.003	-0.002	-0.003	-0.116	0.096
POLB	-0.003	-0.002	-0.003	-0.116	0.096
ADCYAP1	-0.004	0	0	-0.019	0.024
ADCYAP1R1	-0.004	0	0	-0.019	0.024
ADM	-0.004	0	0	-0.019	0.024
ADM2	-0.004	0	0	-0.019	0.024
CALCA	-0.004	0	0	-0.019	0.024
CALCB	-0.004	0	0	-0.019	0.024
CALCR	-0.004	0	0	-0.019	0.024
CALCRL	-0.004	0	0	-0.019	0.024
CDC37	-0.004	0.001	0.002	-0.025	0.041
CGA	-0.004	0	0	-0.019	0.024
CHRNA3	-0.004	-0.005	-0.031	-0.081	0.146
CRH	-0.004	0	0	-0.019	0.024
CYP2B6	-0.004	-0.001	-0.001	-0.016	0.027
CYP2B6*1,	-0.004	-0.001	-0.001	-0.016	0.027
CYP2B6*27,	-0.004	-0.001	-0.001	-0.016	0.027
FSHB	-0.004	0	0	-0.019	0.024
GCG	-0.004	0	0	-0.019	0.024
GHRH	-0.004	0	0	-0.019	0.024
GHRHR	-0.004	0	0	-0.019	0.024
GIP	-0.004	0	0	-0.019	0.024
GLP2R	-0.004	0	0	-0.019	0.024
GNAS	-0.004	0	0	-0.019	0.024
GPBAR1	-0.004	0	0	-0.019	0.024
GPHA2	-0.004	0	0	-0.019	0.024
GPHB5	-0.004	0	0	-0.019	0.024
HRH2	-0.004	0	0	-0.019	0.024
HTR6	-0.004	0	0	-0.019	0.024
IAPP	-0.004	0	0	-0.019	0.024
INSL3	-0.004	0	0	-0.019	0.024
LHB	-0.004	0	0	-0.019	0.024
LHCGR	-0.004	0	0	-0.019	0.024
PTH	-0.004	0	0	-0.019	0.024
PTH1R	-0.004	0	0	-0.019	0.024
PTH2	-0.004	0	0	-0.019	0.024
PTH2R	-0.004	0	0	-0.019	0.024
PTHLH	-0.004	0	0	-0.019	0.024
RAMP1	-0.004	0	0	-0.019	0.024
RAMP2	-0.004	0	0	-0.019	0.024
RAMP3	-0.004	0	0	-0.019	0.024
RLN2	-0.004	0	0	-0.019	0.024
rs1051730	-0.004	-0.005	-0.031	-0.081	0.146
rs11042725	-0.004	0	0	-0.019	0.024
rs12721646	-0.004	-0.001	-0.001	-0.016	0.027
rs12721655	-0.004	-0.001	-0.001	-0.016	0.027
rs13429709	-0.004	0	0	-0.019	0.024
rs2054675	-0.004	-0.001	-0.001	-0.016	0.027
rs2279343	-0.004	-0.001	-0.001	-0.016	0.027
rs2279345	-0.004	-0.001	-0.001	-0.016	0.027
rs28399499	-0.004	-0.001	-0.001	-0.016	0.027
rs3211371	-0.004	-0.001	-0.001	-0.016	0.027
rs35303484	-0.004	-0.001	-0.001	-0.016	0.027
rs36118214	-0.004	-0.001	-0.001	-0.016	0.027
rs3743078	-0.004	-0.005	-0.031	-0.081	0.146
rs3745274	-0.004	-0.001	-0.001	-0.016	0.027
rs3786547	-0.004	-0.001	-0.001	-0.016	0.027
rs4737771	-0.004	0	0	-0.019	0.024
rs4802101	-0.004	-0.001	-0.001	-0.016	0.027
rs4803419	-0.004	-0.001	-0.001	-0.016	0.027
rs578776	-0.004	-0.005	-0.031	-0.081	0.146
rs58425034	-0.004	-0.001	-0.001	-0.016	0.027
rs62205366	-0.004	0	0	-0.019	0.024
rs7170068	-0.004	-0.005	-0.031	-0.081	0.146
rs7254579	-0.004	-0.001	-0.001	-0.016	0.027
rs8192709	-0.004	-0.001	-0.001	-0.016	0.027
rs8192719	-0.004	-0.001	-0.001	-0.016	0.027
RXFP1	-0.004	0	0	-0.019	0.024
RXFP2	-0.004	0	0	-0.019	0.024
SCT	-0.004	0	0	-0.019	0.024
SCTR	-0.004	0	0	-0.019	0.024
TAAR1	-0.004	0	0	-0.019	0.024
TSHB	-0.004	0	0	-0.019	0.024
TSHR	-0.004	0	0	-0.019	0.024
VIP	-0.004	0	0	-0.019	0.024
rs1042173	-0.005	0.005	0.008	-0.199	0.17
rs11568817	-0.005	0.013	0.01	-0.169	0.225
rs130058	-0.005	0.013	0.01	-0.169	0.225
rs2236861	-0.005	0	0.016	-0.173	0.105
rs25531	-0.005	0.005	0.008	-0.199	0.17
rs4654327	-0.005	0	0.016	-0.173	0.105
rs529520	-0.005	0	0.016	-0.173	0.105
rs57098334	-0.005	0.005	0.008	-0.199	0.17
rs581111	-0.005	0	0.016	-0.173	0.105
rs6296	-0.005	0.013	0.01	-0.169	0.225
SLC6A4	-0.005	0.005	0.008	-0.199	0.17
ANKK1	-0.006	0.001	0	-0.023	0.031
AURKB	-0.006	-0.009	-0.018	-0.102	0.162
BIRC5	-0.006	-0.009	-0.018	-0.102	0.162
BTK	-0.006	-0.002	-0.001	-0.069	0.068
CD14	-0.006	-0.002	-0.001	-0.069	0.068
CD36	-0.006	-0.002	-0.001	-0.069	0.068
CDCA8	-0.006	-0.009	-0.018	-0.102	0.162
CHRM3	-0.006	0.01	0.034	-0.459	0.37
CREB1	-0.006	-0.002	-0.001	-0.069	0.068
DRD2	-0.006	0.001	0	-0.023	0.031
INCENP	-0.006	-0.009	-0.018	-0.102	0.162
LY96	-0.006	-0.002	-0.001	-0.069	0.068
RAD21	-0.006	-0.009	-0.018	-0.102	0.162
rs1076560	-0.006	0.001	0	-0.023	0.031
rs1079597	-0.006	0.001	0	-0.023	0.031
rs1079598	-0.006	0.001	0	-0.023	0.031
rs1124493	-0.006	0.001	0	-0.023	0.031
rs1125394	-0.006	0.001	0	-0.023	0.031
rs12364283	-0.006	0.001	0	-0.023	0.031
rs1799732	-0.006	0.001	0	-0.023	0.031
rs1799978	-0.006	0.001	0	-0.023	0.031
rs1800497	-0.006	0.001	0	-0.023	0.031
rs1927907	-0.006	-0.002	-0.001	-0.069	0.068
rs2283265	-0.006	0.001	0	-0.023	0.031
rs2440390	-0.006	0.001	0	-0.023	0.031
rs2569190	-0.006	-0.002	-0.001	-0.069	0.068
rs2734833	-0.006	0.001	0	-0.023	0.031
rs2734841	-0.006	0.001	0	-0.023	0.031
rs2734842	-0.006	0.001	0	-0.023	0.031
rs2770150	-0.006	-0.002	-0.001	-0.069	0.068
rs3775291	-0.006	-0.002	-0.001	-0.069	0.068
rs4436578	-0.006	0.001	0	-0.023	0.031
rs4460839	-0.006	0.001	0	-0.023	0.031
rs4986790	-0.006	-0.002	-0.001	-0.069	0.068
rs5030728	-0.006	-0.002	-0.001	-0.069	0.068
rs6275	-0.006	0.001	0	-0.023	0.031
rs6277	-0.006	0.001	0	-0.023	0.031
rs6279	-0.006	0.001	0	-0.023	0.031
rs7118900	-0.006	0.001	0	-0.023	0.031
rs889895	-0.006	-0.002	-0.001	-0.069	0.068
SMC1A	-0.006	-0.009	-0.018	-0.102	0.162
SMC3	-0.006	-0.009	-0.018	-0.102	0.162
STAG1	-0.006	-0.009	-0.018	-0.102	0.162
STAG2	-0.006	-0.009	-0.018	-0.102	0.162
TICAM1	-0.006	-0.002	-0.001	-0.069	0.068
TICAM2	-0.006	-0.002	-0.001	-0.069	0.068
TLR3	-0.006	-0.002	-0.001	-0.069	0.068
TLR4	-0.006	-0.002	-0.001	-0.069	0.068
TRAF3	-0.006	-0.002	-0.001	-0.069	0.068
CYP3A	-0.007	0	0	-0.015	0.018
CYP3A4	-0.007	0	0	-0.015	0.018
CYP3A4*1,	-0.007	0	0	-0.015	0.018
DNMT1	-0.007	-0.002	-0.015	-0.143	0.168
rs12721627	-0.007	0	0	-0.015	0.018
rs2242480	-0.007	0	0	-0.015	0.018
rs2246709	-0.007	0	0	-0.015	0.018
rs2740574	-0.007	0	0	-0.015	0.018
rs28371759	-0.007	0	0	-0.015	0.018
rs35599367	-0.007	0	0	-0.015	0.018
rs3735451	-0.007	0	0	-0.015	0.018
rs4646437	-0.007	0	0	-0.015	0.018
rs4646440	-0.007	0	0	-0.015	0.018
rs4986910	-0.007	0	0	-0.015	0.018
rs4987161	-0.007	0	0	-0.015	0.018
rs56324128	-0.007	0	0	-0.015	0.018
SOS1	-0.007	0.004	-0.024	-0.156	0.214
MT-ND1	-0.008	-0.002	-0.001	-0.052	0.056
APP	-0.009	0.004	0.003	-0.065	0.071
CCL23	-0.009	0.004	0.003	-0.065	0.071
CYP1A2	-0.009	-0.001	-0.002	-0.032	0.031
CYP1A2*1A,	-0.009	-0.001	-0.002	-0.032	0.031
FPR2	-0.009	0.004	0.003	-0.065	0.071
MCHR1	-0.009	0.004	0.003	-0.065	0.071
MCHR2	-0.009	0.004	0.003	-0.065	0.071
PMCH	-0.009	0.004	0.003	-0.065	0.071
rs2069514	-0.009	-0.001	-0.002	-0.032	0.031
rs2069526	-0.009	-0.001	-0.002	-0.032	0.031
rs2470890	-0.009	-0.001	-0.002	-0.032	0.031
rs2472304	-0.009	-0.001	-0.002	-0.032	0.031
rs4646425	-0.009	-0.001	-0.002	-0.032	0.031
rs4646427	-0.009	-0.001	-0.002	-0.032	0.031
rs72547516	-0.009	-0.001	-0.002	-0.032	0.031
rs72547517	-0.009	-0.001	-0.002	-0.032	0.031
rs762551	-0.009	-0.001	-0.002	-0.032	0.031
rs7973796	-0.009	0.004	0.003	-0.065	0.071
SAA1	-0.009	0.004	0.003	-0.065	0.071
AP1M1	-0.01	-0.001	0	-0.018	0.019
APOA1	-0.01	-0.001	0	-0.018	0.019
APOA2	-0.01	-0.001	0	-0.018	0.019
APOA4	-0.01	-0.001	0	-0.018	0.019
APOC1	-0.01	-0.001	0	-0.018	0.019
APOC2	-0.01	-0.001	0	-0.018	0.019
APOC3	-0.01	-0.001	0	-0.018	0.019
ATM	-0.01	-0.001	0	-0.018	0.019
CDC45	-0.01	-0.001	0	-0.018	0.019
CTSL	-0.01	-0.001	0	-0.018	0.019
DERL1	-0.01	-0.001	0	-0.018	0.019
DMD	-0.01	-0.001	0	-0.018	0.019
GRAP2	-0.01	-0.001	0	-0.018	0.019
HBA2	-0.01	0.017	0.017	-0.399	0.353
ITGB5	-0.01	-0.001	0	-0.018	0.019
KRT1	-0.01	-0.001	0	-0.018	0.019
KRT10	-0.01	-0.001	0	-0.018	0.019
KRT13	-0.01	-0.001	0	-0.018	0.019
KRT14	-0.01	-0.001	0	-0.018	0.019
KRT16	-0.01	-0.001	0	-0.018	0.019
KRT5	-0.01	-0.001	0	-0.018	0.019
KRT6A	-0.01	-0.001	0	-0.018	0.019
KRT6B	-0.01	-0.001	0	-0.018	0.019
LAT	-0.01	-0.001	0	-0.018	0.019
MYL4	-0.01	-0.001	0	-0.018	0.019
NCOA3	-0.01	-0.001	0	-0.018	0.019
NDUFA9	-0.01	0.003	0.002	-0.06	0.059
NDUFAF3	-0.01	0.003	0.002	-0.06	0.059
NDUFAF4	-0.01	0.003	0.002	-0.06	0.059
NDUFAF7	-0.01	0.003	0.002	-0.06	0.059
NDUFS2	-0.01	0.003	0.002	-0.06	0.059
NDUFS3	-0.01	0.003	0.002	-0.06	0.059
NDUFS7	-0.01	0.003	0.002	-0.06	0.059
NDUFS8	-0.01	0.003	0.002	-0.06	0.059
NOLC1	-0.01	0.003	0.002	-0.06	0.059
PALB2	-0.01	-0.001	0	-0.018	0.019
RANBP2	-0.01	-0.001	0	-0.018	0.019
rs2727786	-0.01	-0.001	0	-0.018	0.019
rs2854116	-0.01	-0.001	0	-0.018	0.019
rs2854117	-0.01	-0.001	0	-0.018	0.019
rs5128	-0.01	-0.001	0	-0.018	0.019
rs964184	-0.01	-0.001	0	-0.018	0.019
SORBS3	-0.01	-0.001	0	-0.018	0.019
TIAM1	-0.01	-0.001	0	-0.018	0.019
TIMMDC1	-0.01	0.003	0.002	-0.06	0.059
TTN	-0.01	-0.001	0	-0.018	0.019
ABCC1	-0.011	-0.004	-0.007	-0.058	0.05
CDA	-0.011	-0.003	-0.014	-0.072	0.076
GNAO1	-0.011	-0.001	0	-0.073	0.083
GNAT1	-0.011	-0.001	0	-0.073	0.083
GNAT2	-0.011	-0.001	0	-0.073	0.083
PPARG	-0.011	-0.004	-0.006	-0.146	0.13
rs1048977	-0.011	-0.003	-0.014	-0.072	0.076
rs119774	-0.011	-0.004	-0.007	-0.058	0.05
rs1799971	-0.011	-0.001	0	-0.073	0.083
rs1801282	-0.011	-0.004	-0.006	-0.146	0.13
rs2072671	-0.011	-0.003	-0.014	-0.072	0.076
rs2075572	-0.011	-0.001	0	-0.073	0.083
rs212091	-0.011	-0.004	-0.007	-0.058	0.05
rs2238476	-0.011	-0.004	-0.007	-0.058	0.05
rs2281617	-0.011	-0.001	0	-0.073	0.083
rs246240	-0.011	-0.004	-0.007	-0.058	0.05
rs28364006	-0.011	-0.004	-0.007	-0.058	0.05
rs3215400	-0.011	-0.003	-0.014	-0.072	0.076
rs35592	-0.011	-0.004	-0.007	-0.058	0.05
rs3784864	-0.011	-0.004	-0.007	-0.058	0.05
rs3856806	-0.011	-0.004	-0.006	-0.146	0.13
rs4148350	-0.011	-0.004	-0.007	-0.058	0.05
rs45511401	-0.011	-0.004	-0.007	-0.058	0.05
rs4655226	-0.011	-0.003	-0.014	-0.072	0.076
rs510769	-0.011	-0.001	0	-0.073	0.083
rs532545	-0.011	-0.003	-0.014	-0.072	0.076
rs544093	-0.011	-0.001	0	-0.073	0.083
rs558025	-0.011	-0.001	0	-0.073	0.083
rs602950	-0.011	-0.003	-0.014	-0.072	0.076
rs60369023	-0.011	-0.003	-0.014	-0.072	0.076
rs9384179	-0.011	-0.001	0	-0.073	0.083
rs9479757	-0.011	-0.001	0	-0.073	0.083
HDAC3	-0.012	-0.005	-0.021	-0.089	0.1
NCOR1	-0.012	-0.005	-0.021	-0.089	0.1
NCOR2	-0.012	-0.005	-0.021	-0.089	0.1
NR1I2	-0.012	-0.001	-0.004	-0.039	0.058
PTGFR	-0.012	-0.009	-0.015	-0.211	0.248
rs10934498	-0.012	-0.001	-0.004	-0.039	0.058
rs111888148	-0.012	0.001	-0.004	-0.019	0.026
rs112563513	-0.012	0.001	-0.004	-0.019	0.026
rs118192116	-0.012	0.001	-0.004	-0.019	0.026
rs118192122	-0.012	0.001	-0.004	-0.019	0.026
rs118192124	-0.012	0.001	-0.004	-0.019	0.026
rs118192161	-0.012	0.001	-0.004	-0.019	0.026
rs118192162	-0.012	0.001	-0.004	-0.019	0.026
rs118192163	-0.012	0.001	-0.004	-0.019	0.026
rs118192167	-0.012	0.001	-0.004	-0.019	0.026
rs118192170	-0.012	0.001	-0.004	-0.019	0.026
rs118192172	-0.012	0.001	-0.004	-0.019	0.026
rs118192175	-0.012	0.001	-0.004	-0.019	0.026
rs118192176	-0.012	0.001	-0.004	-0.019	0.026
rs118192177	-0.012	0.001	-0.004	-0.019	0.026
rs118192178	-0.012	0.001	-0.004	-0.019	0.026
rs118204423	-0.012	0.001	-0.004	-0.019	0.026
rs121918592	-0.012	0.001	-0.004	-0.019	0.026
rs121918593	-0.012	0.001	-0.004	-0.019	0.026
rs121918594	-0.012	0.001	-0.004	-0.019	0.026
rs121918595	-0.012	0.001	-0.004	-0.019	0.026
rs1523130	-0.012	-0.001	-0.004	-0.039	0.058
rs1801086	-0.012	0.001	-0.004	-0.019	0.026
rs193922747	-0.012	0.001	-0.004	-0.019	0.026
rs193922753	-0.012	0.001	-0.004	-0.019	0.026
rs193922770	-0.012	0.001	-0.004	-0.019	0.026
rs193922772	-0.012	0.001	-0.004	-0.019	0.026
rs193922802	-0.012	0.001	-0.004	-0.019	0.026
rs193922803	-0.012	0.001	-0.004	-0.019	0.026
rs193922807	-0.012	0.001	-0.004	-0.019	0.026
rs193922809	-0.012	0.001	-0.004	-0.019	0.026
rs193922816	-0.012	0.001	-0.004	-0.019	0.026
rs193922818	-0.012	0.001	-0.004	-0.019	0.026
rs193922876	-0.012	0.001	-0.004	-0.019	0.026
rs193922878	-0.012	0.001	-0.004	-0.019	0.026
rs2276706	-0.012	-0.001	-0.004	-0.039	0.058
rs2276707	-0.012	-0.001	-0.004	-0.039	0.058
rs2461817	-0.012	-0.001	-0.004	-0.039	0.058
rs2472677	-0.012	-0.001	-0.004	-0.039	0.058
rs2819742	-0.012	0.001	-0.004	-0.019	0.026
rs28933396	-0.012	0.001	-0.004	-0.019	0.026
rs28933397	-0.012	0.001	-0.004	-0.019	0.026
rs3732359	-0.012	-0.001	-0.004	-0.039	0.058
rs3732360	-0.012	-0.001	-0.004	-0.039	0.058
rs3753380	-0.012	-0.009	-0.015	-0.211	0.248
rs3766355	-0.012	-0.009	-0.015	-0.211	0.248
rs3814055	-0.012	-0.001	-0.004	-0.039	0.058
rs3814058	-0.012	-0.001	-0.004	-0.039	0.058
rs4688040	-0.012	-0.001	-0.004	-0.039	0.058
rs63749869	-0.012	0.001	-0.004	-0.019	0.026
rs6785049	-0.012	-0.001	-0.004	-0.039	0.058
rs7643645	-0.012	-0.001	-0.004	-0.039	0.058
RYR1	-0.012	0.001	-0.004	-0.019	0.026
RYR2	-0.012	0.001	-0.004	-0.019	0.026
CACNA1C	-0.013	-0.005	-0.014	-0.067	0.083
KCNIP1	-0.013	-0.005	-0.008	-0.114	0.151
KCNMB1	-0.013	-0.005	-0.008	-0.114	0.151
LPCAT3	-0.013	0.008	0.007	-0.147	0.177
LPCAT4	-0.013	0.008	0.007	-0.147	0.177
MBOAT2	-0.013	0.008	0.007	-0.147	0.177
PLA2G4A	-0.013	0.008	0.007	-0.147	0.177
rs1006737	-0.013	-0.005	-0.014	-0.067	0.083
rs10157410	-0.013	0.008	0.007	-0.147	0.177
rs1051375	-0.013	-0.005	-0.014	-0.067	0.083
rs10848635	-0.013	-0.005	-0.014	-0.067	0.083
rs11739136	-0.013	-0.005	-0.008	-0.114	0.151
rs12746200	-0.013	0.008	0.007	-0.147	0.177
rs2238032	-0.013	-0.005	-0.014	-0.067	0.083
rs2239050	-0.013	-0.005	-0.014	-0.067	0.083
rs2239128	-0.013	-0.005	-0.014	-0.067	0.083
rs2301149	-0.013	-0.005	-0.008	-0.114	0.151
CNR1	-0.014	-0.003	-0.003	-0.061	0.071
GABBR2	-0.014	-0.003	-0.003	-0.061	0.071
GALR1	-0.014	-0.003	-0.003	-0.061	0.071
GALR2	-0.014	-0.003	-0.003	-0.061	0.071
GALR3	-0.014	-0.003	-0.003	-0.061	0.071
GRM3	-0.014	-0.003	-0.003	-0.061	0.071
IMPDH1	-0.014	0.005	-0.001	-0.096	0.132
IMPDH2	-0.014	0.005	-0.001	-0.096	0.132
MTNR1A	-0.014	-0.003	-0.003	-0.061	0.071
MTNR1B	-0.014	-0.003	-0.003	-0.061	0.071
NPY1R	-0.014	-0.003	-0.003	-0.061	0.071
NPY2R	-0.014	-0.003	-0.003	-0.061	0.071
NPY4R	-0.014	-0.003	-0.003	-0.061	0.071
NPY5R	-0.014	-0.003	-0.003	-0.061	0.071
NT5C2	-0.014	0.005	-0.001	-0.096	0.132
OXER1	-0.014	-0.003	-0.003	-0.061	0.071
PTGDR2	-0.014	-0.003	-0.003	-0.061	0.071
rs2228075	-0.014	0.005	-0.001	-0.096	0.132
rs2278293	-0.014	0.005	-0.001	-0.096	0.132
rs2278294	-0.014	0.005	-0.001	-0.096	0.132
rs846664	-0.014	-0.003	-0.003	-0.061	0.071
S1PR1	-0.014	-0.003	-0.003	-0.061	0.071
S1PR2	-0.014	-0.003	-0.003	-0.061	0.071
S1PR3	-0.014	-0.003	-0.003	-0.061	0.071
S1PR4	-0.014	-0.003	-0.003	-0.061	0.071
S1PR5	-0.014	-0.003	-0.003	-0.061	0.071
ABCC3	-0.015	0.001	-0.002	-0.114	0.113
CYP3A5	-0.015	0	0.003	-0.053	0.06
CYP3A5*1A,	-0.015	0	0.003	-0.053	0.06
rs10264272	-0.015	0	0.003	-0.053	0.06
rs1051640	-0.015	0.001	-0.002	-0.114	0.113
rs17161788	-0.015	0	0.003	-0.053	0.06
rs41303343	-0.015	0	0.003	-0.053	0.06
rs4148416	-0.015	0.001	-0.002	-0.114	0.113
rs4793665	-0.015	0.001	-0.002	-0.114	0.113
rs776746	-0.015	0	0.003	-0.053	0.06
rs9895420	-0.015	0.001	-0.002	-0.114	0.113
SHC1	-0.015	0.002	-0.001	-0.078	0.098
rs11045819	-0.016	-0.001	-0.002	-0.031	0.035
rs11045821	-0.016	-0.001	-0.002	-0.031	0.035
rs11045872	-0.016	-0.001	-0.002	-0.031	0.035
rs11045879	-0.016	-0.001	-0.002	-0.031	0.035
rs113681054	-0.016	-0.001	-0.002	-0.031	0.035
rs2291073	-0.016	-0.001	-0.002	-0.031	0.035
rs2291075	-0.016	-0.001	-0.002	-0.031	0.035
rs2306283	-0.016	-0.001	-0.002	-0.031	0.035
rs2900478	-0.016	-0.001	-0.002	-0.031	0.035
rs4149015	-0.016	-0.001	-0.002	-0.031	0.035
rs4149032	-0.016	-0.001	-0.002	-0.031	0.035
rs4149036	-0.016	-0.001	-0.002	-0.031	0.035
rs4149056	-0.016	-0.001	-0.002	-0.031	0.035
rs4149081	-0.016	-0.001	-0.002	-0.031	0.035
rs4363657	-0.016	-0.001	-0.002	-0.031	0.035
SLCO1B1	-0.016	-0.001	-0.002	-0.031	0.035
SLCO1B1*1,	-0.016	-0.001	-0.002	-0.031	0.035
SLCO1B1*12,	-0.016	-0.001	-0.002	-0.031	0.035
SLCO1B1*14,	-0.016	-0.001	-0.002	-0.031	0.035
SLCO1B1*15,	-0.016	-0.001	-0.002	-0.031	0.035
ACAD9	-0.018	0.001	0	-0.024	0.027
ECSIT	-0.018	0.001	0	-0.024	0.027
MT-ND2	-0.018	0.001	0	-0.024	0.027
MT-ND3	-0.018	0.001	0	-0.024	0.027
MT-ND6	-0.018	0.001	0	-0.024	0.027
NDUFA1	-0.018	0.001	0	-0.024	0.027
NDUFA10	-0.018	0.001	0	-0.024	0.027
NDUFA11	-0.018	0.001	0	-0.024	0.027
NDUFA13	-0.018	0.001	0	-0.024	0.027
NDUFA2	-0.018	0.001	0	-0.024	0.027
NDUFA3	-0.018	0.001	0	-0.024	0.027
NDUFA5	-0.018	0.001	0	-0.024	0.027
NDUFA6	-0.018	0.001	0	-0.024	0.027
NDUFA7	-0.018	0.001	0	-0.024	0.027
NDUFA8	-0.018	0.001	0	-0.024	0.027
NDUFAB1	-0.018	0.001	0	-0.024	0.027
NDUFAF1	-0.018	0.001	0	-0.024	0.027
NDUFB1	-0.018	0.001	0	-0.024	0.027
NDUFB10	-0.018	0.001	0	-0.024	0.027
NDUFB11	-0.018	0.001	0	-0.024	0.027
NDUFB2	-0.018	0.001	0	-0.024	0.027
NDUFB3	-0.018	0.001	0	-0.024	0.027
NDUFB4	-0.018	0.001	0	-0.024	0.027
NDUFB5	-0.018	0.001	0	-0.024	0.027
NDUFB6	-0.018	0.001	0	-0.024	0.027
NDUFB7	-0.018	0.001	0	-0.024	0.027
NDUFB8	-0.018	0.001	0	-0.024	0.027
NDUFB9	-0.018	0.001	0	-0.024	0.027
NDUFC1	-0.018	0.001	0	-0.024	0.027
NDUFC2	-0.018	0.001	0	-0.024	0.027
TMEM126B	-0.018	0.001	0	-0.024	0.027
ESR1	-0.019	-0.001	-0.009	-0.054	0.093
rs11543791	-0.019	-0.001	-0.009	-0.054	0.093
rs2207396	-0.019	-0.001	-0.009	-0.054	0.093
rs2234693	-0.019	-0.001	-0.009	-0.054	0.093
rs2813543	-0.019	-0.001	-0.009	-0.054	0.093
rs4870061	-0.019	-0.001	-0.009	-0.054	0.093
rs9322335	-0.019	-0.001	-0.009	-0.054	0.093
rs9340799	-0.019	-0.001	-0.009	-0.054	0.093
ORM2	-0.021	-0.008	-0.009	-0.299	0.393
APLN	-0.022	-0.002	-0.001	-0.041	0.027
C3	-0.022	-0.002	-0.001	-0.041	0.027
C5	-0.022	-0.002	-0.001	-0.041	0.027
CCL16	-0.022	-0.002	-0.001	-0.041	0.027
CCL19	-0.022	-0.002	-0.001	-0.041	0.027
CCL20	-0.022	-0.002	-0.001	-0.041	0.027
CCL21	-0.022	-0.002	-0.001	-0.041	0.027
CCL25	-0.022	-0.002	-0.001	-0.041	0.027
CCL27	-0.022	-0.002	-0.001	-0.041	0.027
CCL28	-0.022	-0.002	-0.001	-0.041	0.027
CCL5	-0.022	-0.002	-0.001	-0.041	0.027
CORT	-0.022	-0.002	-0.001	-0.041	0.027
CXCL1	-0.022	-0.002	-0.001	-0.041	0.027
CXCL10	-0.022	-0.002	-0.001	-0.041	0.027
CXCL11	-0.022	-0.002	-0.001	-0.041	0.027
CXCL12	-0.022	-0.002	-0.001	-0.041	0.027
CXCL13	-0.022	-0.002	-0.001	-0.041	0.027
CXCL16	-0.022	-0.002	-0.001	-0.041	0.027
CXCL2	-0.022	-0.002	-0.001	-0.041	0.027
CXCL3	-0.022	-0.002	-0.001	-0.041	0.027
CXCL5	-0.022	-0.002	-0.001	-0.041	0.027
CXCL8	-0.022	-0.002	-0.001	-0.041	0.027
CXCL9	-0.022	-0.002	-0.001	-0.041	0.027
CYP24A1	-0.022	0.005	-0.023	-0.034	0.074
CYP27B1	-0.022	0.005	-0.023	-0.034	0.074
GAL	-0.022	-0.002	-0.001	-0.041	0.027
INSL5	-0.022	-0.002	-0.001	-0.041	0.027
NOS2	-0.022	-0.002	-0.004	-0.105	0.119
NOS3	-0.022	-0.002	-0.004	-0.105	0.119
NPB	-0.022	-0.002	-0.001	-0.041	0.027
NPW	-0.022	-0.002	-0.001	-0.041	0.027
NPY	-0.022	-0.002	-0.001	-0.041	0.027
PDYN	-0.022	-0.002	-0.001	-0.041	0.027
PENK	-0.022	-0.002	-0.001	-0.041	0.027
PF4	-0.022	-0.002	-0.001	-0.041	0.027
PNOC	-0.022	-0.002	-0.001	-0.041	0.027
PPY	-0.022	-0.002	-0.001	-0.041	0.027
PYY	-0.022	-0.002	-0.001	-0.041	0.027
rs1126647	-0.022	-0.002	-0.001	-0.041	0.027
rs11568820	-0.022	0.005	-0.023	-0.034	0.074
rs1540339	-0.022	0.005	-0.023	-0.034	0.074
rs1544410	-0.022	0.005	-0.023	-0.034	0.074
rs1799983	-0.022	-0.002	-0.004	-0.105	0.119
rs1801157	-0.022	-0.002	-0.001	-0.041	0.027
rs2070744	-0.022	-0.002	-0.004	-0.105	0.119
rs2228570	-0.022	0.005	-0.023	-0.034	0.074
rs2239179	-0.022	0.005	-0.023	-0.034	0.074
rs352046	-0.022	-0.002	-0.001	-0.041	0.027
rs4073	-0.022	-0.002	-0.001	-0.041	0.027
rs4516035	-0.022	0.005	-0.023	-0.034	0.074
rs56040400	-0.022	-0.002	-0.001	-0.041	0.027
rs56061981	-0.022	-0.002	-0.001	-0.041	0.027
rs731236	-0.022	0.005	-0.023	-0.034	0.074
SST	-0.022	-0.002	-0.001	-0.041	0.027
VDR	-0.022	0.005	-0.023	-0.034	0.074
ABCG2	-0.023	0	0	-0.037	0.042
rs1061018	-0.023	0	0	-0.037	0.042
rs12505410	-0.023	0	0	-0.037	0.042
rs13120400	-0.023	0	0	-0.037	0.042
rs17731538	-0.023	0	0	-0.037	0.042
rs2199939	-0.023	0	0	-0.037	0.042
rs2231135	-0.023	0	0	-0.037	0.042
rs2231137	-0.023	0	0	-0.037	0.042
rs2231142	-0.023	0	0	-0.037	0.042
rs2725252	-0.023	0	0	-0.037	0.042
rs3114020	-0.023	0	0	-0.037	0.042
rs41282401	-0.023	0	0	-0.037	0.042
rs4148157	-0.023	0	0	-0.037	0.042
rs45605536	-0.023	0	0	-0.037	0.042
rs58818712	-0.023	0	0	-0.037	0.042
rs72552713	-0.023	0	0	-0.037	0.042
rs7699188	-0.023	0	0	-0.037	0.042
ACTN2	-0.025	-0.001	-0.033	-0.192	0.274
OPRM1	-0.025	-0.003	-0.007	-0.078	0.105
rs179008	-0.026	-0.008	-0.025	-0.068	0.122
TLR7	-0.026	-0.008	-0.025	-0.068	0.122
TLR8	-0.026	-0.008	-0.025	-0.068	0.122
FRS3	-0.027	0.001	-0.001	-0.047	0.036
GFRA4	-0.027	0.001	-0.001	-0.047	0.036
HSP90AA1	-0.027	-0.001	-0.005	-0.109	0.122
NRTN	-0.027	0.001	-0.001	-0.047	0.036
PLCG1	-0.027	0.001	-0.001	-0.047	0.036
PSPN	-0.027	0.001	-0.001	-0.047	0.036
rs11122576	-0.027	0.004	0	-0.093	0.09
rs2228246	-0.027	0.001	-0.001	-0.047	0.036
rs5050	-0.027	0.004	0	-0.093	0.09
rs5051	-0.027	0.004	0	-0.093	0.09
rs699	-0.027	0.004	0	-0.093	0.09
rs7079	-0.027	0.004	0	-0.093	0.09
rs943580	-0.027	0.004	0	-0.093	0.09
AR	-0.028	0.006	0.013	-0.181	0.217
rs12721226	-0.028	0.004	-0.001	-0.076	0.074
rs275651	-0.028	0.004	-0.001	-0.076	0.074
rs5182	-0.028	0.004	-0.001	-0.076	0.074
rs5186	-0.028	0.004	-0.001	-0.076	0.074
TNNC1	-0.028	0	-0.033	-0.204	0.274
AGT	-0.029	0.004	0.008	-0.146	0.122
AOX1	-0.029	0	-0.006	-0.217	0.207
CHRNB2	-0.029	0.008	0.012	-0.185	0.127
DRD1	-0.029	-0.007	-0.005	-0.097	0.111
rs11746641	-0.029	-0.007	-0.005	-0.097	0.111
rs11749035	-0.029	-0.007	-0.005	-0.097	0.111
rs2072658	-0.029	0.008	0.012	-0.185	0.127
rs2072660	-0.029	0.008	0.012	-0.185	0.127
rs2072661	-0.029	0.008	0.012	-0.185	0.127
rs2168631	-0.029	-0.007	-0.005	-0.097	0.111
rs265976	-0.029	-0.007	-0.005	-0.097	0.111
rs4532	-0.029	-0.007	-0.005	-0.097	0.111
rs686	-0.029	-0.007	-0.005	-0.097	0.111
PTK6	-0.03	0.002	0.002	-0.044	0.043
rs1051266	-0.03	-0.003	-0.033	-0.05	0.102
rs1051298	-0.03	-0.003	-0.033	-0.05	0.102
rs12659	-0.03	-0.003	-0.033	-0.05	0.102
rs3788189	-0.03	-0.003	-0.033	-0.05	0.102
rs914232	-0.03	-0.003	-0.033	-0.05	0.102
rs9977268	-0.03	-0.003	-0.033	-0.05	0.102
SLC19A1	-0.03	-0.003	-0.033	-0.05	0.102
P2RY12	-0.031	0.014	0.009	-0.142	0.182
IRAK2	-0.032	-0.01	-0.022	-0.069	0.108
IRAK4	-0.032	-0.01	-0.022	-0.069	0.108
MYD88	-0.032	-0.01	-0.022	-0.069	0.108
rs4877847	-0.032	0.003	-0.002	-0.1	0.114
rs7853758	-0.032	0.003	-0.002	-0.1	0.114
rs7867504	-0.032	0.003	-0.002	-0.1	0.114
rs885004	-0.032	0.003	-0.002	-0.1	0.114
SLC28A3	-0.032	0.003	-0.002	-0.1	0.114
rs2011425	-0.035	-0.005	-0.011	-0.119	0.097
rs3732218	-0.035	-0.005	-0.011	-0.119	0.097
rs3732219	-0.035	-0.005	-0.011	-0.119	0.097
rs6755571	-0.035	-0.005	-0.011	-0.119	0.097
UGT1A4	-0.035	-0.005	-0.011	-0.119	0.097
UGT1A4*1a,	-0.035	-0.005	-0.011	-0.119	0.097
AKT1	-0.036	0.009	0.006	-0.124	0.179
H3F3B	-0.036	0.004	0	-0.088	0.125
HIST1H3J	-0.036	0.004	0	-0.088	0.125
HIST2H3D	-0.036	0.004	0	-0.088	0.125
HIST4H4	-0.036	0.004	0	-0.088	0.125
CACNA1S	-0.037	-0.004	0.005	-0.161	0.188
rs11269124	-0.039	0.004	-0.003	-0.152	0.15
rs61767072	-0.039	0.004	-0.003	-0.152	0.15
CHRNB4	-0.04	-0.002	-0.006	-0.183	0.192
rs10851907	-0.04	-0.002	-0.006	-0.183	0.192
rs2869950	-0.04	-0.002	-0.006	-0.183	0.192
rs3813567	-0.04	-0.002	-0.006	-0.183	0.192
ABCB11	-0.045	-0.001	-0.028	-0.261	0.483
FCGR1A	-0.045	-0.006	-0.002	-0.125	0.16
IGHG1	-0.045	-0.006	-0.002	-0.125	0.16
IGHG2	-0.045	-0.006	-0.002	-0.125	0.16
IGHG3	-0.045	-0.006	-0.002	-0.125	0.16
IGHG4	-0.045	-0.006	-0.002	-0.125	0.16
RAC1	-0.045	-0.006	-0.002	-0.125	0.16
SYK	-0.045	-0.006	-0.002	-0.125	0.16
LRAT	-0.047	0.001	-0.016	-0.149	0.241
RBP2	-0.047	0.001	-0.016	-0.149	0.241
CYP1A1	-0.048	0.005	0.004	-0.09	0.132
rs1048943	-0.048	0.005	0.004	-0.09	0.132
rs2472297	-0.048	0.005	0.004	-0.09	0.132
rs2606345	-0.048	0.005	0.004	-0.09	0.132
SLC47A1	-0.048	0.009	-0.015	-0.434	0.659
CALM3	-0.049	-0.001	-0.007	-0.094	0.148
ACHE	-0.05	-0.004	0.004	-0.473	0.574
ADORA2A	-0.05	0	-0.005	-0.07	0.087
ADORA2A-AS1	-0.05	0	-0.005	-0.07	0.087
rs2236624	-0.05	0	-0.005	-0.07	0.087
rs2267076	-0.05	0	-0.005	-0.07	0.087
rs2298383	-0.05	0	-0.005	-0.07	0.087
rs3761422	-0.05	0	-0.005	-0.07	0.087
rs5751876	-0.05	0	-0.005	-0.07	0.087
rs5760410	-0.05	0	-0.005	-0.07	0.087
SPECC1L	-0.05	0	-0.005	-0.07	0.087
ANXA1	-0.051	-0.006	-0.016	-0.204	0.17
CHRM2	-0.051	-0.005	-0.004	-0.09	0.1
MT-RNR2	-0.051	-0.006	-0.016	-0.204	0.17
PTGS1	-0.051	0.016	-0.005	-0.182	0.228
rs10306114	-0.051	0.016	-0.005	-0.182	0.228
rs10306135	-0.051	0.016	-0.005	-0.182	0.228
rs1330344	-0.051	0.016	-0.005	-0.182	0.228
HDAC1	-0.052	-0.002	-0.034	-0.073	0.132
LEF1	-0.052	-0.002	-0.034	-0.073	0.132
rs1741981	-0.052	-0.002	-0.034	-0.073	0.132
ADRA2B	-0.053	0.001	0.001	-0.132	0.166
ADRA2C	-0.053	0.001	0.001	-0.132	0.166
rs1049353	-0.055	-0.005	-0.006	-0.095	0.105
rs2069062	-0.055	-0.005	-0.006	-0.095	0.105
rs6454674	-0.055	-0.005	-0.006	-0.095	0.105
rs806368	-0.055	-0.005	-0.006	-0.095	0.105
rs806378	-0.055	-0.005	-0.006	-0.095	0.105
POR	-0.057	0.003	-0.025	-0.396	0.56
OPRK1	-0.059	-0.038	-0.002	-0.573	0.495
AMY2A	-0.061	-0.009	-0.066	-0.094	0.202
MGAM	-0.061	-0.009	-0.066	-0.094	0.202
SI	-0.061	-0.009	-0.066	-0.094	0.202
rs1800545	-0.062	-0.002	-0.002	-0.183	0.132
ALDH1A1	-0.064	-0.006	-0.016	-0.18	0.234
ALDH1A2	-0.064	-0.006	-0.016	-0.18	0.234
RBP4	-0.064	-0.006	-0.016	-0.18	0.234
FMO3	-0.065	-0.002	-0.008	-0.17	0.187
rs1736557	-0.065	-0.002	-0.008	-0.17	0.187
rs2266780	-0.065	-0.002	-0.008	-0.17	0.187
rs2266782	-0.065	-0.002	-0.008	-0.17	0.187
PPARA	-0.066	0.007	0.006	-0.102	0.147
rs135543	-0.066	0.007	0.006	-0.102	0.147
rs135550	-0.066	0.007	0.006	-0.102	0.147
rs149711321	-0.066	0.007	0.006	-0.102	0.147
rs4253728	-0.066	0.007	0.006	-0.102	0.147
rs4253778	-0.066	0.007	0.006	-0.102	0.147
rs4823613	-0.066	0.007	0.006	-0.102	0.147
rs9626730	-0.066	0.007	0.006	-0.102	0.147
NR1D1	-0.067	0	-0.012	-0.104	0.118
rs11819745	-0.067	0	-0.012	-0.104	0.118
rs2071427	-0.067	0	-0.012	-0.104	0.118
rs2314339	-0.067	0	-0.012	-0.104	0.118
THRA	-0.067	0	-0.012	-0.104	0.118
ARRB2	-0.068	0.009	0.021	-0.141	0.143
rs1045280	-0.068	0.009	0.021	-0.141	0.143
rs2036657	-0.068	0.009	0.021	-0.141	0.143
rs4790694	-0.068	0.009	0.021	-0.141	0.143
rs4483927	-0.069	-0.007	0.004	-0.415	0.497
rs2046934	-0.072	0.011	0.008	-0.118	0.172
rs6785930	-0.072	0.011	0.008	-0.118	0.172
rs6787801	-0.072	0.011	0.008	-0.118	0.172
rs6809699	-0.072	0.011	0.008	-0.118	0.172
rs9859552	-0.072	0.011	0.008	-0.118	0.172
SMO	-0.073	-0.008	-0.123	-0.24	0.453
GNA11	-0.074	0	-0.012	-0.127	0.177
GNA14	-0.074	0	-0.012	-0.127	0.177
GNA15	-0.074	0	-0.012	-0.127	0.177
GNAQ	-0.074	0	-0.012	-0.127	0.177
KRT7	-0.074	-0.005	-0.049	-0.27	0.321
NQO2	-0.074	-0.005	-0.049	-0.27	0.321
ADRA2A	-0.076	-0.005	-0.004	-0.191	0.155
DRD4	-0.076	-0.005	-0.004	-0.191	0.155
HTR1D	-0.076	0.014	0.023	-0.17	0.18
HTR1E	-0.076	0.014	0.023	-0.17	0.18
HTR1F	-0.076	0.014	0.023	-0.17	0.18
HTR5A	-0.076	0.014	0.023	-0.17	0.18
rs1800544	-0.076	-0.005	-0.004	-0.191	0.155
SULT1E1	-0.076	-0.026	-0.083	-0.394	0.48
MLST8	-0.079	0.006	0.001	-0.157	0.162
MTOR	-0.079	0.006	0.001	-0.157	0.162
RHEB	-0.079	0.006	0.001	-0.157	0.162
GNAZ	-0.089	-0.006	0.005	-0.256	0.21
ADORA3	-0.091	0.004	0.013	-0.15	0.167
ALOX5	-0.093	0.021	-0.124	-0.207	0.408
HTR2B	-0.094	-0.016	-0.018	-0.425	0.434
GSTP1	-0.099	0.009	0.003	-0.289	0.286
SLCO1A2	-0.103	0.019	0.03	-0.37	0.391
HTR7	-0.109	0.003	0.017	-0.244	0.303
rs1935349	-0.109	0.003	0.017	-0.244	0.303
KCNH2	-0.126	0.01	0.006	-0.372	0.409
SCN5A	-0.13	-0.009	-0.028	-0.341	0.414
SLC18A2	-0.13	0.011	-0.022	-0.345	0.475
UGT2B15	-0.136	0.017	-0.047	-0.346	0.585
PPBP	-0.145	0.003	0.013	-0.375	0.398
SLC22A2	-0.146	-0.006	0.005	-0.365	0.53
SLC22A3	-0.153	-0.008	-0.017	-0.204	0.284
ACKR3	-0.168	0.003	0.041	-0.226	0.184
DBH	-0.19	-0.037	-0.071	-0.344	0.327
SLC15A2	-0.197	-0.003	-0.001	-0.262	0.319
IGFBP3	-0.198	0.011	-0.003	-0.242	0.342
rs2854744	-0.198	0.011	-0.003	-0.242	0.342
CA12	-0.209	-0.016	-0.062	-0.38	0.493
CRABP2	-0.215	0.004	0.007	-0.287	0.28
SLC22A4	-0.222	0.007	-0.008	-0.416	0.562
UGT1A3	-0.243	-0.01	-0.028	-0.325	0.356
SLC6A3	-0.244	0.013	0.005	-0.328	0.449
GABRA6	-0.248	0.017	0.03	-0.295	0.362
KCNJ11	-0.25	0.02	-0.036	-0.312	0.576
KCNMA1	-0.266	-0.023	-0.04	-0.462	0.298
GABRQ	-0.28	0.021	0.028	-0.302	0.375
ADRB3	-0.297	-0.019	-0.028	-0.327	0.314
rs4994	-0.297	-0.019	-0.028	-0.327	0.314
GNRHR2	-0.478	-0.01	0.064	-0.441	0.346

## Sheet: zebrafish
Gene Names	Regression Coefficients	Shuffled Mean	Shuffled Median	Shuffled Min	Shuffled Max
CYP11B2	0.077	0.001	-0.001	-0.061	0.189
GABRA1	0.076	-0.003	-0.003	-0.082	0.207
TTR	0.066	0.005	-0.001	-0.074	0.102
AKR1C3	0.06	0.001	0.001	-0.124	0.134
DERL1	0.048	-0.001	0	-0.147	0.069
ADRA2A	0.042	-0.002	-0.003	-0.047	0.056
rs1800544	0.042	-0.002	-0.003	-0.047	0.056
UGT1A3	0.037	-0.005	-0.007	-0.153	0.075
SLC22A3	0.036	0.001	0.001	-0.104	0.141
rs1800545	0.036	-0.002	-0.004	-0.049	0.058
ADRA2C	0.033	0.001	0.001	-0.039	0.036
ADRA2B	0.033	0.001	0.001	-0.039	0.036
Unnamed: 1510	0.031	0.001	-0.004	-0.039	0.18
Unnamed: 1511	0.031	0.001	-0.004	-0.039	0.18
rs944050	0.03	0.001	0.001	-0.03	0.029
rs10140457	0.03	0.001	0.001	-0.03	0.029
rs4986938	0.03	0.001	0.001	-0.03	0.029
ESR2	0.03	0.001	0.001	-0.03	0.029
KCNJ11	0.029	0.006	0	-0.064	0.22
CYP27A1	0.029	-0.005	-0.006	-0.09	0.132
CYP27B1	0.029	-0.004	-0.004	-0.151	0.076
rs61767072	0.028	0.001	0.001	-0.038	0.037
GNAZ	0.028	0.001	0.001	-0.038	0.037
rs11269124	0.028	0.001	0.001	-0.038	0.037
SLC22A11	0.025	0	0	-0.117	0.122
SLC2A2	0.024	0.006	-0.006	-0.068	0.265
SCN10A	0.023	-0.004	-0.004	-0.079	0.094
SCN5A	0.023	-0.002	-0.001	-0.081	0.115
AR	0.022	-0.003	0.002	-0.185	0.051
NR3C2	0.022	0.004	-0.001	-0.08	0.102
TBXA2R	0.02	-0.001	-0.001	-0.042	0.046
ADRA1A	0.02	-0.001	-0.001	-0.042	0.046
rs1048101	0.02	-0.001	-0.001	-0.042	0.046
SLC28A1	0.02	-0.001	0	-0.032	0.045
rs2305364	0.02	-0.001	0	-0.032	0.045
rs2290271	0.02	-0.001	0	-0.032	0.045
rs2242046	0.02	-0.001	0	-0.032	0.045
ALDH2	0.02	0.003	-0.006	-0.06	0.139
rs2016848	0.019	0	-0.005	-0.03	0.091
MME	0.019	0	-0.005	-0.03	0.091
ABCC5	0.019	0	0.002	-0.071	0.082
rs12720462	0.019	0.002	0	-0.044	0.08
rs10912675	0.019	0.002	0	-0.044	0.08
rs7877	0.019	0.002	0	-0.044	0.08
FMO1	0.019	0.002	0	-0.044	0.08
ADRA1B	0.018	0	-0.001	-0.04	0.045
XDH	0.018	-0.001	-0.007	-0.038	0.204
Unnamed: 1421	0.018	0.003	-0.002	-0.036	0.128
Unnamed: 1422	0.018	0.003	-0.002	-0.036	0.128
Unnamed: 1423	0.018	0.003	-0.002	-0.036	0.128
Unnamed: 1456	0.018	-0.004	-0.01	-0.064	0.252
CDC20	0.018	-0.002	-0.002	-0.101	0.086
NQO1	0.017	0.003	-0.001	-0.124	0.214
SLC7A5	0.017	0.002	-0.005	-0.059	0.158
PPBP	0.016	-0.002	-0.001	-0.143	0.06
FYN	0.016	0	0	-0.032	0.013
AGT	0.015	0	-0.003	-0.031	0.075
Unnamed: 2053	0.015	0.004	0	-0.034	0.172
Unnamed: 2054	0.015	0.004	0	-0.034	0.172
ADORA3	0.014	-0.001	0.002	-0.061	0.032
SCN2A	0.014	0.004	-0.006	-0.049	0.199
Unnamed: 1883	0.014	-0.001	-0.003	-0.034	0.132
Unnamed: 1884	0.014	-0.001	-0.003	-0.034	0.132
Unnamed: 1885	0.014	-0.001	-0.003	-0.034	0.132
FOLR3	0.014	0	0.001	-0.056	0.043
LTA4H	0.014	0	-0.001	-0.052	0.078
MMP2	0.014	0	-0.001	-0.052	0.078
rs3784864	0.013	0	0	-0.007	0.011
ABCC1	0.013	0	0	-0.007	0.011
rs212091	0.013	0	0	-0.007	0.011
rs28364006	0.013	0	0	-0.007	0.011
rs35592	0.013	0	0	-0.007	0.011
rs246240	0.013	0	0	-0.007	0.011
rs4148350	0.013	0	0	-0.007	0.011
rs45511401	0.013	0	0	-0.007	0.011
rs119774	0.013	0	0	-0.007	0.011
rs2238476	0.013	0	0	-0.007	0.011
rs1799807	0.013	0	-0.001	-0.016	0.028
BCHE	0.013	0	-0.001	-0.016	0.028
rs1803274	0.013	0	-0.001	-0.016	0.028
rs28933389	0.013	0	-0.001	-0.016	0.028
rs28933390	0.013	0	-0.001	-0.016	0.028
rs11746641	0.013	0.001	-0.001	-0.023	0.042
rs11749035	0.013	0.001	-0.001	-0.023	0.042
rs686	0.013	0.001	-0.001	-0.023	0.042
rs2168631	0.013	0.001	-0.001	-0.023	0.042
rs4532	0.013	0.001	-0.001	-0.023	0.042
rs265976	0.013	0.001	-0.001	-0.023	0.042
DRD1	0.013	0.001	-0.001	-0.023	0.042
rs3785143	0.013	0	-0.001	-0.012	0.021
rs25531	0.013	0	-0.001	-0.012	0.021
rs5569	0.013	0	-0.001	-0.012	0.021
SLC6A2	0.013	0	-0.001	-0.012	0.021
SLC6A4	0.013	0	-0.001	-0.012	0.021
SLC6A4 HTTLPR long form (L allele), SLC6A4 HTTLPR short form (S allele)	0.013	0	-0.001	-0.012	0.021
rs12708954	0.013	0	-0.001	-0.012	0.021
SLC6A3	0.013	0	-0.001	-0.012	0.021
rs1042173	0.013	0	-0.001	-0.012	0.021
rs57098334	0.013	0	-0.001	-0.012	0.021
rs2058878	0.013	-0.001	0	-0.028	0.014
CAMK2B	0.013	-0.001	0	-0.028	0.014
rs1126442	0.013	-0.001	0	-0.028	0.014
rs1806201	0.013	-0.001	0	-0.028	0.014
DLG4	0.013	-0.001	0	-0.028	0.014
rs1019385	0.013	-0.001	0	-0.028	0.014
GRIN2B	0.013	-0.001	0	-0.028	0.014
CAMK2G	0.013	-0.001	0	-0.028	0.014
CAMK2A	0.013	-0.001	0	-0.028	0.014
CAMK2D	0.013	-0.001	0	-0.028	0.014
GRIN1	0.013	-0.001	0	-0.028	0.014
rs1072388	0.013	-0.001	0	-0.028	0.014
RFK	0.013	0.001	-0.004	-0.026	0.132
SULT2B1	0.013	0.005	-0.001	-0.051	0.308
rs1330344	0.012	-0.001	0	-0.029	0.025
rs10306135	0.012	-0.001	0	-0.029	0.025
PTGS1	0.012	-0.001	0	-0.029	0.025
rs10306114	0.012	-0.001	0	-0.029	0.025
CHRM5	0.012	-0.003	0.003	-0.219	0.106
CYP11A1	0.012	0.002	0	-0.072	0.214
TOP2A	0.012	-0.002	-0.003	-0.065	0.157
Unnamed: 1678	0.012	0.002	-0.006	-0.077	0.311
SLCO1B3	0.011	0	0	-0.034	0.024
rs4149117	0.011	0	0	-0.034	0.024
rs7311358	0.011	0	0	-0.034	0.024
rs1048943	0.011	0.001	-0.001	-0.011	0.033
rs11045585	0.011	0	0	-0.034	0.024
CYP1A1	0.011	0.001	-0.001	-0.011	0.033
rs2606345	0.011	0.001	-0.001	-0.011	0.033
rs2472297	0.011	0.001	-0.001	-0.011	0.033
KCNQ5	0.011	0.004	0	-0.079	0.18
MTNR1A	0.011	-0.001	-0.001	-0.021	0.05
MTNR1B	0.011	-0.001	-0.001	-0.021	0.05
TNNC2	0.011	-0.002	-0.001	-0.047	0.036
ACTN2	0.011	-0.002	-0.001	-0.047	0.036
TNNC1	0.011	-0.002	-0.001	-0.047	0.036
TPO	0.011	0	-0.005	-0.068	0.182
Unnamed: 1549	0.011	-0.001	-0.01	-0.073	0.246
rs3003596	0.011	-0.001	0	-0.014	0.016
NR1I3	0.011	-0.001	0	-0.014	0.016
rs2502815	0.011	-0.001	0	-0.014	0.016
rs2307424	0.011	-0.001	0	-0.014	0.016
rs10538494	0.011	-0.001	0	-0.014	0.016
rs75114882	0.011	-0.001	0	-0.014	0.016
rs28738963	0.011	-0.001	0	-0.014	0.016
rs2501873	0.011	-0.001	0	-0.014	0.016
rs9725457	0.011	-0.001	0	-0.014	0.016
rs3732219	0.011	-0.002	-0.001	-0.056	0.041
UGT1A4	0.011	-0.002	-0.001	-0.056	0.041
rs6755571	0.011	-0.002	-0.001	-0.056	0.041
UGT1A4*1a, UGT1A4*2	0.011	-0.002	-0.001	-0.056	0.041
rs2011425	0.011	-0.002	-0.001	-0.056	0.041
UGT1A4*1a, UGT1A4*3a	0.011	-0.002	-0.001	-0.056	0.041
rs3732218	0.011	-0.002	-0.001	-0.056	0.041
KRT9	0.01	0	-0.001	-0.015	0.021
OR8D2	0.01	0	-0.001	-0.015	0.021
ALB	0.01	0	-0.001	-0.015	0.021
complex:lAo9+jzjVOaRJSWZQvoh0G1mUDc	0.01	0	-0.001	-0.015	0.021
TERT	0.01	0	0.002	-0.05	0.042
TYMP	0.01	-0.001	-0.004	-0.046	0.086
ARRB2	0.009	-0.001	0	-0.028	0.023
rs4790694	0.009	-0.001	0	-0.028	0.023
rs1045280	0.009	-0.001	0	-0.028	0.023
rs2036657	0.009	-0.001	0	-0.028	0.023
rs11600347	0.009	-0.001	-0.002	-0.025	0.033
KCNJ1	0.009	-0.001	-0.002	-0.025	0.033
rs12795437	0.009	-0.001	-0.002	-0.025	0.033
rs658903	0.009	-0.001	-0.002	-0.025	0.033
rs17583889	0.009	0.001	-0.003	-0.02	0.158
rs1050891	0.009	0.001	-0.003	-0.02	0.158
HNMT	0.009	0.001	-0.003	-0.02	0.158
CYP3A43	0.009	0.001	-0.004	-0.069	0.198
CYP1B1	0.008	-0.001	0	-0.098	0.104
rs17421511	0.008	0.001	-0.002	-0.012	0.058
CLCN6	0.008	0.001	-0.002	-0.012	0.058
rs1801131	0.008	0.001	-0.002	-0.012	0.058
rs1801133	0.008	0.001	-0.002	-0.012	0.058
MTHFR	0.008	0.001	-0.002	-0.012	0.058
rs4846051	0.008	0.001	-0.002	-0.012	0.058
rs1476413	0.008	0.001	-0.002	-0.012	0.058
rs6785930	0.008	0	0	-0.01	0.008
rs6809699	0.008	0	0	-0.01	0.008
rs581111	0.008	0	0	-0.01	0.008
rs2236861	0.008	0	0	-0.01	0.008
rs9859552	0.008	0	0	-0.01	0.008
rs806368	0.008	0	0	-0.01	0.008
rs529520	0.008	0	0	-0.01	0.008
CHRM2	0.008	0	-0.001	-0.01	0.009
rs6787801	0.008	0	0	-0.01	0.008
P2RY12 H1, P2RY12 H2	0.008	0	0	-0.01	0.008
rs2069062	0.008	0	0	-0.01	0.008
rs806378	0.008	0	0	-0.01	0.008
rs2046934	0.008	0	0	-0.01	0.008
rs1049353	0.008	0	0	-0.01	0.008
P2RY12 A, P2RY12 F	0.008	0	0	-0.01	0.008
rs6454674	0.008	0	0	-0.01	0.008
rs4654327	0.008	0	0	-0.01	0.008
ANXA1	0.007	0.004	0.002	-0.03	0.088
MT-RNR2	0.007	0.004	0.002	-0.03	0.088
SOS1	0.007	-0.001	-0.001	-0.017	0.02
CA4	0.007	-0.002	-0.008	-0.052	0.102
HSP90AA1	0.007	0.002	0.001	-0.023	0.037
rs2228075	0.007	0	-0.003	-0.034	0.086
rs2278293	0.007	0	-0.003	-0.034	0.086
rs2278294	0.007	0	-0.003	-0.034	0.086
IMPDH2	0.007	0	-0.003	-0.034	0.086
IMPDH1	0.007	0	-0.003	-0.034	0.086
Unnamed: 1958	0.007	-0.003	-0.005	-0.053	0.081
rs3740066	0.006	0	0	-0.005	0.007
rs8187707	0.006	0	0	-0.005	0.007
ABCC2	0.006	0	0	-0.005	0.007
rs7917432	0.006	0	0	-0.005	0.007
rs3740065	0.006	0	0	-0.005	0.007
ABCC2 H12, ABCC2 H2	0.006	0	0	-0.005	0.007
rs113646094	0.006	0	0	-0.005	0.007
rs4148386	0.006	0	0	-0.005	0.007
rs717620	0.006	0	0	-0.005	0.007
rs17222723	0.006	0	0	-0.005	0.007
rs12762549	0.006	0	0	-0.005	0.007
rs8187710	0.006	0	0	-0.005	0.007
rs2273697	0.006	0	0	-0.005	0.007
CAD	0.006	0	-0.001	-0.012	0.036
ACY3	0.006	0	-0.001	-0.012	0.036
rs301435	0.006	0	-0.001	-0.012	0.036
rs3087879	0.006	0	-0.001	-0.012	0.036
SLC1A1	0.006	0	-0.001	-0.012	0.036
ASPH	0.006	0	-0.001	-0.012	0.036
SLC25A13	0.006	0	-0.001	-0.012	0.036
rs301434	0.006	0	-0.001	-0.012	0.036
OXER1	0.006	0	0	-0.007	0.007
P2RY12	0.006	0	0	-0.007	0.007
PTGER3	0.006	0	0	-0.007	0.007
GALR2	0.006	0	0	-0.007	0.007
GABBR2	0.006	0	0	-0.007	0.007
S1PR3	0.006	0	0	-0.007	0.007
NPY1R	0.006	0	0	-0.007	0.007
S1PR1	0.006	0	0	-0.007	0.007
OPRD1	0.006	0	0	-0.007	0.007
GRM3	0.006	0	0	-0.007	0.007
rs3787430	0.006	0	0	-0.007	0.007
S1PR2	0.006	0	0	-0.007	0.007
S1PR4	0.006	0	0	-0.007	0.007
OPRM1	0.006	0	0	-0.007	0.007
NPY5R	0.006	0	0	-0.007	0.007
GALR1	0.006	0	0	-0.007	0.007
NPY4R	0.006	0	0	-0.007	0.007
rs3787429	0.006	0	0	-0.007	0.007
CNR1	0.006	0	0	-0.007	0.007
GALR3	0.006	0	0	-0.007	0.007
S1PR5	0.006	0	0	-0.007	0.007
NPY2R	0.006	0	0	-0.007	0.007
MET	0.006	0	0.001	-0.032	0.035
FGF7	0.006	0	0.001	-0.032	0.035
FRS3	0.006	0	0.001	-0.032	0.035
HGF	0.006	0	0.001	-0.032	0.035
GAB1	0.006	0	0.001	-0.032	0.035
FGFR2	0.006	0	0.001	-0.032	0.035
VHL	0.005	-0.001	-0.002	-0.016	0.021
EGLN3	0.005	-0.001	-0.002	-0.016	0.021
EPAS1	0.005	-0.001	-0.002	-0.016	0.021
EGLN2	0.005	-0.001	-0.002	-0.016	0.021
ALKBH2	0.005	-0.001	-0.002	-0.016	0.021
HIF1A	0.005	-0.001	-0.002	-0.016	0.021
ALKBH3	0.005	-0.001	-0.002	-0.016	0.021
EGLN1	0.005	-0.001	-0.002	-0.016	0.021
HIF3A	0.005	-0.001	-0.002	-0.016	0.021
PLOD3	0.005	-0.001	-0.002	-0.016	0.021
CUL2	0.005	-0.001	-0.002	-0.016	0.021
TAP2	0.005	-0.001	-0.001	-0.023	0.051
PDIA3	0.005	-0.001	-0.001	-0.023	0.051
TAP1	0.005	-0.001	-0.001	-0.023	0.051
TAPBP	0.005	-0.001	-0.001	-0.023	0.051
IDO1	0.005	-0.001	-0.001	-0.023	0.051
CALR	0.005	-0.001	-0.001	-0.023	0.051
GOLGA2	0.005	0	0.002	-0.047	0.019
rs719235	0.005	0	0.002	-0.047	0.019
BET1	0.005	0	0.002	-0.047	0.019
GGH	0.005	0	0.002	-0.047	0.019
GORASP1	0.005	0	0.002	-0.047	0.019
rs1800909	0.005	0	0.002	-0.047	0.019
rs11545078	0.005	0	0.002	-0.047	0.019
rs3758149	0.005	0	0.002	-0.047	0.019
rs3780126	0.005	0	0.002	-0.047	0.019
KCNMB1	0.005	0.001	0	-0.02	0.039
rs11739136	0.005	0.001	0	-0.02	0.039
KCNIP1	0.005	0.001	0	-0.02	0.039
rs2070744	0.005	0.001	0	-0.02	0.039
NOS3	0.005	0.001	0	-0.02	0.039
rs1799983	0.005	0.001	0	-0.02	0.039
rs2301149	0.005	0.001	0	-0.02	0.039
TAS2R13	0.004	-0.001	0.002	-0.118	0.074
ADORA2B	0.004	0	-0.001	-0.016	0.031
ADRB1	0.004	-0.001	-0.002	-0.04	0.097
rs1801252	0.004	-0.001	-0.002	-0.04	0.097
rs1801253	0.004	-0.001	-0.002	-0.04	0.097
rs846910	0.004	-0.002	-0.002	-0.031	0.032
rs846908	0.004	-0.002	-0.002	-0.031	0.032
HSD11B1	0.004	-0.002	-0.002	-0.031	0.032
rs4844880	0.004	-0.002	-0.002	-0.031	0.032
ACHE	0.004	0.002	0.001	-0.056	0.15
NMUR1	0.003	-0.001	-0.001	-0.024	0.026
CASR	0.003	-0.001	-0.001	-0.024	0.026
NMUR2	0.003	-0.001	-0.001	-0.024	0.026
NMS	0.003	-0.001	-0.001	-0.024	0.026
KNG1	0.003	-0.001	-0.001	-0.024	0.026
NMU	0.003	-0.001	-0.001	-0.024	0.026
GNAQ	0.003	-0.001	-0.001	-0.022	0.037
GNA11	0.003	-0.001	-0.001	-0.022	0.037
GNA15	0.003	-0.001	-0.001	-0.022	0.037
GNA14	0.003	-0.001	-0.001	-0.022	0.037
rs846664	0.003	0.001	0	-0.015	0.013
SLC15A2	0.003	-0.001	-0.002	-0.054	0.094
rs2301159	0.003	0	-0.001	-0.076	0.111
rs9514091	0.003	0	-0.001	-0.076	0.111
rs7319981	0.003	0	-0.001	-0.076	0.111
SLC10A2	0.003	0	-0.001	-0.076	0.111
CDC42	0.003	0	0	-0.008	0.016
PAK2	0.003	0	0	-0.008	0.016
NCK1	0.003	0	0	-0.008	0.016
SCN4A	0.003	0.005	0.004	-0.054	0.157
POLA1	0.003	-0.002	-0.002	-0.026	0.035
PRIM1	0.003	-0.002	-0.002	-0.026	0.035
PRIM2	0.003	-0.002	-0.002	-0.026	0.035
POLA2	0.003	-0.002	-0.002	-0.026	0.035
TAS2R50	0.002	0	0	-0.01	0.011
TAS2R60	0.002	0	0	-0.01	0.011
TAS2R1	0.002	0	0	-0.01	0.011
TAS2R20	0.002	0	0	-0.01	0.011
TAS2R9	0.002	0	0	-0.01	0.011
TAS2R10	0.002	0	0	-0.01	0.011
TAS2R40	0.002	0	0	-0.01	0.011
TAS2R45	0.002	0	0	-0.01	0.011
TAS2R42	0.002	0	0	-0.01	0.011
TAS2R41	0.002	0	0	-0.01	0.011
TAS2R43	0.002	0	0	-0.01	0.011
TAS2R8	0.002	0	0	-0.01	0.011
TAS2R19	0.002	0	0	-0.01	0.011
TAS2R14	0.002	0	0	-0.01	0.011
TAS2R39	0.002	0	0	-0.01	0.011
TAS2R31	0.002	0	0	-0.01	0.011
TAS2R30	0.002	0	0	-0.01	0.011
TAS2R7	0.002	0	0	-0.01	0.011
TAS2R38	0.002	0	0	-0.01	0.011
TAS2R4	0.002	0	0	-0.01	0.011
TAS2R3	0.002	0	0	-0.01	0.011
TAS2R5	0.002	0	0	-0.01	0.011
TAS2R46	0.002	0	0	-0.01	0.011
rs4253728	0.002	0.001	-0.001	-0.008	0.04
PPARA	0.002	0.001	-0.001	-0.008	0.04
rs9626730	0.002	0.001	-0.001	-0.008	0.04
rs135543	0.002	0.001	-0.001	-0.008	0.04
rs4823613	0.002	0.001	-0.001	-0.008	0.04
rs4253778	0.002	0.001	-0.001	-0.008	0.04
rs149711321	0.002	0.001	-0.001	-0.008	0.04
rs135550	0.002	0.001	-0.001	-0.008	0.04
NQO2	0.002	-0.002	-0.001	-0.034	0.058
TUBA1A	0.002	0	-0.001	-0.041	0.074
TUBA4A	0.002	0	-0.001	-0.041	0.074
ADRB3	0.002	0.002	0.002	-0.08	0.094
rs4994	0.002	0.002	0.002	-0.08	0.094
NRAS	0.002	0	-0.001	-0.028	0.031
rs61764370	0.002	0	-0.001	-0.028	0.031
rs112445441	0.002	0	-0.001	-0.028	0.031
KRAS	0.002	0	-0.001	-0.028	0.031
rs1065634	0.002	0	-0.001	-0.028	0.031
HRAS	0.002	0	-0.001	-0.028	0.031
ITGAV	0.002	0	0	-0.009	0.018
rs3025039	0.002	0	0	-0.009	0.018
AXL	0.002	0	0	-0.009	0.018
rs2010963	0.002	0	0	-0.009	0.018
rs833069	0.002	0	0	-0.009	0.018
rs833061	0.002	0	0	-0.009	0.018
rs6900017	0.002	0	0	-0.009	0.018
KDR	0.002	0	0	-0.009	0.018
rs9369421	0.002	0	0	-0.009	0.018
rs35864111	0.002	0	0	-0.009	0.018
rs144854329	0.002	0	0	-0.009	0.018
rs3025000	0.002	0	0	-0.009	0.018
SH2D2A	0.002	0	0	-0.009	0.018
rs1570360	0.002	0	0	-0.009	0.018
rs699947	0.002	0	0	-0.009	0.018
rs25648	0.002	0	0	-0.009	0.018
rs3025040	0.002	0	0	-0.009	0.018
VEGFA	0.002	0	0	-0.009	0.018
rs879825	0.002	0	0	-0.009	0.018
NCK2	0.002	0	0	-0.009	0.018
rs13207351	0.002	0	0	-0.009	0.018
rs2266780	0.002	0	-0.001	-0.039	0.03
rs2266782	0.002	0	-0.001	-0.039	0.03
FMO3	0.002	0	-0.001	-0.039	0.03
rs1736557	0.002	0	-0.001	-0.039	0.03
SLC47A2	0.002	-0.001	-0.002	-0.049	0.09
SLC47A1	0.002	-0.001	-0.002	-0.049	0.09
NAT1	0.002	0.005	0.004	-0.106	0.13
rs28399504	0.001	0	0	-0.003	0.003
CYP2D6*1, CYP2D6*10, CYP2D6*2, CYP2D6*3, CYP2D6*4, CYP2D6*41, CYP2D6*5, CYP2D6*6	0.001	0	0	-0.001	0.002
rs1126647	0.001	0	0	-0.006	0.004
PENK	0.001	0	0	-0.006	0.004
rs2246709	0.001	0	0	-0.002	0.002
rs2725252	0.001	0	0	-0.004	0.008
CYP2D6*1, CYP2D6*1xN, CYP2D6*2, CYP2D6*2xN, CYP2D6*3, CYP2D6*4, CYP2D6*5	0.001	0	0	-0.001	0.002
rs58818712	0.001	0	0	-0.004	0.008
CCL21	0.001	0	0	-0.006	0.004
CXCL11	0.001	0	0	-0.006	0.004
rs4986910	0.001	0	0	-0.002	0.002
rs3114020	0.001	0	0	-0.004	0.008
C5	0.001	0	0	-0.006	0.004
HIST1H3J	0.001	0.001	-0.001	-0.013	0.051
CXCL1	0.001	0	0	-0.006	0.004
rs28371706	0.001	0	0	-0.001	0.002
CYP2D6*1, CYP2D6*1xN, CYP2D6*3, CYP2D6*4, CYP2D6*41, CYP2D6*5, CYP2D6*6	0.001	0	0	-0.001	0.002
CYP2D6*1, CYP2D6*10, CYP2D6*17, CYP2D6*1xN, CYP2D6*2, CYP2D6*2xN, CYP2D6*3, CYP2D6*4, CYP2D6*40, CYP2D6*41, CYP2D6*5, CYP2D6*6	0.001	0	0	-0.001	0.002
CYP2C19	0.001	0	0	-0.003	0.003
CXCL9	0.001	0	0	-0.006	0.004
CXCL3	0.001	0	0	-0.006	0.004
CYP2D6*1, CYP2D6*15, CYP2D6*4	0.001	0	0	-0.001	0.002
CYP3A4	0.001	0	0	-0.002	0.002
CYP2D6*1, CYP2D6*10, CYP2D6*2, CYP2D6*3, CYP2D6*4, CYP2D6*5	0.001	0	0	-0.001	0.002
CYP2D6*1, CYP2D6*1xN, CYP2D6*2xN, CYP2D6*3, CYP2D6*4, CYP2D6*5, CYP2D6*6	0.001	0	0	-0.001	0.002
GAL	0.001	0	0	-0.006	0.004
HIST4H4	0.001	0.001	-0.001	-0.013	0.051
CYP2C19*1, CYP2C19*10, CYP2C19*11, CYP2C19*13, CYP2C19*14, CYP2C19*15, CYP2C19*16, CYP2C19*18, CYP2C19*19, CYP2C19*22, CYP2C19*23, CYP2C19*24, CYP2C19*25, CYP2C19*26, CYP2C19*28, CYP2C19*9	0.001	0	0	-0.003	0.003
rs1801157	0.001	0	0	-0.006	0.004
rs138417770	0.001	0	0	-0.001	0.002
CYP2D6*1, CYP2D6*100, CYP2D6*101, CYP2D6*13, CYP2D6*2, CYP2D6*31, CYP2D6*4, CYP2D6*5, CYP2D6*69	0.001	0	0	-0.001	0.002
rs2231142	0.001	0	0	-0.004	0.008
CYP2C19*1, CYP2C19*10, CYP2C19*11, CYP2C19*13, CYP2C19*14, CYP2C19*15, CYP2C19*16, CYP2C19*18, CYP2C19*19, CYP2C19*26, CYP2C19*9	0.001	0	0	-0.003	0.003
CCL28	0.001	0	0	-0.006	0.004
CYP2D6*1, CYP2D6*10, CYP2D6*14, CYP2D6*1xN, CYP2D6*3, CYP2D6*4, CYP2D6*5, CYP2D6*6	0.001	0	0	-0.001	0.002
rs56061981	0.001	0	0	-0.006	0.004
CYP2D6*1, CYP2D6*10, CYP2D6*1xN, CYP2D6*2, CYP2D6*2xN, CYP2D6*3, CYP2D6*4, CYP2D6*41, CYP2D6*5, CYP2D6*6	0.001	0	0	-0.001	0.002
CCL27	0.001	0	0	-0.006	0.004
CYP2D6*1, CYP2D6*29	0.001	0	0	-0.001	0.002
rs11188072	0.001	0	0	-0.003	0.003
CXCL12	0.001	0	0	-0.006	0.004
rs12248560	0.001	0	0	-0.003	0.003
CORT	0.001	0	0	-0.006	0.004
rs3892097	0.001	0	0	-0.001	0.002
CYP2C19*1, CYP2C19*17, CYP2C19*2, CYP2C19*3, CYP2C19*4	0.001	0	0	-0.003	0.003
NPB	0.001	0	0	-0.006	0.004
CYP2D6*10, CYP2D6*2	0.001	0	0	-0.001	0.002
rs3735451	0.001	0	0	-0.002	0.002
rs567606867	0.001	0	0	-0.001	0.002
rs1080985	0.001	0	0	-0.001	0.002
rs352046	0.001	0	0	-0.006	0.004
CYP3A4*1, CYP3A4*4	0.001	0	0	-0.002	0.002
rs745746329	0.001	0	0	-0.001	0.002
CYP2C19*1, CYP2C19*8, CYP2C19*9	0.001	0	0	-0.003	0.003
PF4	0.001	0	0	-0.006	0.004
PDYN	0.001	0	0	-0.006	0.004
CCL5	0.001	0	0	-0.006	0.004
CXCL2	0.001	0	0	-0.006	0.004
rs750996195	0.001	0	0	-0.001	0.002
CYP2D6*1, CYP2D6*1xN	0.001	0	0	-0.001	0.002
CYP2C19*1, CYP2C19*2, CYP2C19*3, CYP2C19*4, CYP2C19*5, CYP2C19*6, CYP2C19*8	0.001	0	0	-0.003	0.003
CYP2D6*1, CYP2D6*5, CYP2D6*8	0.001	0	0	-0.001	0.002
rs13120400	0.001	0	0	-0.004	0.008
CYP2C19*1, CYP2C19*2, CYP2C19*3, CYP2C19*5, CYP2C19*6, CYP2C19*7, CYP2C19*8	0.001	0	0	-0.003	0.003
CXCL8	0.001	0	0	-0.006	0.004
CYP2D6*1, CYP2D6*1xN, CYP2D6*3, CYP2D6*4, CYP2D6*5, CYP2D6*6	0.001	0	0	-0.001	0.002
H3F3B	0.001	0.001	-0.001	-0.013	0.051
CYP2C19*1, CYP2C19*17, CYP2C19*2	0.001	0	0	-0.003	0.003
CYP2D6*1, CYP2D6*3, CYP2D6*36, CYP2D6*4, CYP2D6*40, CYP2D6*42, CYP2D6*4xN, CYP2D6*56	0.001	0	0	-0.001	0.002
CYP2D6*1, CYP2D6*10, CYP2D6*18, CYP2D6*2, CYP2D6*21, CYP2D6*44, CYP2D6*5	0.001	0	0	-0.001	0.002
CCL25	0.001	0	0	-0.006	0.004
rs2740574	0.001	0	0	-0.002	0.002
rs3814637	0.001	0	0	-0.003	0.003
rs17731538	0.001	0	0	-0.004	0.008
CYP2C19*1, CYP2C19*2, CYP2C19*3	0.001	0	0	-0.003	0.003
APLN	0.001	0	0	-0.006	0.004
rs777560972	0.001	0	0	-0.001	0.002
CYP2D6*1, CYP2D6*10, CYP2D6*17, CYP2D6*29, CYP2D6*3, CYP2D6*31, CYP2D6*35, CYP2D6*4, CYP2D6*41, CYP2D6*5, CYP2D6*6, CYP2D6*9	0.001	0	0	-0.001	0.002
rs7699188	0.001	0	0	-0.004	0.008
rs4987161	0.001	0	0	-0.002	0.002
rs12721627	0.001	0	0	-0.002	0.002
rs28371759	0.001	0	0	-0.002	0.002
INSL5	0.001	0	0	-0.006	0.004
PYY	0.001	0	0	-0.006	0.004
CCL20	0.001	0	0	-0.006	0.004
CYP2D6*1, CYP2D6*4, CYP2D6*5	0.001	0	0	-0.001	0.002
rs56324128	0.001	0	0	-0.002	0.002
rs12768009	0.001	0	0	-0.003	0.003
rs12505410	0.001	0	0	-0.004	0.008
CXCL13	0.001	0	0	-0.006	0.004
CYP2D6*10, CYP2D6*14, CYP2D6*3, CYP2D6*4, CYP2D6*5, CYP2D6*6, CYP2D6*7	0.001	0	0	-0.001	0.002
CYP3A4*1, CYP3A4*20, CYP3A4*8	0.001	0	0	-0.002	0.002
rs72552713	0.001	0	0	-0.004	0.008
CYP2D6*1, CYP2D6*4	0.001	0	0	-0.001	0.002
rs45605536	0.001	0	0	-0.004	0.008
CYP3A4*1, CYP3A4*22	0.001	0	0	-0.002	0.002
HIST2H3D	0.001	0.001	-0.001	-0.013	0.051
CYP2C19*1, CYP2C19*2	0.001	0	0	-0.003	0.003
CCL16	0.001	0	0	-0.006	0.004
CYP2D6*1, CYP2D6*10, CYP2D6*3, CYP2D6*4, CYP2D6*41, CYP2D6*5, CYP2D6*6	0.001	0	0	-0.001	0.002
rs5030655	0.001	0	0	-0.001	0.002
CYP2D6*1, CYP2D6*3, CYP2D6*4	0.001	0	0	-0.001	0.002
ABCG2	0.001	0	0	-0.004	0.008
rs76088846	0.001	0	0	-0.001	0.002
CYP2D6*1, CYP2D6*10, CYP2D6*5	0.001	0	0	-0.001	0.002
rs2231135	0.001	0	0	-0.004	0.008
CYP2C19*1, CYP2C19*17, CYP2C19*2, CYP2C19*3	0.001	0	0	-0.003	0.003
CYP2D6*1, CYP2D6*10, CYP2D6*3, CYP2D6*4, CYP2D6*5, CYP2D6*6	0.001	0	0	-0.001	0.002
CYP2D6*1, CYP2D6*47, CYP2D6*49, CYP2D6*50, CYP2D6*51, CYP2D6*54, CYP2D6*55, CYP2D6*57, CYP2D6*72, CYP2D6*89, CYP2D6*92, CYP2D6*93, CYP2D6*96	0.001	0	0	-0.001	0.002
CYP2D6*1, CYP2D6*3, CYP2D6*4, CYP2D6*5	0.001	0	0	-0.001	0.002
CYP2C19*1, CYP2C19*16, CYP2C19*2	0.001	0	0	-0.003	0.003
CYP2D6*1, CYP2D6*10, CYP2D6*17, CYP2D6*1xN, CYP2D6*2, CYP2D6*2xN, CYP2D6*3, CYP2D6*4, CYP2D6*41, CYP2D6*5	0.001	0	0	-0.001	0.002
CYP2D6*1, CYP2D6*10, CYP2D6*3, CYP2D6*4	0.001	0	0	-0.001	0.002
CCL19	0.001	0	0	-0.006	0.004
CYP3A	0.001	0	0	-0.002	0.002
SST	0.001	0	0	-0.006	0.004
rs56040400	0.001	0	0	-0.006	0.004
CYP2D6*1, CYP2D6*10, CYP2D6*14, CYP2D6*21, CYP2D6*36, CYP2D6*4, CYP2D6*5	0.001	0	0	-0.001	0.002
rs2199939	0.001	0	0	-0.004	0.008
rs4986893	0.001	0	0	-0.003	0.003
rs2231137	0.001	0	0	-0.004	0.008
CYP2D6*1, CYP2D6*10, CYP2D6*14, CYP2D6*2, CYP2D6*3, CYP2D6*4, CYP2D6*41, CYP2D6*4xN, CYP2D6*5, CYP2D6*6	0.001	0	0	-0.001	0.002
CYP2D6*1, CYP2D6*10, CYP2D6*2, CYP2D6*4, CYP2D6*41, CYP2D6*5, CYP2D6*6	0.001	0	0	-0.001	0.002
NPW	0.001	0	0	-0.006	0.004
rs4646440	0.001	0	0	-0.002	0.002
rs4148157	0.001	0	0	-0.004	0.008
rs371793722	0.001	0	0	-0.001	0.002
rs4073	0.001	0	0	-0.006	0.004
CYP2D6*1, CYP2D6*10, CYP2D6*1xN, CYP2D6*2, CYP2D6*2xN, CYP2D6*3, CYP2D6*4, CYP2D6*5, CYP2D6*6	0.001	0	0	-0.001	0.002
rs35599367	0.001	0	0	-0.002	0.002
rs4244285	0.001	0	0	-0.003	0.003
rs4646437	0.001	0	0	-0.002	0.002
CYP2D6*1, CYP2D6*2xN, CYP2D6*3, CYP2D6*4, CYP2D6*5, CYP2D6*6	0.001	0	0	-0.001	0.002
rs28360521	0.001	0	0	-0.001	0.002
rs2242480	0.001	0	0	-0.002	0.002
CYP2D6	0.001	0	0	-0.001	0.002
CXCL5	0.001	0	0	-0.006	0.004
CXCL16	0.001	0	0	-0.006	0.004
CYP2D6*1, CYP2D6*1xN, CYP2D6*2, CYP2D6*2xN, CYP2D6*3, CYP2D6*4, CYP2D6*5, CYP2D6*6	0.001	0	0	-0.001	0.002
PNOC	0.001	0	0	-0.006	0.004
CHRM4	0.001	0	0.003	-0.116	0.079
CYP2D6*1, CYP2D6*11, CYP2D6*12, CYP2D6*4, CYP2D6*41, CYP2D6*5, CYP2D6*59, CYP2D6*62, CYP2D6*7, CYP2D6*8	0.001	0	0	-0.001	0.002
PPY	0.001	0	0	-0.006	0.004
CYP2D6*20, CYP2D6*4	0.001	0	0	-0.001	0.002
CXCL10	0.001	0	0	-0.006	0.004
rs367543000	0.001	0	0	-0.001	0.002
rs1065852	0.001	0	0	-0.001	0.002
rs1061018	0.001	0	0	-0.004	0.008
CYP2C19*1, CYP2C19*10, CYP2C19*11, CYP2C19*13, CYP2C19*14, CYP2C19*15, CYP2C19*16, CYP2C19*18, CYP2C19*19, CYP2C19*22, CYP2C19*23, CYP2C19*24, CYP2C19*25, CYP2C19*26, CYP2C19*5, CYP2C19*6, CYP2C19*8, CYP2C19*9	0.001	0	0	-0.003	0.003
NPY	0.001	0	0	-0.006	0.004
CYP3A4*1, CYP3A4*1G	0.001	0	0	-0.002	0.002
CYP2D6*1, CYP2D6*10, CYP2D6*17, CYP2D6*2, CYP2D6*3, CYP2D6*4, CYP2D6*5	0.001	0	0	-0.001	0.002
rs41282401	0.001	0	0	-0.004	0.008
CYP2D6*1, CYP2D6*10	0.001	0	0	-0.001	0.002
CYP2D6*1, CYP2D6*38, CYP2D6*4, CYP2D6*5, CYP2D6*9	0.001	0	0	-0.001	0.002
CYP2D6*1, CYP2D6*10, CYP2D6*2, CYP2D6*4, CYP2D6*5	0.001	0	0	-0.001	0.002
rs58597806	0.001	0	0	-0.002	0.002
UGT1A1	0.001	0	0	-0.002	0.002
rs35350960	0.001	0	0	-0.002	0.002
rs4261716	0.001	0	0	-0.002	0.002
rs17863783	0.001	0	0	-0.002	0.002
rs887829	0.001	0	0	-0.002	0.002
rs2003569	0.001	0	0	-0.002	0.002
rs1105879	0.001	0	0	-0.002	0.002
rs8175347	0.001	0	0	-0.002	0.002
UGT1A1*60	0.001	0	0	-0.002	0.002
rs6759892	0.001	0	0	-0.002	0.002
rs10929302	0.001	0	0	-0.002	0.002
rs2070959	0.001	0	0	-0.002	0.002
rs4148323	0.001	0	0	-0.002	0.002
CYP2C8*1A, CYP2C8*2, CYP2C8*3	0.001	0.001	0.001	-0.007	0.007
rs1113129	0.001	0.001	0.001	-0.007	0.007
rs34993780	0.001	0	0	-0.002	0.002
rs11692021	0.001	0	0	-0.002	0.002
rs8330	0.001	0	0	-0.002	0.002
UGT1A6	0.001	0	0	-0.002	0.002
rs11572076	0.001	0.001	0.001	-0.007	0.007
rs11572103	0.001	0.001	0.001	-0.007	0.007
rs17868320	0.001	0	0	-0.002	0.002
UGT1A6*2a	0.001	0	0	-0.002	0.002
rs11572080	0.001	0.001	0.001	-0.007	0.007
CYP2C8	0.001	0.001	0.001	-0.007	0.007
UGT1A10	0.001	0	0	-0.002	0.002
rs17863778	0.001	0	0	-0.002	0.002
rs1934951	0.001	0.001	0.001	-0.007	0.007
UGT1A8	0.001	0	0	-0.002	0.002
rs7586110	0.001	0	0	-0.002	0.002
rs2741049	0.001	0	0	-0.002	0.002
rs3806598	0.001	0	0	-0.002	0.002
rs4124874	0.001	0	0	-0.002	0.002
rs72551330	0.001	0	0	-0.002	0.002
UGT1A7*3	0.001	0	0	-0.002	0.002
rs72551344	0.001	0	0	-0.002	0.002
rs3832043	0.001	0	0	-0.002	0.002
rs17868323	0.001	0	0	-0.002	0.002
UGT1A1*1, UGT1A1*28	0.001	0	0	-0.002	0.002
rs6431558	0.001	0	0	-0.002	0.002
UGT1A6*1a, UGT1A6*2a, UGT1A6*3a, UGT1A6*4a, UGT1A6*8	0.001	0	0	-0.002	0.002
UGT1A	0.001	0	0	-0.002	0.002
rs1042597	0.001	0	0	-0.002	0.002
UGT1A1*1, UGT1A1*28, UGT1A1*37, UGT1A1*6	0.001	0	0	-0.002	0.002
UGT1A9	0.001	0	0	-0.002	0.002
rs6714486	0.001	0	0	-0.002	0.002
UGT1A7	0.001	0	0	-0.002	0.002
rs1042640	0.001	0	0	-0.002	0.002
rs10929303	0.001	0	0	-0.002	0.002
rs10509681	0.001	0.001	0.001	-0.007	0.007
rs11563250	0.001	0	0	-0.002	0.002
RAMP3	0.001	0	0	-0.003	0.004
TSHB	0.001	0	0	-0.003	0.004
rs11042725	0.001	0	0	-0.003	0.004
HTR4	0.001	0	0	-0.003	0.004
GCG	0.001	0.001	0	-0.024	0.054
CALCRL	0.001	0	0	-0.003	0.004
CALCB	0.001	0	0	-0.003	0.004
RLN2	0.001	0	0	-0.003	0.004
CALCA	0.001	0	0	-0.003	0.004
PTH2R	0.001	0	0	-0.003	0.004
GPHA2	0.001	0	0	-0.003	0.004
PTHLH	0.001	0	0	-0.003	0.004
GPBAR1	0.001	0	0	-0.003	0.004
NPSR1	0.001	0.001	0.001	-0.022	0.014
rs13429709	0.001	0.001	0	-0.024	0.054
IAPP	0.001	0	0	-0.003	0.004
rs4737771	0.001	0	0	-0.003	0.004
PTH1R	0.001	0	0	-0.003	0.004
INSL3	0.001	0	0	-0.003	0.004
HRH2	0.001	0	0	-0.003	0.004
PTH2	0.001	0	0	-0.003	0.004
CGA	0.001	0	0	-0.003	0.004
GIP	0.001	0	0	-0.003	0.004
GNAS	0.001	0	0	-0.003	0.004
RXFP2	0.001	0	0	-0.003	0.004
GHRHR	0.001	0	0	-0.003	0.004
GLP2R	0.001	0	0	-0.003	0.004
ADM	0.001	0	0	-0.003	0.004
CRH	0.001	0	0	-0.003	0.004
GCGR	0.001	0.001	0.001	-0.022	0.014
ADM2	0.001	0	0	-0.003	0.004
LHB	0.001	0	0	-0.003	0.004
FSHB	0.001	0	0	-0.003	0.004
VIP	0.001	0	0	-0.003	0.004
GHRH	0.001	0	0	-0.003	0.004
rs62205366	0.001	0	0	-0.003	0.004
RXFP1	0.001	0	0	-0.003	0.004
LHCGR	0.001	0	0	-0.003	0.004
RAMP2	0.001	0	0	-0.003	0.004
CALCR	0.001	0	0	-0.003	0.004
ADCYAP1	0.001	0	0	-0.003	0.004
GPHB5	0.001	0	0	-0.003	0.004
ADCYAP1R1	0.001	0	0	-0.003	0.004
TSHR	0.001	0	0	-0.003	0.004
SCTR	0.001	0	0	-0.003	0.004
SCT	0.001	0	0	-0.003	0.004
NPS	0.001	0.001	0.001	-0.022	0.014
RAMP1	0.001	0	0	-0.003	0.004
TAAR1	0.001	0	0	-0.003	0.004
PTH	0.001	0	0	-0.003	0.004
rs4633	0.001	0	-0.001	-0.008	0.028
COMT	0.001	0	-0.001	-0.008	0.028
rs4680	0.001	0	-0.001	-0.008	0.028
rs165599	0.001	0	-0.001	-0.008	0.028
rs13306278	0.001	0	-0.001	-0.008	0.028
TXNRD2	0.001	0	-0.001	-0.008	0.028
rs6269	0.001	0	-0.001	-0.008	0.028
rs4646316	0.001	0	-0.001	-0.008	0.028
rs9332377	0.001	0	-0.001	-0.008	0.028
rs4818	0.001	0	-0.001	-0.008	0.028
rs9606186	0.001	0	-0.001	-0.008	0.028
MAPRE1	0.001	0	0	-0.003	0.006
CEP63	0.001	0	0	-0.003	0.006
CEP152	0.001	0	0	-0.003	0.006
HAUS3	0.001	0	0	-0.003	0.006
CENPJ	0.001	0	0	-0.003	0.006
NEDD1	0.001	0	0	-0.003	0.006
TUBG1	0.001	0	0	-0.003	0.006
AURKA	0.001	0	0	-0.003	0.006
CSNK1E	0.001	0	0	-0.003	0.006
CSNK1D	0.001	0	0	-0.003	0.006
TUBB4B	0.001	0	0	-0.003	0.006
PCNT	0.001	0	0	-0.003	0.006
CEP250	0.001	0	0	-0.003	0.006
PPP2R1A	0.001	0	0	-0.003	0.006
PLK1	0.001	0	0	-0.003	0.006
FGFR1OP	0.001	0	0	-0.003	0.006
ALMS1	0.001	0	0	-0.003	0.006
CKAP5	0.001	0	0	-0.003	0.006
HAUS5	0.001	0	0	-0.003	0.006
PAFAH1B1	0.001	0	0	-0.003	0.006
ACTR1A	0.001	0	0	-0.003	0.006
SFI1	0.001	0	0	-0.003	0.006
NEK2	0.001	0	0	-0.003	0.006
DYNC1H1	0.001	0	0	-0.003	0.006
DCTN3	0.001	0	0	-0.003	0.006
HAUS1	0.001	0	0	-0.003	0.006
HAUS2	0.001	0	0	-0.003	0.006
CEP76	0.001	0	0	-0.003	0.006
CEP135	0.001	0	0	-0.003	0.006
OFD1	0.001	0	0	-0.003	0.006
HAUS6	0.001	0	0	-0.003	0.006
CEP78	0.001	0	0	-0.003	0.006
CDK5RAP2	0.001	0	0	-0.003	0.006
TUBB4A	0.001	0	0	-0.003	0.006
CNTRL	0.001	0	0	-0.003	0.006
SDCCAG8	0.001	0	0	-0.003	0.006
HAUS7	0.001	0	0	-0.003	0.006
CEP290	0.001	0	0	-0.003	0.006
CLASP1	0.001	0	0	-0.003	0.006
DCTN1	0.001	0	0	-0.003	0.006
PCM1	0.001	0	0	-0.003	0.006
YWHAE	0.001	0	0	-0.003	0.006
CEP41	0.001	0	0	-0.003	0.006
DYNC1I2	0.001	0	0	-0.003	0.006
TUBB	0.001	0	0	-0.003	0.006
YWHAG	0.001	0	0	-0.003	0.006
DYNLL1	0.001	0	0	-0.003	0.006
CEP164	0.001	0	0	-0.003	0.006
CEP192	0.001	0	0	-0.003	0.006
CEP72	0.001	0	0	-0.003	0.006
PRKAR2B	0.001	0	0	-0.003	0.006
DCTN2	0.001	0	0	-0.003	0.006
CETN2	0.001	0	0	-0.003	0.006
CCP110	0.001	0	0	-0.003	0.006
rs10711	0.001	0	0	-0.003	0.006
CEP70	0.001	0	0	-0.003	0.006
ODF2	0.001	0	0	-0.003	0.006
SSNA1	0.001	0	0	-0.003	0.006
NDE1	0.001	0	0	-0.003	0.006
PRKACA	0.001	0	0	-0.003	0.006
CEP57	0.001	0	0	-0.003	0.006
CEP131	0.001	0	0	-0.003	0.006
CDK1	0.001	0	0	-0.003	0.006
HAUS8	0.001	0	0	-0.003	0.006
NINL	0.001	0	0	-0.003	0.006
HAUS4	0.001	0	0	-0.003	0.006
PLK4	0.001	0	0	-0.003	0.006
FGF18	0.001	0	0	-0.006	0.01
rs870995	0.001	0	0	-0.006	0.01
HBEGF	0.001	0	0	-0.006	0.01
PIK3CA	0.001	0	0	-0.006	0.01
FGF17	0.001	0	0	-0.006	0.01
FGF5	0.001	0	0	-0.006	0.01
BTC	0.001	0	0	-0.006	0.01
PTPN11	0.001	0	0	-0.006	0.01
FGF2	0.001	0	0	-0.006	0.01
EREG	0.001	0	0	-0.006	0.01
rs2699887	0.001	0	0	-0.006	0.01
FRS2	0.001	0	0	-0.006	0.01
NRG1	0.001	0	0	-0.006	0.01
FGF3	0.001	0	0	-0.006	0.01
rs1449683	0.001	0	0	-0.006	0.01
BTRC	0.001	-0.001	0	-0.029	0.023
FGF20	0.001	0	0	-0.006	0.01
NFKBIA	0.001	-0.001	0	-0.029	0.023
SKP1	0.001	-0.001	0	-0.029	0.023
NRG4	0.001	0	0	-0.006	0.01
FGF9	0.001	0	0	-0.006	0.01
FGF10	0.001	0	0	-0.006	0.01
FGF22	0.001	0	0	-0.006	0.01
FGF6	0.001	0	0	-0.006	0.01
CUL1	0.001	-0.001	0	-0.029	0.023
FGF4	0.001	0	0	-0.006	0.01
FGF8	0.001	0	0	-0.006	0.01
ERBB4	0.001	0	0	-0.006	0.01
ERBB2	0.001	0	0	-0.006	0.01
FGF23	0.001	0	0	-0.006	0.01
FGF1	0.001	0	0	-0.006	0.01
FGF16	0.001	0	0	-0.006	0.01
rs11185647	0.001	0	-0.001	-0.011	0.04
rs6413517	0.001	0	-0.001	-0.011	0.04
NCOR2	0.001	0	-0.001	-0.011	0.04
RXRA	0.001	0	-0.001	-0.011	0.04
rs1536475	0.001	0	-0.001	-0.011	0.04
rs62576288	0.001	0	-0.001	-0.011	0.04
RXRAAG, RXRAGA	0.001	0	-0.001	-0.011	0.04
NCOR1	0.001	0	-0.001	-0.011	0.04
HDAC3	0.001	0	-0.001	-0.011	0.04
rs2234753	0.001	0	-0.001	-0.011	0.04
MED1	0.001	0	-0.001	-0.011	0.04
Unnamed: 1786	0.001	0.004	0.001	-0.048	0.158
Unnamed: 1787	0.001	0.004	0.001	-0.048	0.158
PLXNA2	0.001	0	0	-0.008	0.013
PLXNA1	0.001	0	0	-0.008	0.013
RHOB	0.001	0	0	-0.008	0.013
RHOC	0.001	0	0	-0.008	0.013
NCKAP1L	0.001	0	0	-0.008	0.013
RAC1	0.001	0	0	-0.008	0.013
ARHGEF7	0.001	0	0	-0.008	0.013
ABI1	0.001	0	0	-0.008	0.013
EPHB4	0.001	0	0	-0.008	0.013
RHOA	0.001	0	0	-0.008	0.013
rs1135989	0.001	0	0	-0.008	0.013
RHOG	0.001	0	0	-0.008	0.013
SRGAP2	0.001	0	0	-0.008	0.013
EPHB3	0.001	0	0	-0.008	0.013
BRK1	0.001	0	0	-0.008	0.013
CYFIP2	0.001	0	0	-0.008	0.013
ACTG1	0.001	0	0	-0.008	0.013
BAIAP2	0.001	0	0	-0.008	0.013
PAK1	0.001	0	0	-0.008	0.013
EFNB1	0.001	0	0	-0.008	0.013
RND1	0.001	0	0	-0.008	0.013
EFNB3	0.001	0	0	-0.008	0.013
CYFIP1	0.001	0	0	-0.008	0.013
DOCK1	0.001	0	0	-0.008	0.013
EFNB2	0.001	0	0	-0.008	0.013
EPHB1	0.001	0	0	-0.008	0.013
EPHB6	0.001	0	0	-0.008	0.013
RAC2	0.001	0	0	-0.008	0.013
VAV3	0.001	0	0	-0.008	0.013
ACTB	0.001	0	0	-0.008	0.013
VAV1	0.001	0	0	-0.008	0.013
KALRN	0.001	0	0	-0.008	0.013
EPHB2	0.001	0	0	-0.008	0.013
rs11716445	0.001	0	0	-0.008	0.013
VAV2	0.001	0	0	-0.008	0.013
PAK3	0.001	0	0	-0.008	0.013
GSTA1	0.001	0	0	-0.008	0.013
NCKAP1	0.001	0	0	-0.008	0.013
TRIO	0.001	0	0	-0.008	0.013
WASF2	0.001	0	0	-0.008	0.013
BCL2	0.001	0	-0.001	-0.041	0.077
rs1800477	0.001	0	-0.001	-0.041	0.077
rs2849380	0.001	0	-0.001	-0.041	0.077
rs4343	0.001	-0.001	-0.001	-0.035	0.016
rs4292	0.001	-0.001	-0.001	-0.035	0.016
rs4359	0.001	-0.001	-0.001	-0.035	0.016
rs1799752	0.001	-0.001	-0.001	-0.035	0.016
ACE	0.001	-0.001	-0.001	-0.035	0.016
rs4344	0.001	-0.001	-0.001	-0.035	0.016
rs4646994	0.001	-0.001	-0.001	-0.035	0.016
rs4291	0.001	-0.001	-0.001	-0.035	0.016
rs4341	0.001	-0.001	-0.001	-0.035	0.016
SCNN1B	0.001	0.005	-0.01	-0.065	0.349
rs2236196	0.001	0	-0.001	-0.034	0.044
rs1044396	0.001	0	-0.001	-0.034	0.044
rs2229959	0.001	0	-0.001	-0.034	0.044
rs1044397	0.001	0	-0.001	-0.034	0.044
CHRNA4	0.001	0	-0.001	-0.034	0.044
rs2900478	0	0	0	-0.003	0.006
CYP2A6	0	0	0	-0.003	0.007
SLCO1B1*15, SLCO1B1*1A, SLCO1B1*1B	0	0	0	-0.003	0.006
rs1922242	0	0	0	-0.002	0.002
rs2032583	0	0	0	-0.002	0.002
rs8192720	0	0	0	-0.003	0.007
rs3213619	0	0	0	-0.002	0.002
rs2291075	0	0	0	-0.003	0.006
rs8192725	0	0	0	-0.003	0.007
rs2229109	0	0	0	-0.002	0.002
CYP2A6*15, CYP2A6*1A, CYP2A6*21, CYP2A6*22	0	0	0	-0.003	0.007
rs7787082	0	0	0	-0.002	0.002
rs10248420	0	0	0	-0.002	0.002
rs3789243	0	0	0	-0.002	0.002
rs4149056	0	0	0	-0.003	0.006
rs4803381	0	0	0	-0.003	0.007
rs28399468	0	0	0	-0.003	0.007
SLCO1B1*15, SLCO1B1*18, SLCO1B1*1A, SLCO1B1*1B, SLCO1B1*5, SLCO1B1*9	0	0	0	-0.003	0.006
rs10276036	0	0	0	-0.002	0.002
HTR1D	0	-0.001	-0.001	-0.066	0.031
rs8192726	0	0	0	-0.003	0.007
ABCB1	0	0	0	-0.002	0.002
SLCO1B1*14, SLCO1B1*1A	0	0	0	-0.003	0.006
rs4148738	0	0	0	-0.002	0.002
rs9282564	0	0	0	-0.002	0.002
rs1045642	0	0	0	-0.002	0.002
rs376817657	0	0	0	-0.003	0.007
rs17160359	0	0	0	-0.002	0.002
rs28401781	0	0	0	-0.002	0.002
CYP2A6*10, CYP2A6*11, CYP2A6*18A, CYP2A6*19, CYP2A6*1A, CYP2A6*4A, CYP2A6*4C, CYP2A6*7, CYP2A6*9A	0	0	0	-0.003	0.007
rs5031016	0	0	0	-0.003	0.007
ABCB1*1, ABCB1*2(PMID:11503014)	0	0	0	-0.002	0.002
rs140471703	0	0	0	-0.003	0.007
rs11045879	0	0	0	-0.003	0.006
rs72552784	0	0	0	-0.002	0.002
SLCO1B1	0	0	0	-0.003	0.006
HTR1E	0	-0.001	-0.001	-0.066	0.031
rs4728709	0	0	0	-0.002	0.002
rs4363657	0	0	0	-0.003	0.006
rs3842	0	0	0	-0.002	0.002
rs28399433	0	0	0	-0.003	0.007
rs11045819	0	0	0	-0.003	0.006
SLCO1B1*12, SLCO1B1*13, SLCO1B1*1A	0	0	0	-0.003	0.006
rs2032582	0	0	0	-0.002	0.002
rs2306283	0	0	0	-0.003	0.006
GNB1	0	-0.002	-0.003	-0.031	0.056
HTR1F	0	-0.001	-0.001	-0.066	0.031
SLCO1B1*15, SLCO1B1*1B	0	0	0	-0.003	0.006
rs4148739	0	0	0	-0.002	0.002
CYP2A6*10, CYP2A6*19, CYP2A6*1A, CYP2A6*1B1, CYP2A6*1X2B, CYP2A6*2, CYP2A6*20, CYP2A6*24A, CYP2A6*26, CYP2A6*27, CYP2A6*4A, CYP2A6*7, CYP2A6*9A	0	0	0	-0.003	0.007
rs56113850	0	0	0	-0.003	0.007
SLCO1B1*1, SLCO1B1*2	0	0	0	-0.003	0.006
HTR5A	0	-0.001	-0.001	-0.066	0.031
rs2291073	0	0	0	-0.003	0.006
rs10280101	0	0	0	-0.002	0.002
rs4149032	0	0	0	-0.003	0.006
rs11045821	0	0	0	-0.003	0.006
rs11983225	0	0	0	-0.002	0.002
rs111033610	0	0	0	-0.003	0.007
rs4148737	0	0	0	-0.002	0.002
rs4149081	0	0	0	-0.003	0.006
rs113681054	0	0	0	-0.003	0.006
rs11045872	0	0	0	-0.003	0.006
rs2235015	0	0	0	-0.002	0.002
rs4148740	0	0	0	-0.002	0.002
rs10267099	0	0	0	-0.002	0.002
rs143690364	0	0	0	-0.003	0.007
rs4149036	0	0	0	-0.003	0.006
GNG2	0	-0.002	-0.003	-0.031	0.056
rs28399454	0	0	0	-0.003	0.007
rs2235067	0	0	0	-0.002	0.002
rs4149015	0	0	0	-0.003	0.006
rs1128503	0	0	0	-0.002	0.002
rs2235047	0	0	0	-0.002	0.002
rs1801272	0	0	0	-0.003	0.007
rs2235040	0	0	0	-0.002	0.002
SLCO1B1*15, SLCO1B1*1A, SLCO1B1*1B, SLCO1B1*5	0	0	0	-0.003	0.006
rs12720067	0	0	0	-0.002	0.002
ABCB1*2(PMID:11503014)	0	0	0	-0.002	0.002
rs7196161	0	0	0	-0.004	0.015
rs104894541	0	0	0	-0.004	0.015
rs7200749	0	0	0	-0.004	0.015
rs2359612	0	0	0	-0.004	0.015
rs104894542	0	0	0	-0.004	0.015
rs8050894	0	0	0	-0.004	0.015
rs7294	0	0	0	-0.004	0.015
rs17878544	0	0	0	-0.004	0.015
rs17886199	0	0	0	-0.004	0.015
rs104894540	0	0	0	-0.004	0.015
rs9934438	0	0	0	-0.004	0.015
rs55894764	0	0	0	-0.004	0.015
rs2884737	0	0	0	-0.004	0.015
rs11150606	0	0	0	-0.004	0.015
VKORC1	0	0	0	-0.004	0.015
rs9923231	0	0	0	-0.004	0.015
rs104894539	0	0	0	-0.004	0.015
rs61162043	0	0	0	-0.004	0.015
PRSS53	0	0	0	-0.004	0.015
rs61742245	0	0	0	-0.004	0.015
rs17708472	0	0	0	-0.004	0.015
rs17880887	0	0	0	-0.004	0.015
EIF1AX	0	0	0	-0.001	0.003
PUF60	0	0	0	-0.001	0.003
RPS8	0	0	0	-0.001	0.003
DHX16	0	0	0	-0.001	0.003
RPL23A	0	0	0	-0.001	0.003
SYMPK	0	0	0	-0.001	0.003
RPS28	0	0	0	-0.001	0.003
HNRNPK	0	0	0	-0.001	0.003
PTBP1	0	0	0	-0.001	0.003
DDX46	0	0	0	-0.001	0.003
EIF4G1	0	0	0	-0.001	0.003
PCBP1	0	0	0	-0.001	0.003
RPS3	0	0	0	-0.001	0.003
RPSA	0	0	0	-0.001	0.003
CCAR1	0	0	0	-0.001	0.003
RPL9P9	0	0	0	-0.001	0.003
RPL36	0	0	0	-0.001	0.003
NCBP2	0	0	0	-0.001	0.003
RPS18	0	0	0	-0.001	0.003
RPS24	0	0	0	-0.001	0.003
CSTF1	0	0	0	-0.001	0.003
RPS19	0	0	0	-0.001	0.003
RPL36A	0	0	0	-0.001	0.003
RPL18	0	0	0	-0.001	0.003
SNRPB	0	0	0	-0.001	0.003
SNRPE	0	0	0	-0.001	0.003
RPL8	0	0	0	-0.001	0.003
U2SURP	0	0	0	-0.001	0.003
SNRPD1	0	0	0	-0.001	0.003
RPL19	0	0	0	-0.001	0.003
EEF1A1	0	0	0	-0.001	0.003
SF3B6	0	0	0	-0.001	0.003
SMNDC1	0	0	0	-0.001	0.003
SRRM2	0	0	0	-0.001	0.003
RPS14	0	0	0	-0.001	0.003
SF3B5	0	0	0	-0.001	0.003
HNRNPU	0	0	0	-0.001	0.003
GTF2F2	0	0	0	-0.001	0.003
DHX38	0	0	0	-0.001	0.003
RPL6	0	0	0	-0.001	0.003
SNU13	0	0	0	-0.001	0.003
PCF11	0	0	0	-0.001	0.003
RPL26	0	0	0	-0.001	0.003
RBMX	0	0	0	-0.001	0.003
RPL23	0	0	0	-0.001	0.003
SF3B4	0	0	0	-0.001	0.003
ALYREF	0	0	0	-0.001	0.003
SF3A3	0	0	0	-0.001	0.003
RPL18A	0	0	0	-0.001	0.003
PHF5A	0	0	0	-0.001	0.003
RPS5	0	0	0	-0.001	0.003
GTF2F1	0	0	0	-0.001	0.003
PAPOLA	0	0	0	-0.001	0.003
RPL13A	0	0	0	-0.001	0.003
RPL32	0	0	0	-0.001	0.003
CDC5L	0	0	0	-0.001	0.003
SRRM1	0	0	0	-0.001	0.003
CSTF2	0	0	0	-0.001	0.003
RBM5	0	0	0	-0.001	0.003
SF3B1	0	0	0	-0.001	0.003
POLR2C	0	0	0	-0.001	0.003
RPS6	0	0	0	-0.001	0.003
CPSF3	0	0	0	-0.001	0.003
HNRNPL	0	0	0	-0.001	0.003
UPF1	0	0	0	-0.001	0.003
HNRNPF	0	0	0	-0.001	0.003
PABPN1	0	0	0	-0.001	0.003
RPS9	0	0	0	-0.001	0.003
RPS15A	0	0	0	-0.001	0.003
RPS4X	0	0	0	-0.001	0.003
PPIL1	0	0	0	-0.001	0.003
GSPT1	0	0	0	-0.001	0.003
PRCC	0	0	0	-0.001	0.003
SUGP1	0	0	0	-0.001	0.003
POLR2G	0	0	0	-0.001	0.003
RPS23	0	0	0	-0.001	0.003
SNRPD3	0	0	0	-0.001	0.003
SNRPA1	0	0	0	-0.001	0.003
POLR2D	0	0	0	-0.001	0.003
HNRNPUL1	0	0	0	-0.001	0.003
HNRNPD	0	0	0	-0.001	0.003
HNRNPA3	0	0	0	-0.001	0.003
ETF1	0	0	0	-0.001	0.003
RPS25	0	0	0	-0.001	0.003
POLR2I	0	0	0	-0.001	0.003
PQBP1	0	0	0	-0.001	0.003
RPLP1	0	0	0	-0.001	0.003
SNRPF	0	0	0	-0.001	0.003
SRSF7	0	0	0	-0.001	0.003
RPL5	0	0	0	-0.001	0.003
CDC40	0	0	0	-0.001	0.003
SNRPB2	0	0	0	-0.001	0.003
RPL35A	0	0	0	-0.001	0.003
DNAJC8	0	0	0	-0.001	0.003
CPSF1	0	0	0	-0.001	0.003
RPS21	0	0	0	-0.001	0.003
HSPA8	0	0	0	-0.001	0.003
RPL21	0	0	0	-0.001	0.003
CD2BP2	0	0	0	-0.001	0.003
RPL7A	0	0	0	-0.001	0.003
RBM17	0	0	0	-0.001	0.003
GPKOW	0	0	0	-0.001	0.003
CWC22	0	0	0	-0.001	0.003
SRSF2	0	0	0	-0.001	0.003
SNRPD2	0	0	0	-0.001	0.003
RNPS1	0	0	0	-0.001	0.003
XAB2	0	0	0	-0.001	0.003
RPL27A	0	0	0	-0.001	0.003
RPL28	0	0	0	-0.001	0.003
CLP1	0	0	0	-0.001	0.003
RPL12	0	0	0	-0.001	0.003
SRSF1	0	0	0	-0.001	0.003
RPL27	0	0	0	-0.001	0.003
RPL4	0	0	0	-0.001	0.003
RPS12	0	0	0	-0.001	0.003
DDX42	0	0	0	-0.001	0.003
RPS15	0	0	0	-0.001	0.003
CPSF7	0	0	0	-0.001	0.003
SRRT	0	0	0	-0.001	0.003
SF3A1	0	0	0	-0.001	0.003
SNRPN	0	0	0	-0.001	0.003
RPL3	0	0	0	-0.001	0.003
WDR33	0	0	0	-0.001	0.003
CPSF2	0	0	0	-0.001	0.003
SNW1	0	0	0	-0.001	0.003
RPS20	0	0	0	-0.001	0.003
HNRNPA2B1	0	0	0	-0.001	0.003
POLR2J	0	0	0	-0.001	0.003
RPLP0	0	0	0	-0.001	0.003
RPL34	0	0	0	-0.001	0.003
RPL37	0	0	0	-0.001	0.003
RBM22	0	0	0	-0.001	0.003
CPSF4	0	0	0	-0.001	0.003
POLR2B	0	0	0	-0.001	0.003
RPS7	0	0	0	-0.001	0.003
RPLP2	0	0	0	-0.001	0.003
DHX15	0	0	0	-0.001	0.003
HNRNPR	0	0	0	-0.001	0.003
SRSF4	0	0	0	-0.001	0.003
rs992160	0	0	0	-0.001	0.003
RPL41	0	0	0	-0.001	0.003
RPL30	0	0	0	-0.001	0.003
HNRNPH2	0	0	0	-0.001	0.003
RPL31	0	0	0	-0.001	0.003
BCAS2	0	0	0	-0.001	0.003
RPL17	0	0	0	-0.001	0.003
FIP1L1	0	0	0	-0.001	0.003
RPL38	0	0	0	-0.001	0.003
HNRNPA1	0	0	0	-0.001	0.003
CTNNBL1	0	0	0	-0.001	0.003
AQR	0	0	0	-0.001	0.003
HNRNPM	0	0	0	-0.001	0.003
RPS16	0	0	0	-0.001	0.003
RPL39	0	0	0	-0.001	0.003
FUS	0	0	0	-0.001	0.003
WBP11	0	0	0	-0.001	0.003
PPIE	0	0	0	-0.001	0.003
EIF4A3	0	0	0	-0.001	0.003
RPL15	0	0	0	-0.001	0.003
RPL14	0	0	0	-0.001	0.003
RPS17	0	0	0	-0.001	0.003
POLR2A	0	0	0	-0.001	0.003
RPL35	0	0	0	-0.001	0.003
RPL11	0	0	0	-0.001	0.003
RPS4Y1	0	0	0	-0.001	0.003
CWC15	0	0	0	-0.001	0.003
HNRNPA0	0	0	0	-0.001	0.003
BUD31	0	0	0	-0.001	0.003
NCBP1	0	0	0	-0.001	0.003
PRPF19	0	0	0	-0.001	0.003
HNRNPC	0	0	0	-0.001	0.003
RPS2	0	0	0	-0.001	0.003
HNRNPH1	0	0	0	-0.001	0.003
CSTF3	0	0	0	-0.001	0.003
ISY1	0	0	0	-0.001	0.003
RPS11	0	0	0	-0.001	0.003
RPS27	0	0	0	-0.001	0.003
RPS26	0	0	0	-0.001	0.003
DHX9	0	0	0	-0.001	0.003
SRSF11	0	0	0	-0.001	0.003
PCBP2	0	0	0	-0.001	0.003
SNRPG	0	0	0	-0.001	0.003
CRNKL1	0	0	0	-0.001	0.003
RPS10	0	0	0	-0.001	0.003
CHERP	0	0	0	-0.001	0.003
SRSF6	0	0	0	-0.001	0.003
RPS29	0	0	0	-0.001	0.003
YBX1	0	0	0	-0.001	0.003
RPL7	0	0	0	-0.001	0.003
RPL29	0	0	0	-0.001	0.003
RPL24	0	0	0	-0.001	0.003
RPL10A	0	0	0	-0.001	0.003
PABPC1	0	0	0	-0.001	0.003
SF3B2	0	0	0	-0.001	0.003
SF3A2	0	0	0	-0.001	0.003
ELAVL1	0	0	0	-0.001	0.003
FAU	0	0	0	-0.001	0.003
SF3B3	0	0	0	-0.001	0.003
DDX5	0	0	0	-0.001	0.003
CSTF2T	0	0	0	-0.001	0.003
RPS3A	0	0	0	-0.001	0.003
GSPT2	0	0	0	-0.001	0.003
NUDT21	0	0	0	-0.001	0.003
ELAVL2	0	0	0	-0.001	0.003
RPL22	0	0	0	-0.001	0.003
RPL37A	0	0	0	-0.001	0.003
RPL13	0	0	0	-0.001	0.003
RPL10	0	0	0	-0.001	0.003
PLRG1	0	0	0	-0.001	0.003
RPS13	0	0	0	-0.001	0.003
VAMP2	0	0	0	-0.003	0.003
SLC18A3	0	0	0	-0.003	0.003
ARPC2	0	0	0	-0.003	0.003
VAMP3	0	0	0	-0.003	0.003
LRP2	0	0	0	-0.003	0.003
AP2M1	0	0	0	-0.003	0.003
FCHO1	0	0	0	-0.003	0.003
APOB	0	0	0	-0.003	0.003
rs1042714	0	0	0	-0.003	0.003
AMPH	0	0	0	-0.003	0.003
DNAJC6	0	0	0	-0.003	0.003
rs2075252	0	0	0	-0.003	0.003
rs1367117	0	0	0	-0.003	0.003
VAMP8	0	0	0	-0.003	0.003
CLTCL1	0	0	0	-0.003	0.003
rs113165732	0	0	0	-0.003	0.003
CLTC	0	0	0	-0.003	0.003
ACTR2	0	0	0	-0.003	0.003
AP2S1	0	0	0	-0.003	0.003
AP2A1	0	0	0	-0.003	0.003
HIP1R	0	0	0	-0.003	0.003
rs2413739	0	0	0	-0.003	0.003
SYT2	0	0	0	-0.003	0.003
HIP1	0	0	0	-0.003	0.003
EPS15	0	0	0	-0.003	0.003
rs324650	0	0	0	-0.003	0.003
FNBP1	0	0	0	-0.003	0.003
SCARB2	0	0	0	-0.003	0.003
STAM	0	0	0	-0.003	0.003
EPS15L1	0	0	0	-0.003	0.003
IGF2R	0	0	0	-0.003	0.003
AVP	0	0	0	-0.003	0.003
SYNJ1	0	0	0	-0.003	0.003
TGOLN2	0	0	0	-0.003	0.003
rs1801701	0	0	0	-0.003	0.003
EPN1	0	0	0	-0.003	0.003
BIN1	0	0	0	-0.003	0.003
TF	0	0	0	-0.003	0.003
WNT5A	0	0	0	-0.003	0.003
TFRC	0	0	0	-0.003	0.003
GAK	0	0	0	-0.003	0.003
rs676210	0	0	0	-0.003	0.003
ACTR3	0	0	0	-0.003	0.003
ITSN1	0	0	0	-0.003	0.003
rs2228171	0	0	0	-0.003	0.003
ARPC1A	0	0	0	-0.003	0.003
REPS2	0	0	0	-0.003	0.003
EPN2	0	0	0	-0.003	0.003
FNBP1L	0	0	0	-0.003	0.003
rs1042718	0	0	0	-0.003	0.003
rs588076	0	0	0	-0.003	0.003
OCRL	0	0	0	-0.003	0.003
NECAP1	0	0	0	-0.003	0.003
AP2A2	0	0	0	-0.003	0.003
HGS	0	0	0	-0.003	0.003
LDLRAP1	0	0	0	-0.003	0.003
CLTB	0	0	0	-0.003	0.003
AP2B1	0	0	0	-0.003	0.003
SH3KBP1	0	0	0	-0.003	0.003
FZD4	0	0	0	-0.003	0.003
SYT9	0	0	0	-0.003	0.003
rs1799852	0	0	0	-0.003	0.003
CD3G	0	0	0	-0.003	0.003
CD3D	0	0	0	-0.003	0.003
PICALM	0	0	0	-0.003	0.003
VAMP7	0	0	0	-0.003	0.003
WASL	0	0	0	-0.003	0.003
ARPC5	0	0	0	-0.003	0.003
PACSIN2	0	0	0	-0.003	0.003
ARPC3	0	0	0	-0.003	0.003
PIK3C2A	0	0	0	-0.003	0.003
STON2	0	0	0	-0.003	0.003
VAMP4	0	0	0	-0.003	0.003
TRIP10	0	0	0	-0.003	0.003
ARPC4	0	0	0	-0.003	0.003
AGFG1	0	0	0	-0.003	0.003
DAB2	0	0	0	-0.003	0.003
SGIP1	0	0	0	-0.003	0.003
ARRB1	0	0	0	-0.003	0.003
SH3GL2	0	0	0	-0.003	0.003
STAM2	0	0	0	-0.003	0.003
DNM2	0	0	0	-0.003	0.003
CLTA	0	0	0	-0.003	0.003
REPS1	0	0	0	-0.003	0.003
AAK1	0	0	0	-0.003	0.003
rs757639	0	0	0	-0.003	0.003
AVPR2	0	0	0	-0.003	0.003
rs1042713	0	0	0	-0.003	0.003
FCHO2	0	0	0	-0.003	0.003
M6PR	0	0	0	-0.003	0.003
SLC2A8	0	0	0	-0.003	0.003
DVL2	0	0	0	-0.003	0.003
CTTN	0	0	0	-0.003	0.003
SNX9	0	0	0	-0.003	0.003
ADRB2	0	0	0	-0.003	0.003
KIAA0319	0	0	0	-0.003	0.003
SYNJ2	0	0	0	-0.003	0.003
CBL	0	0	0	-0.003	0.003
SYT1	0	0	0	-0.003	0.003
INCENP	0	-0.001	-0.002	-0.013	0.019
AURKB	0	-0.001	-0.002	-0.013	0.019
STAG1	0	-0.001	-0.002	-0.013	0.019
SMC3	0	-0.001	-0.002	-0.013	0.019
RAD21	0	-0.001	-0.002	-0.013	0.019
STAG2	0	-0.001	-0.002	-0.013	0.019
CDCA8	0	-0.001	-0.002	-0.013	0.019
BIRC5	0	-0.001	-0.002	-0.013	0.019
SMC1A	0	-0.001	-0.002	-0.013	0.019
rs3734254	0	-0.002	-0.001	-0.038	0.054
PPARD	0	-0.002	-0.001	-0.038	0.054
rs7769719	0	-0.002	-0.001	-0.038	0.054
rs6922548	0	-0.002	-0.001	-0.038	0.054
rs1883322	0	-0.002	-0.001	-0.038	0.054
rs2016520	0	-0.002	-0.001	-0.038	0.054
PTGIR	0	-0.001	0	-0.039	0.071
rs1126510	0	-0.001	0	-0.039	0.071
PTGFR	0	-0.001	0	-0.039	0.071
rs3753380	0	-0.001	0	-0.039	0.071
rs3766355	0	-0.001	0	-0.039	0.071
rs7984870	0	0.004	-0.005	-0.03	0.23
TNFSF11	0	0.004	-0.005	-0.03	0.23
PCNA	0	-0.002	-0.002	-0.027	0.033
rs4795893	0	0.001	-0.002	-0.025	0.074
CCL2	0	0.001	-0.002	-0.025	0.074
rs2857657	0	0.001	-0.002	-0.025	0.074
rs4586	0	0.001	-0.002	-0.025	0.074
COL7A1	0	0	0	-0.003	0.013
TRAPPC4	0	0	0	-0.003	0.013
CTSC	0	0	0	-0.003	0.013
TGFA	0	0	0	-0.003	0.013
F8	0	0	0	-0.003	0.013
TRAPPC9	0	0	0	-0.003	0.013
SEC24D	0	0	0	-0.003	0.013
SEC22B	0	0	0	-0.003	0.013
SEC24B	0	0	0	-0.003	0.013
TRAPPC6A	0	0	0	-0.003	0.013
TRAPPC3	0	0	0	-0.003	0.013
RAB1A	0	0	0	-0.003	0.013
CNIH3	0	0	0	-0.003	0.013
rs4958381	0	0	0	-0.003	0.013
SEC23IP	0	0	0	-0.003	0.013
TRAPPC1	0	0	0	-0.003	0.013
TRAPPC2L	0	0	0	-0.003	0.013
CD59	0	0	0	-0.003	0.013
LMAN1	0	0	0	-0.003	0.013
SERPINA1	0	0	0	-0.003	0.013
TMED10	0	0	0	-0.003	0.013
TRAPPC6B	0	0	0	-0.003	0.013
CNIH1	0	0	0	-0.003	0.013
TMED2	0	0	0	-0.003	0.013
GOSR2	0	0	0	-0.003	0.013
FOLR1	0	0	0	-0.003	0.013
SAR1B	0	0	0	-0.003	0.013
GRIA1	0	0	0	-0.003	0.013
CNIH2	0	0	0	-0.003	0.013
MCFD2	0	0	0	-0.003	0.013
SEC24C	0	0	0	-0.003	0.013
TRAPPC10	0	0	0	-0.003	0.013
TRAPPC2	0	0	0	-0.003	0.013
TRAPPC5	0	0	0	-0.003	0.013
SEC31A	0	0	0	-0.003	0.013
STX5	0	0	0	-0.003	0.013
SEC23A	0	0	0	-0.003	0.013
CTSZ	0	0	0	-0.003	0.013
SEC13	0	0	0	-0.003	0.013
SEC24A	0	0	0	-0.003	0.013
Unnamed: 2106	0	0.002	-0.002	-0.083	0.256
rs80282562	0	0.001	0.001	-0.007	0.009
rs121909005	0	0.001	0.001	-0.007	0.009
rs121908755	0	0.001	0.001	-0.007	0.009
ERLEC1	0	0.001	0.001	-0.007	0.009
rs113993960	0	0.001	0.001	-0.007	0.009
rs77010898	0	0.001	0.001	-0.007	0.009
RNF185	0	0.001	0.001	-0.007	0.009
rs267606723	0	0.001	0.001	-0.007	0.009
RNF5	0	0.001	0.001	-0.007	0.009
rs193922525	0	0.001	0.001	-0.007	0.009
rs121909041	0	0.001	0.001	-0.007	0.009
rs75527207	0	0.001	0.001	-0.007	0.009
ERLIN1	0	0.001	0.001	-0.007	0.009
CFTR	0	0.001	0.001	-0.007	0.009
ERLIN2	0	0.001	0.001	-0.007	0.009
rs113993959	0	0.001	0.001	-0.007	0.009
VCP	0	0.001	0.001	-0.007	0.009
rs78655421	0	0.001	0.001	-0.007	0.009
rs121909013	0	0.001	0.001	-0.007	0.009
rs75039782	0	0.001	0.001	-0.007	0.009
rs121908757	0	0.001	0.001	-0.007	0.009
rs74503330	0	0.001	0.001	-0.007	0.009
rs1353411	0	0	0	-0.025	0.055
PTGER1	0	0	0	-0.025	0.055
PTGER2	0	0	0	-0.025	0.055
rs2075797	0	0	0	-0.025	0.055
Unnamed: 2192	0	0.001	-0.003	-0.05	0.193
Unnamed: 2193	0	0.001	-0.003	-0.05	0.193
SSTR1	-0.001	0	0	-0.005	0.004
NPBWR2	-0.001	0	0	-0.005	0.004
RLN3	-0.001	0.002	0.001	-0.036	0.044
GNAI2	-0.001	0	0	-0.005	0.004
CYP2C9*1, CYP2C9*2, CYP2C9*3, CYP2C9*6	-0.001	0	0	-0.002	0.002
CXCL6	-0.001	0	0	-0.005	0.004
PMCH	-0.001	0	0	-0.005	0.004
FPR3	-0.001	0	0	-0.005	0.004
CYP2C9*1, CYP2C9*13, CYP2C9*3, CYP2C9*5, CYP2C9*6, CYP2C9*8	-0.001	0	0	-0.002	0.002
CYP2C9*1, CYP2C9*11, CYP2C9*2, CYP2C9*3, CYP2C9*5, CYP2C9*6	-0.001	0	0	-0.002	0.002
SSTR5	-0.001	0	0	-0.005	0.004
GNAI3	-0.001	0	0	-0.005	0.004
CXCR5	-0.001	0	0	-0.005	0.004
rs4086116	-0.001	0	0	-0.002	0.002
OPRL1	-0.001	0	0	-0.005	0.004
CCR9	-0.001	0	0	-0.005	0.004
MCHR1	-0.001	0	0	-0.005	0.004
CCR2	-0.001	0	0	-0.005	0.004
rs4917639	-0.001	0	0	-0.002	0.002
NPBWR1	-0.001	0	0	-0.005	0.004
rs56165452	-0.001	0	0	-0.002	0.002
CYP2C9*1, CYP2C9*13, CYP2C9*3	-0.001	0	0	-0.002	0.002
CXCR2	-0.001	0	0	-0.005	0.004
AGTR2	-0.001	0	0	-0.005	0.004
rs1934969	-0.001	0	0	-0.002	0.002
SSTR3	-0.001	0	0	-0.005	0.004
C5AR1	-0.001	0	0	-0.005	0.004
CXCR3	-0.001	0	0	-0.005	0.004
POMC	-0.001	0	0	-0.005	0.004
GNAT3	-0.001	0	0	-0.005	0.004
SSTR4	-0.001	0	0	-0.005	0.004
ADORA1	-0.001	0	0	-0.005	0.004
CCR6	-0.001	0	0	-0.005	0.004
CYP2C9*1, CYP2C9*2, CYP2C9*3	-0.001	0	0	-0.002	0.002
TAS2R16	-0.001	0	0	-0.005	0.004
HCAR3	-0.001	0	0	-0.005	0.004
CCR3	-0.001	0	0	-0.005	0.004
CCR1	-0.001	0	0	-0.005	0.004
CCL23	-0.001	0	0	-0.005	0.004
FPR2	-0.001	0	0	-0.005	0.004
rs72558187	-0.001	0	0	-0.002	0.002
C3AR1	-0.001	0	0	-0.005	0.004
CNR2	-0.001	0	0	-0.005	0.004
P2RY4	-0.001	0	0	-0.005	0.004
MCHR2	-0.001	0	0	-0.005	0.004
GNAI1	-0.001	0	0	-0.005	0.004
rs9332239	-0.001	0	0	-0.002	0.002
rs7900194	-0.001	0	0	-0.002	0.002
HRH4	-0.001	0	0	-0.005	0.004
HCAR2	-0.001	0	0	-0.005	0.004
GPR18	-0.001	0	0	-0.005	0.004
CCR10	-0.001	0	0	-0.005	0.004
SSTR2	-0.001	0	0	-0.005	0.004
OXGR1	-0.001	0	0	-0.005	0.004
RXFP3	-0.001	0	0	-0.005	0.004
SAA1	-0.001	0	0	-0.005	0.004
CYP2C9	-0.001	0	0	-0.002	0.002
OPRK1	-0.001	0	0	-0.005	0.004
rs9332131	-0.001	0	0	-0.002	0.002
HRH3	-0.001	0	0	-0.005	0.004
SUCNR1	-0.001	0	0	-0.005	0.004
rs1057910	-0.001	0	0	-0.002	0.002
APP	-0.001	0	0	-0.005	0.004
rs9332096	-0.001	0	0	-0.002	0.002
ABCB11	-0.001	0.001	0	-0.041	0.077
P2RY13	-0.001	0	0	-0.005	0.004
rs28371686	-0.001	0	0	-0.002	0.002
rs12782374	-0.001	0	0	-0.002	0.002
P2RY14	-0.001	0	0	-0.005	0.004
rs1799853	-0.001	0	0	-0.002	0.002
rs10509680	-0.001	0	0	-0.002	0.002
rs7973796	-0.001	0	0	-0.005	0.004
rs7089580	-0.001	0	0	-0.002	0.002
RXFP4	-0.001	0	0	-0.005	0.004
CXCR1	-0.001	0	0	-0.005	0.004
rs4918758	-0.001	0	0	-0.002	0.002
CCR7	-0.001	0	0	-0.005	0.004
CYP2C9*1, CYP2C9*13, CYP2C9*2, CYP2C9*3	-0.001	0	0	-0.002	0.002
rs28371685	-0.001	0	0	-0.002	0.002
GPR55	-0.001	0	0	-0.005	0.004
HCAR1	-0.001	0	0	-0.005	0.004
rs71486745	-0.001	0	0	-0.002	0.002
CCR8	-0.001	0	0	-0.005	0.004
CYP2C9*1, CYP2C9*3	-0.001	0	0	-0.002	0.002
CCR4	-0.001	0	0	-0.005	0.004
ACKR3	-0.001	0	0	-0.005	0.004
CXCR6	-0.001	0	0	-0.005	0.004
GPER1	-0.001	0	0	-0.005	0.004
CYP2C9*1, CYP2C9*59	-0.001	0	0	-0.002	0.002
APLNR	-0.001	0	0	-0.005	0.004
FPR1	-0.001	0	0	-0.005	0.004
CYP2C9*1, CYP2C9*3, CYP2C9*8	-0.001	0	0	-0.002	0.002
rs7254579	-0.001	0	0	-0.003	0.003
rs3211371	-0.001	0	0	-0.003	0.003
rs2054675	-0.001	0	0	-0.003	0.003
rs28399499	-0.001	0	0	-0.003	0.003
rs2279343	-0.001	0	0	-0.003	0.003
CYP2B6	-0.001	0	0	-0.003	0.003
rs58425034	-0.001	0	0	-0.003	0.003
rs12721655	-0.001	0	0	-0.003	0.003
rs4803419	-0.001	0	0	-0.003	0.003
rs2279345	-0.001	0	0	-0.003	0.003
rs3745274	-0.001	0	0	-0.003	0.003
CYP2B6*1, CYP2B6*4, CYP2B6*5, CYP2B6*6, CYP2B6*7	-0.001	0	0	-0.003	0.003
CYP2B6*1, CYP2B6*5	-0.001	0	0	-0.003	0.003
rs35303484	-0.001	0	0	-0.003	0.003
CYP2B6*27, CYP2B6*28	-0.001	0	0	-0.003	0.003
rs36118214	-0.001	0	0	-0.003	0.003
rs4802101	-0.001	0	0	-0.003	0.003
rs8192709	-0.001	0	0	-0.003	0.003
CYP2B6*1, CYP2B6*18, CYP2B6*2, CYP2B6*22, CYP2B6*4, CYP2B6*5, CYP2B6*6	-0.001	0	0	-0.003	0.003
rs8192719	-0.001	0	0	-0.003	0.003
CYP2B6*1, CYP2B6*6	-0.001	0	0	-0.003	0.003
rs12721646	-0.001	0	0	-0.003	0.003
rs3786547	-0.001	0	0	-0.003	0.003
F9	-0.001	-0.001	-0.001	-0.024	0.027
PROC	-0.001	-0.001	-0.001	-0.024	0.027
rs11676382	-0.001	-0.001	-0.001	-0.024	0.027
rs2592551	-0.001	-0.001	-0.001	-0.024	0.027
F2RL3	-0.001	-0.001	-0.001	-0.024	0.027
rs1799963	-0.001	-0.001	-0.001	-0.024	0.027
rs1799808	-0.001	-0.001	-0.001	-0.024	0.027
F2RL2	-0.001	-0.001	-0.001	-0.024	0.027
GGCX	-0.001	-0.001	-0.001	-0.024	0.027
PROS1	-0.001	-0.001	-0.001	-0.024	0.027
rs699664	-0.001	-0.001	-0.001	-0.024	0.027
rs12714145	-0.001	-0.001	-0.001	-0.024	0.027
F2RL1	-0.001	-0.001	-0.001	-0.024	0.027
F7	-0.001	-0.001	-0.001	-0.024	0.027
F10	-0.001	-0.001	-0.001	-0.024	0.027
UTS2	-0.001	0	0.001	-0.004	0.005
GPR132	-0.001	0	0.001	-0.004	0.005
GPR17	-0.001	0	-0.001	-0.01	0.008
GRM2	-0.001	0	-0.001	-0.01	0.008
P2RY2	-0.001	0	0.001	-0.004	0.005
KISS1	-0.001	0	0.001	-0.004	0.005
XCL2	-0.001	0	0.001	-0.004	0.005
UTS2R	-0.001	0	0.001	-0.004	0.005
GAST	-0.001	0	0.001	-0.004	0.005
OPN4	-0.001	0	0.001	-0.004	0.005
NTS	-0.001	0	0.001	-0.004	0.005
PROKR2	-0.001	0	0.001	-0.004	0.005
FFAR2	-0.001	0	0.001	-0.004	0.005
GRM6	-0.001	0	-0.001	-0.01	0.008
MLN	-0.001	0	0.001	-0.004	0.005
BDKRB2	-0.001	0	-0.001	-0.01	0.008
CHRM1	-0.001	0	0.001	-0.004	0.005
HCRT	-0.001	0	0.001	-0.004	0.005
P2RY6	-0.001	0	0.001	-0.004	0.005
LPAR2	-0.001	0	-0.001	-0.01	0.008
GRM4	-0.001	0	-0.001	-0.01	0.008
TRHR	-0.001	0	0.001	-0.004	0.005
rs8012552	-0.001	0	-0.001	-0.01	0.008
FFAR1	-0.001	0	0.001	-0.004	0.005
OXT	-0.001	0	0.001	-0.004	0.005
PROK2	-0.001	0	0.001	-0.004	0.005
EDN1	-0.001	0	0.001	-0.004	0.005
LPAR5	-0.001	0	-0.001	-0.01	0.008
GNRH2	-0.001	0	0.001	-0.004	0.005
FFAR3	-0.001	0	0.001	-0.004	0.005
LPAR6	-0.001	0	0.001	-0.004	0.005
rs8016905	-0.001	0	-0.001	-0.01	0.008
GNRHR	-0.001	0	0.001	-0.004	0.005
PROK1	-0.001	0	0.001	-0.004	0.005
GRM8	-0.001	0	-0.001	-0.01	0.008
GRPR	-0.001	0	0.001	-0.004	0.005
SHC1	-0.001	0	0	-0.021	0.025
rs12050217	-0.001	0	-0.001	-0.01	0.008
NPFF	-0.001	0	0.001	-0.004	0.005
GHRL	-0.001	0	0.001	-0.004	0.005
GRP	-0.001	0	0.001	-0.004	0.005
GRM1	-0.001	0	0.001	-0.004	0.005
LPAR1	-0.001	0	-0.001	-0.01	0.008
GPR4	-0.001	0	0.001	-0.004	0.005
LPAR3	-0.001	0	-0.001	-0.01	0.008
NMB	-0.001	0	0.001	-0.004	0.005
P2RY1	-0.001	0	0.001	-0.004	0.005
GPR65	-0.001	0	0.001	-0.004	0.005
EDN3	-0.001	0	0.001	-0.004	0.005
rs1799722	-0.001	0	-0.001	-0.01	0.008
P2RY10	-0.001	0	0.001	-0.004	0.005
PROKR1	-0.001	0	0.001	-0.004	0.005
NMBR	-0.001	0	0.001	-0.004	0.005
XCL1	-0.001	0	0.001	-0.004	0.005
TRH	-0.001	0	0.001	-0.004	0.005
EDN2	-0.001	0	0.001	-0.004	0.005
AVPR1B	-0.001	0	0.001	-0.004	0.005
GPR68	-0.001	0	0.001	-0.004	0.005
GRM7	-0.001	0	-0.001	-0.01	0.008
HRH1	-0.001	0	0.001	-0.004	0.005
GRB2	-0.001	0	0	-0.019	0.022
GRM5	-0.001	0	0.001	-0.004	0.005
GHSR	-0.001	0	0.001	-0.004	0.005
QRFP	-0.001	0	0.001	-0.004	0.005
TAC1	-0.001	0	0.001	-0.004	0.005
TAC3	-0.001	0	0.001	-0.004	0.005
CCKBR	-0.001	0	0.001	-0.004	0.005
MLNR	-0.001	0	0.001	-0.004	0.005
CCK	-0.001	0	0.001	-0.004	0.005
UTS2B	-0.001	0	0.001	-0.004	0.005
GNRH1	-0.001	0	0.001	-0.004	0.005
ADRA1D	-0.001	0	0.001	-0.004	0.005
AVPR1A	-0.001	0	0.001	-0.004	0.005
LPAR4	-0.001	0	0.001	-0.004	0.005
BDKRB1	-0.001	0	-0.001	-0.01	0.008
POLR2F	-0.001	0	0.001	-0.014	0.019
POLR2L	-0.001	0	0.001	-0.014	0.019
POLR2K	-0.001	0	0.001	-0.014	0.019
POLR2H	-0.001	0	0.001	-0.014	0.019
POLR2E	-0.001	0	0.001	-0.014	0.019
rs17671591	-0.001	0.002	0.001	-0.031	0.04
rs17244841	-0.001	0.002	0.001	-0.031	0.04
rs3846662	-0.001	0.002	0.001	-0.031	0.04
HMGCR H2, HMGCR H7	-0.001	0.002	0.001	-0.031	0.04
rs17238540	-0.001	0.002	0.001	-0.031	0.04
HMGCR	-0.001	0.002	0.001	-0.031	0.04
rs12654264	-0.001	0.002	0.001	-0.031	0.04
rs747199	-0.001	0	-0.002	-0.027	0.037
rs760370	-0.001	0	-0.002	-0.027	0.037
rs9394992	-0.001	0	-0.002	-0.027	0.037
SLC29A1	-0.001	0	-0.002	-0.027	0.037
rs1062033	-0.001	0	0	-0.005	0.009
rs6493497	-0.001	0	0	-0.005	0.009
CYP19A1	-0.001	0	0	-0.005	0.009
rs3759811	-0.001	0	0	-0.005	0.009
rs4646	-0.001	0	0	-0.005	0.009
rs2236722	-0.001	0	0	-0.005	0.009
rs749292	-0.001	0	0	-0.005	0.009
rs7176005	-0.001	0	0	-0.005	0.009
rs1008805	-0.001	0	0	-0.005	0.009
rs4775936	-0.001	0	0	-0.005	0.009
rs700518	-0.001	0	0	-0.005	0.009
rs10046	-0.001	0	0	-0.005	0.009
rs2289105	-0.001	0	0	-0.005	0.009
KCNH2	-0.001	-0.01	-0.005	-0.114	0.068
NOS2	-0.001	0	-0.001	-0.03	0.049
PLAT	-0.001	-0.005	-0.007	-0.044	0.035
PLG	-0.001	-0.005	-0.007	-0.044	0.035
rs2230806	-0.001	-0.001	-0.001	-0.038	0.051
ABCA1	-0.001	-0.001	-0.001	-0.038	0.051
rs2230808	-0.001	-0.001	-0.001	-0.038	0.051
rs12003906	-0.001	-0.001	-0.001	-0.038	0.051
RAB1B	-0.001	0	-0.001	-0.005	0.009
ANK3	-0.001	0	-0.001	-0.005	0.009
COPB2	-0.001	0	-0.001	-0.005	0.009
SPTAN1	-0.001	0	-0.001	-0.005	0.009
COPZ1	-0.001	0	-0.001	-0.005	0.009
COPB1	-0.001	0	-0.001	-0.005	0.009
SPTBN4	-0.001	0	-0.001	-0.005	0.009
ARCN1	-0.001	0	-0.001	-0.005	0.009
SPTBN5	-0.001	0	-0.001	-0.005	0.009
SPTA1	-0.001	0	-0.001	-0.005	0.009
SPTBN1	-0.001	0	-0.001	-0.005	0.009
SPTBN2	-0.001	0	-0.001	-0.005	0.009
COPA	-0.001	0	-0.001	-0.005	0.009
TMED3	-0.001	0	-0.001	-0.005	0.009
TMED9	-0.001	0	-0.001	-0.005	0.009
TMED7	-0.001	0	-0.001	-0.005	0.009
ANK1	-0.001	0	-0.001	-0.005	0.009
COPE	-0.001	0	-0.001	-0.005	0.009
COPG2	-0.001	0	-0.001	-0.005	0.009
ANK2	-0.001	0	-0.001	-0.005	0.009
SPTB	-0.001	0	-0.001	-0.005	0.009
COPG1	-0.001	0	-0.001	-0.005	0.009
COPZ2	-0.001	0	-0.001	-0.005	0.009
USO1	-0.001	0	-0.001	-0.005	0.009
YKT6	-0.001	0	-0.001	-0.005	0.009
rs2306744	-0.001	0.001	-0.001	-0.025	0.044
DCK	-0.001	0.001	-0.001	-0.025	0.044
rs80143932	-0.001	0.001	-0.001	-0.025	0.044
rs4694362	-0.001	0.001	-0.001	-0.025	0.044
rs66878317	-0.001	0.001	-0.001	-0.025	0.044
CYP3A5*1A, CYP3A5*3A, CYP3A5*6, CYP3A5*7	-0.002	0	0	-0.006	0.008
rs41303343	-0.002	0	0	-0.006	0.008
CYP3A5*1A, CYP3A5*3A	-0.002	0	0	-0.006	0.008
rs776746	-0.002	0	0	-0.006	0.008
rs10264272	-0.002	0	0	-0.006	0.008
CYP3A5	-0.002	0	0	-0.006	0.008
rs17161788	-0.002	0	0	-0.006	0.008
KRT1	-0.002	0	0	-0.006	0.004
RANBP2	-0.002	0	0	-0.006	0.004
DMD	-0.002	0	0	-0.006	0.004
KRT6B	-0.002	0	0	-0.006	0.004
rs2854117	-0.002	0	0	-0.006	0.004
MYL4	-0.002	0	0	-0.006	0.004
KRT16	-0.002	0	0	-0.006	0.004
rs2727786	-0.002	0	0	-0.006	0.004
CDC45	-0.002	0	0	-0.006	0.004
NCOA3	-0.002	0	0	-0.006	0.004
PALB2	-0.002	0	0	-0.006	0.004
SORBS3	-0.002	0	0	-0.006	0.004
rs5128	-0.002	0	0	-0.006	0.004
KRT6A	-0.002	0	0	-0.006	0.004
TIAM1	-0.002	0	0	-0.006	0.004
KRT14	-0.002	0	0	-0.006	0.004
APOC3	-0.002	0	0	-0.006	0.004
ATM	-0.002	0	0	-0.006	0.004
APOA4	-0.002	0	0	-0.006	0.004
KRT13	-0.002	0	0	-0.006	0.004
APOA1	-0.002	0	0	-0.006	0.004
KRT5	-0.002	0	0	-0.006	0.004
APOC1	-0.002	0	0	-0.006	0.004
GRAP2	-0.002	0	0	-0.006	0.004
APOC2	-0.002	0	0	-0.006	0.004
APOA2	-0.002	0	0	-0.006	0.004
ITGB5	-0.002	0	0	-0.006	0.004
KRT10	-0.002	0	0	-0.006	0.004
LAT	-0.002	0	0	-0.006	0.004
rs964184	-0.002	0	0	-0.006	0.004
rs2854116	-0.002	0	0	-0.006	0.004
AP1M1	-0.002	0	0	-0.006	0.004
TTN	-0.002	0	0	-0.006	0.004
ANKK1	-0.002	0	0	-0.006	0.005
rs2440390	-0.002	0	0	-0.006	0.005
rs2734842	-0.002	0	0	-0.006	0.005
rs4436578	-0.002	0	0	-0.006	0.005
rs1124493	-0.002	0	0	-0.006	0.005
rs2470890	-0.002	0	0	-0.003	0.005
rs2069514	-0.002	0	0	-0.003	0.005
rs2069526	-0.002	0	0	-0.003	0.005
CYP1A2*1A, CYP1A2*1F	-0.002	0	0	-0.003	0.005
rs1079597	-0.002	0	0	-0.006	0.005
rs1799978	-0.002	0	0	-0.006	0.005
rs2472304	-0.002	0	0	-0.003	0.005
rs2734833	-0.002	0	0	-0.006	0.005
rs12364283	-0.002	0	0	-0.006	0.005
rs4460839	-0.002	0	0	-0.006	0.005
rs72547517	-0.002	0	0	-0.003	0.005
rs2734841	-0.002	0	0	-0.006	0.005
rs6275	-0.002	0	0	-0.006	0.005
DRD2	-0.002	0	0	-0.006	0.005
rs4646427	-0.002	0	0	-0.003	0.005
rs4646425	-0.002	0	0	-0.003	0.005
rs1125394	-0.002	0	0	-0.006	0.005
rs1076560	-0.002	0	0	-0.006	0.005
rs72547516	-0.002	0	0	-0.003	0.005
rs6279	-0.002	0	0	-0.006	0.005
rs762551	-0.002	0	0	-0.003	0.005
CYP1A2	-0.002	0	0	-0.003	0.005
rs7118900	-0.002	0	0	-0.006	0.005
rs1800497	-0.002	0	0	-0.006	0.005
rs6277	-0.002	0	0	-0.006	0.005
rs2283265	-0.002	0	0	-0.006	0.005
rs1079598	-0.002	0	0	-0.006	0.005
rs1799732	-0.002	0	0	-0.006	0.005
F2	-0.002	0	0	-0.023	0.025
rs9316233	-0.002	0	-0.001	-0.013	0.026
HTR2A	-0.002	0	-0.001	-0.013	0.026
rs6314	-0.002	0	-0.001	-0.013	0.026
rs6313	-0.002	0	-0.001	-0.013	0.026
rs6311	-0.002	0	-0.001	-0.013	0.026
rs7997012	-0.002	0	-0.001	-0.013	0.026
rs6305	-0.002	0	-0.001	-0.013	0.026
UBA52	-0.002	0	-0.001	-0.006	0.017
RPS27A	-0.002	0	-0.001	-0.006	0.017
EGF	-0.002	0.001	0.001	-0.028	0.033
rs1150226	-0.002	0.002	0.001	-0.052	0.043
rs1062613	-0.002	0.002	0.001	-0.052	0.043
rs2276302	-0.002	0.002	0.001	-0.052	0.043
HTR3A	-0.002	0.002	0.001	-0.052	0.043
rs2494732	-0.002	0	0.001	-0.005	0.009
MTOR	-0.002	0	0.001	-0.005	0.009
AKT1	-0.002	0	0.001	-0.005	0.009
SNCA	-0.002	0	0.001	-0.005	0.009
rs1130214	-0.002	0	0.001	-0.005	0.009
CSK	-0.002	0	0.001	-0.005	0.009
ITGB3	-0.002	0	0.001	-0.005	0.009
MLST8	-0.002	0	0.001	-0.005	0.009
PDPK1	-0.002	0	0.001	-0.005	0.009
VWF	-0.002	0	0.001	-0.005	0.009
rs3803300	-0.002	0	0.001	-0.005	0.009
TLN1	-0.002	0	0.001	-0.005	0.009
RAP1A	-0.002	0	0.001	-0.005	0.009
rs5918	-0.002	0	0.001	-0.005	0.009
RAP1B	-0.002	0	0.001	-0.005	0.009
rs2494752	-0.002	0	0.001	-0.005	0.009
rs2228246	-0.002	0.001	0.001	-0.028	0.036
PLCG1	-0.002	0.001	0.001	-0.028	0.036
PTK2B	-0.002	-0.005	-0.005	-0.067	0.208
FAAH	-0.002	0.006	0.003	-0.071	0.14
TPMT*1, TPMT*2, TPMT*3A, TPMT*3C	-0.002	-0.001	0	-0.012	0.028
rs17839843	-0.002	-0.001	0	-0.012	0.028
TPMT*1, TPMT*10, TPMT*13, TPMT*15, TPMT*19, TPMT*1A, TPMT*24, TPMT*25, TPMT*26, TPMT*27, TPMT*28, TPMT*30, TPMT*31, TPMT*32, TPMT*33, TPMT*34, TPMT*37, TPMT*3D, TPMT*5	-0.002	-0.001	0	-0.012	0.028
rs1142345	-0.002	-0.001	0	-0.012	0.028
TPMT*1, TPMT*3A, TPMT*3C	-0.002	-0.001	0	-0.012	0.028
TPMT*1, TPMT*11, TPMT*12, TPMT*14, TPMT*16, TPMT*17, TPMT*18, TPMT*1S, TPMT*20, TPMT*21, TPMT*22, TPMT*23, TPMT*6, TPMT*7, TPMT*8, TPMT*9	-0.002	-0.001	0	-0.012	0.028
TPMT*1, TPMT*2, TPMT*3A, TPMT*3B, TPMT*3C, TPMT*4	-0.002	-0.001	0	-0.012	0.028
rs12201199	-0.002	-0.001	0	-0.012	0.028
rs3931660	-0.002	-0.001	0	-0.012	0.028
rs1800460	-0.002	-0.001	0	-0.012	0.028
TPMT	-0.002	-0.001	0	-0.012	0.028
Unnamed: 1861	-0.002	-0.002	-0.004	-0.058	0.102
TUBAL3	-0.002	-0.003	-0.001	-0.094	0.044
TUBA1B	-0.002	-0.003	-0.001	-0.094	0.044
TUBA4B	-0.002	-0.003	-0.001	-0.094	0.044
TUBA3E	-0.002	-0.003	-0.001	-0.094	0.044
TUBA8	-0.002	-0.003	-0.001	-0.094	0.044
Unnamed: 1886	-0.002	-0.001	-0.003	-0.02	0.089
Unnamed: 1887	-0.002	-0.001	-0.003	-0.02	0.089
Unnamed: 1888	-0.002	-0.001	-0.003	-0.02	0.089
HLCS	-0.002	-0.001	-0.003	-0.02	0.089
SLC5A6	-0.002	-0.001	-0.003	-0.02	0.089
DHFR	-0.002	-0.001	-0.002	-0.019	0.043
rs408626	-0.002	-0.001	-0.002	-0.019	0.043
rs1053129	-0.002	-0.001	-0.002	-0.019	0.043
rs1643650	-0.002	-0.001	-0.002	-0.019	0.043
rs70991108	-0.002	-0.001	-0.002	-0.019	0.043
rs442767	-0.002	-0.001	-0.002	-0.019	0.043
rs1650723	-0.002	-0.001	-0.002	-0.019	0.043
rs1105525	-0.002	-0.001	-0.002	-0.019	0.043
rs1650697	-0.002	-0.001	-0.002	-0.019	0.043
RPRD1B	-0.002	0	0.001	-0.015	0.019
RPAP2	-0.002	0	0.001	-0.015	0.019
TBP	-0.002	0	0.001	-0.015	0.019
POU2F2	-0.002	0	0.001	-0.015	0.019
SNAPC1	-0.002	0	0.001	-0.015	0.019
RPRD1A	-0.002	0	0.001	-0.015	0.019
SNAPC4	-0.002	0	0.001	-0.015	0.019
SNAPC3	-0.002	0	0.001	-0.015	0.019
POU2F1	-0.002	0	0.001	-0.015	0.019
RPRD2	-0.002	0	0.001	-0.015	0.019
ZNF143	-0.002	0	0.001	-0.015	0.019
SNAPC2	-0.002	0	0.001	-0.015	0.019
SNAPC5	-0.002	0	0.001	-0.015	0.019
rs628031	-0.003	0	0	-0.014	0.012
rs594709	-0.003	0	0	-0.014	0.012
rs72552763	-0.003	0	0	-0.014	0.012
SLC22A1*1, SLC22A1*2, SLC22A1*3, SLC22A1*4, SLC22A1*5, SLC22A1*6	-0.003	0	0	-0.014	0.012
SLC22A1	-0.003	0	0	-0.014	0.012
rs2282143	-0.003	0	0	-0.014	0.012
rs12208357	-0.003	0	0	-0.014	0.012
rs36056065	-0.003	0	0	-0.014	0.012
rs622342	-0.003	0	0	-0.014	0.012
rs683369	-0.003	0	0	-0.014	0.012
rs34130495	-0.003	0	0	-0.014	0.012
SLC22A1*1, SLC22A1*2, SLC22A1*3, SLC22A1*4, SLC22A1*5	-0.003	0	0	-0.014	0.012
rs35167514	-0.003	0	0	-0.014	0.012
rs1801282	-0.003	-0.001	0	-0.047	0.052
rs12042763	-0.003	0	0	-0.019	0.033
rs4648287	-0.003	0	0	-0.019	0.033
PTGS2	-0.003	0	0	-0.019	0.033
rs20417	-0.003	0	0	-0.019	0.033
rs5275	-0.003	0	0	-0.019	0.033
PPARG	-0.003	-0.001	0	-0.047	0.052
rs3856806	-0.003	-0.001	0	-0.047	0.052
AKAP9	-0.003	0	-0.001	-0.019	0.016
UBC	-0.003	0	-0.001	-0.007	0.017
UBB	-0.003	0	-0.001	-0.007	0.017
CD4	-0.003	0.001	0.001	-0.045	0.043
ABCC8	-0.003	0.001	-0.002	-0.052	0.076
rs11568658	-0.003	0	-0.001	-0.007	0.009
rs3765534	-0.003	0	-0.001	-0.007	0.009
ABCC4	-0.003	0	-0.001	-0.007	0.009
rs1678387	-0.003	0	-0.001	-0.007	0.009
rs11568695	-0.003	0	-0.001	-0.007	0.009
rs3742106	-0.003	0	-0.001	-0.007	0.009
rs9516519	-0.003	0	-0.001	-0.007	0.009
rs16950650	-0.003	0	-0.001	-0.007	0.009
rs1751034	-0.003	0	-0.001	-0.007	0.009
rs1059751	-0.003	0	-0.001	-0.007	0.009
rs7317112	-0.003	0	-0.001	-0.007	0.009
rs9561765	-0.003	0	-0.001	-0.007	0.009
rs9561778	-0.003	0	-0.001	-0.007	0.009
rs45445694	-0.003	0	0	-0.03	0.025
ENOSF1	-0.003	0	0	-0.03	0.025
C18orf56	-0.003	0	0	-0.03	0.025
rs2853539	-0.003	0	0	-0.03	0.025
rs2847153	-0.003	0	0	-0.03	0.025
rs151264360	-0.003	0	0	-0.03	0.025
rs183205964	-0.003	0	0	-0.03	0.025
TYMS	-0.003	0	0	-0.03	0.025
rs34489327	-0.003	0	0	-0.03	0.025
PPIA	-0.003	0.001	0	-0.045	0.044
nef	-0.003	0.001	0	-0.045	0.044
gag	-0.003	0.001	0	-0.045	0.044
gag-pol	-0.003	0.001	0	-0.045	0.044
rev	-0.003	0.001	0	-0.045	0.044
TRAF2	-0.003	0.001	0	-0.01	0.04
BIRC2	-0.003	0.001	0	-0.01	0.04
rs1800629	-0.003	0.001	0	-0.01	0.04
LTA	-0.003	0.001	0	-0.01	0.04
BIRC3	-0.003	0.001	0	-0.01	0.04
LST1	-0.003	0.001	0	-0.01	0.04
rs361525	-0.003	0.001	0	-0.01	0.04
rs3093726	-0.003	0.001	0	-0.01	0.04
rs1799964	-0.003	0.001	0	-0.01	0.04
TRADD	-0.003	0.001	0	-0.01	0.04
TNF	-0.003	0.001	0	-0.01	0.04
LTB	-0.003	0.001	0	-0.01	0.04
rs1799724	-0.003	0.001	0	-0.01	0.04
RXRB	-0.003	-0.002	0.001	-0.085	0.046
RXRG	-0.003	-0.002	0.001	-0.085	0.046
rs3761422	-0.003	0	0.001	-0.029	0.018
rs5760410	-0.003	0	0.001	-0.029	0.018
ADORA2A-AS1	-0.003	0	0.001	-0.029	0.018
rs2267076	-0.003	0	0.001	-0.029	0.018
SPECC1L	-0.003	0	0.001	-0.029	0.018
ADORA2A	-0.003	0	0.001	-0.029	0.018
rs5751876	-0.003	0	0.001	-0.029	0.018
rs2236624	-0.003	0	0.001	-0.029	0.018
rs2298383	-0.003	0	0.001	-0.029	0.018
Unnamed: 2038	-0.003	0.003	-0.001	-0.1	0.137
Unnamed: 2039	-0.003	0.003	-0.001	-0.1	0.137
Unnamed: 2040	-0.003	0.003	-0.001	-0.1	0.137
POLD2	-0.003	0	0	-0.008	0.017
POLD3	-0.003	0	0	-0.008	0.017
POLD1	-0.003	0	0	-0.008	0.017
ISG15	-0.003	0	0	-0.008	0.017
rs2314339	-0.003	0	0	-0.008	0.017
RBX1	-0.003	0	0	-0.008	0.017
CUL4B	-0.003	0	0	-0.008	0.017
DDB1	-0.003	0	0	-0.008	0.017
RFC1	-0.003	0	0	-0.008	0.017
POLK	-0.003	0	0	-0.008	0.017
RFC3	-0.003	0	0	-0.008	0.017
GTF2H5	-0.003	0	0	-0.008	0.017
POLD4	-0.003	0	0	-0.008	0.017
NR1D1	-0.003	0	0	-0.008	0.017
RPA1	-0.003	0	0	-0.008	0.017
POLH	-0.003	0	0	-0.008	0.017
GTF2H3	-0.003	0	0	-0.008	0.017
RFC2	-0.003	0	0	-0.008	0.017
rs2071427	-0.003	0	0	-0.008	0.017
CUL4A	-0.003	0	0	-0.008	0.017
THRA	-0.003	0	0	-0.008	0.017
RPA3	-0.003	0	0	-0.008	0.017
RFC5	-0.003	0	0	-0.008	0.017
GTF2H1	-0.003	0	0	-0.008	0.017
rs11819745	-0.003	0	0	-0.008	0.017
RPA2	-0.003	0	0	-0.008	0.017
GTF2H2	-0.003	0	0	-0.008	0.017
POLI	-0.003	0	0	-0.008	0.017
GTF2H4	-0.003	0	0	-0.008	0.017
RFC4	-0.003	0	0	-0.008	0.017
CCR5	-0.004	0.001	0.001	-0.042	0.042
C3	-0.004	0	-0.001	-0.019	0.051
CXCR4	-0.004	0.001	0.001	-0.042	0.042
SLC18A2	-0.004	0.001	-0.002	-0.062	0.121
TNIP2	-0.004	0	-0.001	-0.014	0.017
MAP3K8	-0.004	0	-0.001	-0.014	0.017
RELA	-0.004	0	-0.001	-0.014	0.017
IKBKB	-0.004	0	-0.001	-0.014	0.017
NFKB1	-0.004	0	-0.001	-0.014	0.017
TRAF6	-0.004	0	-0.001	-0.014	0.017
CHUK	-0.004	0	-0.001	-0.014	0.017
PIK3R2	-0.004	-0.001	-0.001	-0.026	0.029
MAP3K7	-0.004	0	0	-0.019	0.042
TAB1	-0.004	0	0	-0.019	0.042
TAB3	-0.004	0	0	-0.019	0.042
UBE2V1	-0.004	0	0	-0.019	0.042
IRAK1	-0.004	0	0	-0.019	0.042
TAB2	-0.004	0	0	-0.019	0.042
GSTM1	-0.004	0.001	-0.002	-0.051	0.078
rs9322335	-0.005	-0.001	-0.001	-0.008	0.013
rs2207396	-0.005	-0.001	-0.001	-0.008	0.013
rs9340799	-0.005	-0.001	-0.001	-0.008	0.013
rs2813543	-0.005	-0.001	-0.001	-0.008	0.013
rs2234693	-0.005	-0.001	-0.001	-0.008	0.013
rs11543791	-0.005	-0.001	-0.001	-0.008	0.013
ESR1	-0.005	-0.001	-0.001	-0.008	0.013
rs4870061	-0.005	-0.001	-0.001	-0.008	0.013
CHRM3	-0.005	-0.002	-0.001	-0.149	0.053
Unnamed: 1278	-0.005	-0.001	-0.004	-0.07	0.163
Unnamed: 1279	-0.005	-0.001	-0.004	-0.07	0.163
CALM3	-0.005	0.002	0.001	-0.023	0.04
PXN	-0.005	0.001	0	-0.018	0.02
CRK	-0.005	0.001	0	-0.018	0.02
YWHAB	-0.005	-0.001	-0.001	-0.02	0.017
MAPK3	-0.005	-0.001	-0.001	-0.02	0.017
MAP2K1	-0.005	-0.001	-0.001	-0.02	0.017
PAPSS1	-0.005	-0.001	-0.001	-0.02	0.017
TRIM24	-0.005	-0.001	-0.001	-0.02	0.017
BRAF	-0.005	-0.001	-0.001	-0.02	0.017
KSR1	-0.005	-0.001	-0.001	-0.02	0.017
MAP2K2	-0.005	-0.001	-0.001	-0.02	0.017
MARK3	-0.005	-0.001	-0.001	-0.02	0.017
MAPK1	-0.005	-0.001	-0.001	-0.02	0.017
DHODH	-0.005	0.004	-0.001	-0.064	0.126
CD55	-0.005	0	-0.001	-0.019	0.052
KRT12	-0.005	0.002	-0.011	-0.052	0.31
TLE2	-0.005	-0.001	0	-0.016	0.032
TLE1	-0.005	-0.001	0	-0.016	0.032
rs4135385	-0.005	-0.001	0	-0.016	0.032
TLE4	-0.005	-0.001	0	-0.016	0.032
rs4533622	-0.005	-0.001	0	-0.016	0.032
TLE3	-0.005	-0.001	0	-0.016	0.032
CTNNB1	-0.005	-0.001	0	-0.016	0.032
HDAC1	-0.005	-0.001	0	-0.016	0.032
LEF1	-0.005	-0.001	0	-0.016	0.032
UGT2B15	-0.005	0.001	-0.001	-0.055	0.078
SULT1A2	-0.005	0.001	-0.001	-0.055	0.078
rs9282861	-0.005	0.001	-0.001	-0.055	0.078
SULT1A1	-0.005	0.001	-0.001	-0.055	0.078
PTGES3	-0.005	0.001	-0.001	-0.055	0.078
F2R	-0.006	-0.001	-0.001	-0.02	0.03
rs7668258	-0.006	0	0	-0.005	0.01
rs28365062	-0.006	0	0	-0.005	0.01
rs4554144	-0.006	0	0	-0.005	0.01
rs6600893	-0.006	0	0	-0.005	0.01
rs4292394	-0.006	0	0	-0.005	0.01
UGT2B7	-0.006	0	0	-0.005	0.01
rs11940316	-0.006	0	0	-0.005	0.01
rs7438135	-0.006	0	0	-0.005	0.01
rs7439366	-0.006	0	0	-0.005	0.01
rs6600879	-0.006	0	0	-0.005	0.01
rs6600880	-0.006	0	0	-0.005	0.01
rs7662029	-0.006	0	0	-0.005	0.01
rs61361928	-0.006	0	0	-0.005	0.01
rs28365063	-0.006	0	0	-0.005	0.01
rs2239050	-0.006	-0.001	-0.001	-0.013	0.026
rs1006737	-0.006	-0.001	-0.001	-0.013	0.026
CACNA1S	-0.006	-0.001	-0.001	-0.013	0.026
rs2238032	-0.006	-0.001	-0.001	-0.013	0.026
rs10848635	-0.006	-0.001	-0.001	-0.013	0.026
CACNA1C	-0.006	-0.001	-0.001	-0.013	0.026
rs1051375	-0.006	-0.001	-0.001	-0.013	0.026
rs2239128	-0.006	-0.001	-0.001	-0.013	0.026
ALOX5	-0.006	0.001	0	-0.018	0.039
PIK3CB	-0.006	0	-0.001	-0.028	0.032
BCAR1	-0.006	0	0	-0.02	0.021
SHB	-0.006	0	0	-0.02	0.021
rs1799931	-0.006	0	-0.001	-0.011	0.033
rs4271002	-0.006	0	-0.001	-0.011	0.033
NAT2*12, NAT2*13, NAT2*4, NAT2*5, NAT2*6, NAT2*7	-0.006	0	-0.001	-0.011	0.033
rs1041983	-0.006	0	-0.001	-0.011	0.033
NAT2	-0.006	0	-0.001	-0.011	0.033
rs1801280	-0.006	0	-0.001	-0.011	0.033
rs1799929	-0.006	0	-0.001	-0.011	0.033
rs4646244	-0.006	0	-0.001	-0.011	0.033
rs1799930	-0.006	0	-0.001	-0.011	0.033
NAT2*12, NAT2*13, NAT2*14, NAT2*4, NAT2*5, NAT2*6, NAT2*7	-0.006	0	-0.001	-0.011	0.033
PDGFRA	-0.006	-0.001	-0.002	-0.029	0.034
PDGFB	-0.006	-0.001	-0.002	-0.029	0.034
PDGFA	-0.006	-0.001	-0.002	-0.029	0.034
PDGFRB	-0.006	-0.001	-0.002	-0.029	0.034
ORM2	-0.006	-0.002	-0.002	-0.054	0.124
HEBP1	-0.007	0	0	-0.008	0.01
rs2070676	-0.007	0	0	-0.011	0.012
rs6413432	-0.007	0	0	-0.011	0.012
CYP2E1	-0.007	0	0	-0.011	0.012
rs2070673	-0.007	0	0	-0.011	0.012
CYP2E1*1A, CYP2E1*5B	-0.007	0	0	-0.011	0.012
rs2515641	-0.007	0	0	-0.011	0.012
rs2031920	-0.007	0	0	-0.011	0.012
rs5050	-0.007	0.001	0.001	-0.015	0.047
rs7079	-0.007	0.001	0.001	-0.015	0.047
rs943580	-0.007	0.001	0.001	-0.015	0.047
rs699	-0.007	0.001	0.001	-0.015	0.047
rs5051	-0.007	0.001	0.001	-0.015	0.047
rs11122576	-0.007	0.001	0.001	-0.015	0.047
rs3732360	-0.007	0	0	-0.006	0.005
rs4688040	-0.007	0	0	-0.006	0.005
rs2276707	-0.007	0	0	-0.006	0.005
rs2461817	-0.007	0	0	-0.006	0.005
rs10934498	-0.007	0	0	-0.006	0.005
NR1I2	-0.007	0	0	-0.006	0.005
rs3732359	-0.007	0	0	-0.006	0.005
rs2276706	-0.007	0	0	-0.006	0.005
rs7643645	-0.007	0	0	-0.006	0.005
rs3814058	-0.007	0	0	-0.006	0.005
rs3814055	-0.007	0	0	-0.006	0.005
[truncated: 220 more rows]

## Sheet: antidepressants
Gene Names	eff_coef_full	eff_coef_ridge	Shuffled Mean	Shuffled Median	Shuffled Min	Shuffled Max
ABCG2	0.224877	0.193268	0.011	0.005	-0.119	0.222
SLC6A4	0.166801	0.152159	-0.007	-0.002	-0.188	0.122
CYP1A2	0.0650884	0.0630896	0.004	0.002	-0.097	0.118
SLC6A2	0.0584307	0.0559906	-0.006	-0.004	-0.104	0.099
ABCB1	0.0651228	0.0503752	0.013	0.013	-0.129	0.144
CYP2C19	0.0531992	0.0454023	-0.005	0	-0.124	0.166
TAS2R60	0.0413454	0.0383938	0.002	0	-0.037	0.052
OXGR1	0.0407062	0.0376904	0.002	0	-0.061	0.059
XCL2	0.0407062	0.0376904	0.002	0	-0.061	0.059
HTR1D	0.032934	0.0322649	-0.007	-0.004	-0.101	0.058
HTR5A	0.032934	0.0322649	-0.001	-0.002	-0.054	0.039
HTR1E	0.032934	0.0322649	-0.001	-0.002	-0.054	0.039
HTR1F	0.032934	0.0322649	-0.001	-0.002	-0.054	0.039
GNG2	0.03494	0.0317844	-0.001	-0.002	-0.054	0.039
FPR3	0.0257104	0.0226977	-0.006	-0.005	-0.085	0.066
CYP2C9	0.0155402	0.0209196	0.001	-0.001	-0.09	0.101
CYP2E1	0.0212578	0.0170805	0	-0.004	-0.066	0.077
ADRA2B	0.0173088	0.0166712	0.003	0.002	-0.032	0.035
GNAZ	0.0173088	0.0166712	0.003	0.002	-0.032	0.035
DRD4	0.0173088	0.0166712	0.003	0.002	-0.032	0.035
ADRA2C	0.0173088	0.0166712	0.003	0.002	-0.032	0.035
ADRA2A	0.0173088	0.0166712	0.003	0.002	-0.032	0.035
CHRNA3	0.0177888	0.0140187	0	-0.001	-0.102	0.103
LPAR4	0.0133253	0.0131227	0.002	0.001	-0.039	0.047
NTRK2	0.0134459	0.0126351	0	0.001	-0.025	0.023
UGT1A4	0.0134459	0.0126351	0	0.001	-0.025	0.023
IRS2	0.0134459	0.0126351	0	0.001	-0.025	0.023
CRK	0.0134459	0.0126351	0	0.001	-0.025	0.023
OPRM1	0.0134459	0.0126351	0	0.001	-0.025	0.023
NGF	0.0134459	0.0126351	0	0.001	-0.025	0.023
GPR132	0.0134459	0.0126351	0	0.001	-0.025	0.023
SHC2	0.0134459	0.0126351	0	0.001	-0.025	0.023
OPRD1	0.0134459	0.0126351	0	0.001	-0.025	0.023
SHC3	0.0134459	0.0126351	0	0.001	-0.025	0.023
GNAO1	0.0134459	0.0126351	0	0.001	-0.025	0.023
AP1M1	0.0134459	0.0126351	0	0.001	-0.025	0.023
NPB	0.0134459	0.0126351	0	0.001	-0.025	0.023
GNAT2	0.0134459	0.0126351	0	0.001	-0.025	0.023
NTRK1	0.0134459	0.0126351	0	0.001	-0.025	0.023
DERL1	0.0134459	0.0126351	0	0.001	-0.025	0.023
RANBP2	0.0134459	0.0126351	0	0.001	-0.025	0.023
TAS2R8	0.0124305	0.0111212	0	0.001	-0.03	0.026
TAS2R7	0.0124305	0.0111212	0	0.001	-0.03	0.026
CYP1A1	0.010983	0.010306	0	-0.002	-0.054	0.075
CDC45	0.00924681	0.00964072	-0.003	-0.002	-0.092	0.128
ANXA1	0.0104849	0.00942846	0	-0.002	-0.038	0.039
RLN3	0.0104849	0.00942846	0	-0.002	-0.038	0.039
MTNR1B	0.0122019	0.00908663	0	-0.002	-0.038	0.039
MTNR1A	0.00954663	0.00908663	0	-0.002	-0.038	0.041
GNRHR2	0.00954663	0.00908663	0	-0.002	-0.038	0.041
LAT	0.00873354	0.00797816	-0.001	-0.001	-0.015	0.018
ATM	0.00873354	0.00797816	-0.001	-0.001	-0.015	0.018
KRT10	0.00873354	0.00797816	-0.001	-0.001	-0.015	0.018
APOA2	0.00873354	0.00797816	-0.001	-0.001	-0.015	0.018
APOC3	0.00873354	0.00797816	-0.001	-0.001	-0.015	0.018
KRT16	0.00873354	0.00797816	-0.001	-0.001	-0.015	0.018
PALB2	0.00873354	0.00797816	-0.001	-0.001	-0.015	0.018
KRT1	0.00873354	0.00797816	-0.001	-0.001	-0.015	0.018
KRT6B	0.00873354	0.00797816	-0.001	-0.001	-0.015	0.018
APOA4	0.00873354	0.00797816	-0.001	-0.001	-0.015	0.018
KRT13	0.00873354	0.00797816	-0.001	-0.001	-0.015	0.018
APOC2	0.00873354	0.00797816	-0.001	-0.001	-0.015	0.018
KRT14	0.00873354	0.00797816	-0.001	-0.001	-0.015	0.018
APOC1	0.00873354	0.00797816	-0.001	-0.001	-0.015	0.018
DMD	0.00873354	0.00797816	-0.001	-0.001	-0.015	0.018
KRT6A	0.00873354	0.00797816	-0.001	-0.001	-0.015	0.018
KRT5	0.00873354	0.00797816	-0.001	-0.001	-0.015	0.018
APOA1	0.00873354	0.00797816	-0.001	-0.001	-0.015	0.018
CTSL	0.00730971	0.00727853	-0.001	-0.001	-0.035	0.034
ALB	0.00808758	0.00727479	-0.001	-0.001	-0.035	0.034
KRT9	0.00808758	0.00727479	-0.001	-0.001	-0.035	0.034
KCNH2	0.00763056	0.00724042	-0.001	-0.001	-0.035	0.034
XCL1	0.00547179	0.00699379	0	0.003	-0.078	0.06
GPR65	0.00486162	0.00699379	0	0	-0.037	0.056
GNRH2	0.00486162	0.00699379	0	0	-0.037	0.056
GPR4	0.00486162	0.00699379	-0.003	-0.008	-0.115	0.097
TAS2R9	0.00526887	0.00589187	0	-0.004	-0.055	0.08
HTR3A	0.00783534	0.00560157	0.002	0.002	-0.026	0.041
CYP2B6	0.000757896	0.00208952	0.003	0.009	-0.078	0.093
IAPP	0.0014595	0.00185578	0	0	-0.008	0.007
SCTR	0.0014595	0.00185578	0	0	-0.008	0.007
HRH2	0.0014595	0.00185578	0	0	-0.008	0.007
INSL3	0.0014595	0.00185578	0	0	-0.008	0.007
CGA	0.0014595	0.00185578	0	0	-0.008	0.007
FSHB	0.0014595	0.00185578	0	0	-0.008	0.007
GLP2R	0.0014595	0.00185578	0	0	-0.008	0.007
VIP	0.0014595	0.00185578	0	0	-0.008	0.007
GPBAR1	0.0014595	0.00185578	0	0	-0.008	0.007
GHRHR	0.0014595	0.00185578	0	0	-0.008	0.007
RAMP2	0.0014595	0.00185578	0	0	-0.008	0.007
TAAR1	0.0014595	0.00185578	0	0	-0.008	0.007
LHCGR	0.0014595	0.00185578	0	0	-0.008	0.007
CALCB	0.0014595	0.00185578	0	0	-0.008	0.007
RAMP1	0.0014595	0.00185578	0	0	-0.008	0.007
GCG	0.0014595	0.00185578	0	0	-0.008	0.007
RLN2	0.0014595	0.00185578	0	0	-0.008	0.007
GHRH	0.0014595	0.00185578	0	0	-0.008	0.007
RXFP2	0.0014595	0.00185578	0	0	-0.008	0.007
CYP2C8	0.0014595	0.00185578	0	0	-0.008	0.007
PTHLH	0.0014595	0.00185578	0	0	-0.008	0.007
HTR6	0.0014595	0.00185578	0	0	-0.008	0.007
TSHB	0.0014595	0.00185578	0	0	-0.008	0.007
GNAS	0.0014595	0.00185578	0	0	-0.008	0.007
HTR7	0.0014595	0.00185578	0	0	-0.008	0.007
ADCYAP1	0.0014595	0.00185578	0	0	-0.008	0.007
HTR1B	0.0014595	0.00185578	0	0	-0.008	0.007
DRD5	0.0014595	0.00185578	0	0	-0.008	0.007
CALCR	0.0014595	0.00185578	0	0	-0.008	0.007
RXFP1	0.0014595	0.00185578	0	0	-0.008	0.007
SCT	0.0014595	0.00185578	0	0	-0.008	0.007
ADORA2B	0.0014595	0.00185578	0	0	-0.008	0.007
PTH1R	0.0014595	0.00185578	0	0	-0.008	0.007
GIP	0.0014595	0.00185578	0	0	-0.008	0.007
PTH	0.0014595	0.00185578	0	0	-0.008	0.007
CALCA	0.0014595	0.00185578	0	0	-0.008	0.007
HTR4	0.0014595	0.00185578	0	0	-0.008	0.007
ADM2	0.0014595	0.00185578	0	0	-0.008	0.007
ADCYAP1R1	0.0014595	0.00185578	0	0	-0.008	0.007
RAMP3	0.0014595	0.00185578	0	0	-0.008	0.007
TSHR	0.0014595	0.00185578	0	0	-0.008	0.007
CALCRL	0.0014595	0.00185578	0	0	-0.008	0.007
ADM	0.0014595	0.00185578	0	0	-0.008	0.007
PTH2R	0.0014595	0.00185578	0	0	-0.008	0.007
CRH	0.0014595	0.00185578	0	0	-0.008	0.007
PTH2	0.0014595	0.00185578	0	0	-0.008	0.007
LHB	0.0014595	0.00185578	0	0	-0.008	0.007
NMU	-0.0208013	0.000762742	0	0	-0.018	0.026
NMS	0.00282899	0.000762742	0	0	-0.018	0.026
AGT	0.0024535	0.000762742	0	0	-0.018	0.026
KNG1	0.0024535	0.000762742	0	0	-0.018	0.026
GNB1	0.0024535	0.000762742	0	0	-0.018	0.026
CASR	0.0024535	0.000762742	0	0	-0.018	0.026
NMUR2	0.0024535	0.000762742	0	0	-0.018	0.026
CCL23	0.000487895	0.000341838	-0.006	-0.006	-0.11	0.067
CCR6	0.000487895	0.000341838	0	0	-0.003	0.003
CXCL11	0.000487895	0.000341838	0	0	-0.003	0.003
CCR4	0.000487895	0.000341838	0	0	-0.003	0.003
APLNR	0.000487895	0.000341838	0	0	-0.003	0.003
MCHR1	0.000487895	0.000341838	0	0	-0.003	0.003
CCL28	0.000487895	0.000341838	0	0	-0.003	0.003
CCR1	0.000487895	0.000341838	0	0	-0.003	0.003
GPR18	0.000487895	0.000341838	0	0	-0.003	0.003
TAS2R1	0.000487895	0.000341838	0	0	-0.003	0.003
RXFP3	0.000487895	0.000341838	0	0	-0.003	0.003
P2RY14	0.000487895	0.000341838	0	0	-0.003	0.003
PDYN	0.000487895	0.000341838	0	0	-0.003	0.003
GNAI1	0.000487895	0.000341838	0	0	-0.003	0.003
CXCL5	0.000487895	0.000341838	0	0	-0.003	0.003
CXCL10	0.000487895	0.000341838	0	0	-0.003	0.003
ADORA1	0.000487895	0.000341838	0	0	-0.003	0.003
P2RY13	0.000487895	0.000341838	0	0	-0.003	0.003
CCL5	0.000487895	0.000341838	0	0	-0.003	0.003
P2RY4	0.000487895	0.000341838	0	0	-0.003	0.003
APP	0.000487895	0.000341838	0	0	-0.003	0.003
CXCL12	0.000487895	0.000341838	0	0	-0.003	0.003
PPY	0.000487895	0.000341838	0	0	-0.003	0.003
CXCR5	0.000487895	0.000341838	0	0	-0.003	0.003
C5	0.000487895	0.000341838	0	0	-0.003	0.003
ACKR3	0.000487895	0.000341838	0	0	-0.003	0.003
SSTR2	0.000487895	0.000341838	0	0	-0.003	0.003
MCHR2	0.000487895	0.000341838	0	0	-0.003	0.003
SUCNR1	0.000487895	0.000341838	0	0	-0.003	0.003
CCR8	0.000487895	0.000341838	0	0	-0.003	0.003
CCL20	0.000487895	0.000341838	0	0	-0.003	0.003
CXCR4	0.000487895	0.000341838	0	0	-0.003	0.003
HRH3	0.000487895	0.000341838	0	0	-0.003	0.003
CXCL2	0.000487895	0.000341838	0	0	-0.003	0.003
TAS2R10	0.000487895	0.000341838	0	0	-0.003	0.003
C5AR1	0.000487895	0.000341838	0	0	-0.003	0.003
CCL16	0.000487895	0.000341838	0	0	-0.003	0.003
CCR7	0.000487895	0.000341838	0	0	-0.003	0.003
TAS2R13	0.000487895	0.000341838	0	0	-0.003	0.003
CXCR1	0.000487895	0.000341838	0	0	-0.003	0.003
CNR2	0.000487895	0.000341838	0	0	-0.003	0.003
CCL19	0.000487895	0.000341838	0	0	-0.003	0.003
NPY	0.000485629	0.000341838	0	0	-0.003	0.003
SSTR1	0.000485629	0.000341838	0	0	-0.003	0.003
SSTR3	0.000485629	0.000341838	0	0	-0.003	0.003
GNAI3	0.000485629	0.000341838	0	0	-0.003	0.003
HEBP1	0.000485629	0.000341838	0	0	-0.003	0.003
HCAR1	0.000485629	0.000341838	0	0	-0.003	0.003
CXCR3	0.000485629	0.000341838	0	0	-0.003	0.003
GAL	0.000485629	0.000341838	0	0	-0.003	0.003
PF4	0.000485629	0.000341838	0	0	-0.003	0.003
ADORA3	0.000487895	0.000341838	0	0	-0.003	0.003
CCR9	0.000487895	0.000341838	0	0	-0.003	0.003
CCR3	0.000487895	0.000341838	0	0	-0.003	0.003
TAS2R16	0.000487895	0.000341838	0	0	-0.003	0.003
CXCL8	0.000487895	0.000341838	0	0	-0.003	0.003
CXCL3	0.000487895	0.000341838	0	0	-0.003	0.003
CCL27	0.000487895	0.000341838	0	0	-0.003	0.003
PENK	0.000487895	0.000341838	0	0	-0.003	0.003
SSTR5	0.000487895	0.000341838	0	0	-0.003	0.003
POMC	0.000487895	0.000341838	0	0	-0.003	0.003
FPR1	0.000487895	0.000341838	0	0	-0.003	0.003
CCR2	0.000487895	0.000341838	0	0	-0.003	0.003
HCAR2	0.000487895	0.000341838	0	0	-0.003	0.003
NPW	0.000487895	0.000341838	0	0	-0.003	0.003
HCAR3	0.000487895	0.000341838	0	0	-0.003	0.003
CXCL9	0.000487895	0.000341838	0	0	-0.003	0.003
AGTR2	0.000487895	0.000341838	0	0	-0.003	0.003
CHRM4	0.000487895	0.000341838	0	0	-0.003	0.003
GNAI2	0.000487895	0.000341838	0	0	-0.003	0.003
CXCL6	0.000487895	0.000341838	0	0	-0.003	0.003
NPBWR1	0.000487895	0.000341838	0	0	-0.003	0.003
TAS2R38	0.000487895	0.000341838	0	0	-0.003	0.003
C3AR1	0.000487895	0.000341838	0	0	-0.003	0.003
TAS2R14	0.000487895	0.000341838	0	0	-0.003	0.003
CCL25	0.000487895	0.000341838	0	0	-0.003	0.003
CORT	0.000487895	0.000341838	0	0	-0.003	0.003
CCR10	0.000487895	0.000341838	0	0	-0.003	0.003
CCR5	0.000487895	0.000341838	0	0	-0.003	0.003
TAS2R50	0.000487895	0.000341838	0	0	-0.003	0.003
PNOC	0.000487895	0.000341838	0	0	-0.003	0.003
GPR55	0.000487895	0.000341838	0	0	-0.003	0.003
SAA1	0.000487895	0.000341838	0	0	-0.003	0.003
GNAT3	0.000487895	0.000341838	0	0	-0.003	0.003
SSTR4	0.000487895	0.000341838	0	0	-0.003	0.003
PYY	0.000487895	0.000341838	0	0	-0.003	0.003
GPER1	0.000487895	0.000341838	0	0	-0.003	0.003
HRH4	0.000487895	0.000341838	0	0	-0.003	0.003
SST	0.000487895	0.000341838	0	0	-0.003	0.003
CXCL1	0.000487895	0.000341838	0	0	-0.003	0.003
CCL21	0.000487895	0.000341838	0	0	-0.003	0.003
OPRK1	0.000487895	0.000341838	0	0	-0.003	0.003
OPRL1	0.000487895	0.000341838	0	0	-0.003	0.003
PMCH	0.000487895	0.000341838	0	0	-0.003	0.003
CXCL16	0.000487895	0.000341838	0	0	-0.003	0.003
CXCR6	0.000487895	0.000341838	0	0	-0.003	0.003
CXCL13	0.000487895	0.000341838	0	0	-0.003	0.003
CXCR2	0.000487895	0.000341838	0	0	-0.003	0.003
FPR2	0.000487895	0.000341838	0	0	-0.003	0.003
C3	0.000487895	0.000341838	0	0	-0.003	0.003
APLN	0.000487895	0.000341838	0	0	-0.003	0.003
RXFP4	0.000487895	0.000341838	0	0	-0.003	0.003
HTR2C	0.00132871	0.000303424	0	0	-0.003	0.003
ABCB11	-0.000425636	-0.000703365	0.001	0	-0.043	0.053
SLCO2B1	-0.000425636	-0.000703365	0.001	0	-0.043	0.053
SLCO1B3	-0.000425636	-0.000703365	0.001	0	-0.043	0.053
CHRM5	-0.0002058	-0.00167193	0	0	-0.004	0.006
NMBR	0.0042461	-0.00167193	0	0	-0.004	0.006
GRM5	0.0110172	-0.00167193	0	0	-0.004	0.006
GNRH1	0.000797889	-0.00167193	0	0	-0.004	0.006
GNA11	0.000900739	-0.00167193	0	0	-0.004	0.006
GRPR	-0.00402083	-0.00167193	0	0	-0.004	0.006
TAC3	0.00113734	-0.00167193	0	0	-0.004	0.006
MLN	-0.000398927	-0.00167193	0	0	-0.004	0.006
PROKR2	-0.00272162	-0.00167193	0	0	-0.004	0.006
UTS2	-0.00146291	-0.00167193	0	0	-0.004	0.006
ADRA1D	-0.00521438	-0.00167193	0	0	-0.004	0.006
GAST	-0.00225299	-0.00167193	0	0	-0.004	0.006
GRM1	-0.00254194	-0.00167193	0	0	-0.004	0.006
CHRM3	-0.00322397	-0.00167193	0	0	-0.004	0.006
GHRL	-0.00264048	-0.00167193	0	0	-0.004	0.006
EDN1	-0.00264048	-0.00167193	0	0	-0.004	0.006
AVPR1B	-0.00264048	-0.00167193	0	0	-0.004	0.006
FFAR2	-0.00264048	-0.00167193	0	0	-0.004	0.006
P2RY2	-0.00264048	-0.00167193	0	0	-0.004	0.006
TAC1	-0.00264048	-0.00167193	0	0	-0.004	0.006
NMB	-0.00264048	-0.00167193	0	0	-0.004	0.006
GRP	-0.00264048	-0.00167193	0	0	-0.004	0.006
HRH1	-0.00264048	-0.00167193	0	0	-0.004	0.006
GNA15	-0.00264048	-0.00167193	0	0	-0.004	0.006
F2	-0.00264048	-0.00167193	0	0	-0.004	0.006
GNA14	-0.00264048	-0.00167193	0	0	-0.004	0.006
FFAR3	-0.00264048	-0.00167193	0	0	-0.004	0.006
CCK	-0.00264048	-0.00167193	0	0	-0.004	0.006
UTS2R	-0.00264048	-0.00167193	0	0	-0.004	0.006
OXT	-0.00264048	-0.00167193	0	0	-0.004	0.006
PROKR1	-0.00264048	-0.00167193	0	0	-0.004	0.006
TRH	-0.00264048	-0.00167193	0	0	-0.004	0.006
CCKBR	-0.00264048	-0.00167193	0	0	-0.004	0.006
LPAR6	-0.00264048	-0.00167193	0	0	-0.004	0.006
OPN4	-0.00264048	-0.00167193	0	0	-0.004	0.006
EDN3	-0.00264048	-0.00167193	0	0	-0.004	0.006
GNAQ	-0.00264048	-0.00167193	0	0	-0.004	0.006
KISS1	-0.00264048	-0.00167193	0	0	-0.004	0.006
AVPR1A	-0.00264048	-0.00167193	0	0	-0.004	0.006
P2RY6	-0.00264048	-0.00167193	0	0	-0.004	0.006
QRFP	-0.00264048	-0.00167193	0	0	-0.004	0.006
FFAR1	-0.00264048	-0.00167193	0	0	-0.004	0.006
PROK2	-0.00264048	-0.00167193	0	0	-0.004	0.006
NPFF	-0.00264048	-0.00167193	0	0	-0.004	0.006
P2RY1	-0.00264048	-0.00167193	0	0	-0.004	0.006
NTS	-0.00264048	-0.00167193	0	0	-0.004	0.006
TRHR	-0.00264048	-0.00167193	0	0	-0.004	0.006
HCRT	-0.00264048	-0.00167193	0	0	-0.004	0.006
UTS2B	-0.00264048	-0.00167193	0	0	-0.004	0.006
GHSR	-0.00264048	-0.00167193	0	0	-0.004	0.006
PROK1	-0.00264048	-0.00167193	0	0	-0.004	0.006
GNRHR	-0.00264048	-0.00167193	0	0	-0.004	0.006
CHRM1	-0.00264048	-0.00167193	0	0	-0.004	0.006
EDN2	-0.00264048	-0.00167193	0	0	-0.004	0.006
GPR68	-0.00423255	-0.00209284	0	0.001	-0.025	0.017
P2RY10	-0.00423255	-0.00209284	0	0.001	-0.025	0.017
CHRNB4	-0.00218342	-0.00236219	0	0.002	-0.054	0.055
PPBP	-0.00426426	-0.00431511	-0.001	-0.003	-0.026	0.029
HTR2B	-0.0100754	-0.00839637	0.001	0	-0.055	0.062
ADRB1	-0.0120434	-0.0107793	0	-0.001	-0.025	0.03
CYP2A6	-0.0120434	-0.0107793	0	-0.001	-0.025	0.03
GCGR	0.0181869	-0.0124513	0	0	-0.026	0.029
NPSR1	-0.0139659	-0.0124513	0	0	-0.026	0.029
NPS	-0.0139659	-0.0124513	0	0	-0.026	0.029
HTR1A	-0.0104839	-0.0132614	-0.008	-0.007	-0.092	0.052
TIAM1	-0.018036	-0.0164836	0.001	-0.002	-0.057	0.072
PDE4B	-0.0191463	-0.0181462	0	-0.002	-0.058	0.061
GABBR1	-0.0191463	-0.0181462	0	-0.002	-0.058	0.061
GRAP2	-0.0191463	-0.0181462	0	-0.002	-0.058	0.061
ANKK1	-0.0215878	-0.018764	-0.003	-0.004	-0.042	0.043
DRD2	-0.0215878	-0.018764	-0.003	-0.004	-0.042	0.043
ITGB5	-0.0206128	-0.0188458	0.001	-0.001	-0.048	0.056
MYL4	-0.0206128	-0.0188458	0.001	-0.001	-0.048	0.056
NCOA3	-0.0206128	-0.0188458	0.001	-0.001	-0.048	0.056
SORBS3	-0.0206128	-0.0188458	0.001	-0.001	-0.048	0.056
TTN	-0.0206128	-0.0188458	0.001	-0.001	-0.048	0.056
TBXA2R	-0.0240985	-0.0217226	0.001	0	-0.054	0.051
ADRA1A	-0.0240985	-0.0217226	0.001	0	-0.054	0.051
ADRA1B	-0.0291228	-0.0263795	0	0	-0.038	0.057
SLC6A3	-0.0401087	-0.0285072	-0.003	-0.001	-0.124	0.13
GSTP1	-0.0315766	-0.0291187	0.001	-0.003	-0.06	0.079
HTR2A	-0.0361924	-0.0312116	0.001	-0.001	-0.063	0.086
CYP3A5	-0.0377369	-0.0341607	0	-0.004	-0.078	0.085
CYP3A4	-0.0577003	-0.0515919	0.001	0.004	-0.116	0.082
CYP2D6	-0.209891	-0.179099	0.01	0.017	-0.172	0.135

## Sheet: shared_favorable_genes
Common genes among genes with favorable coefficients AND pathfx:		Common genes among genes with favorable coefficients:	in silico	zebrafish	clinical	average
SLC6A4		ABCG2	-0.023	0.001	0.224877	0.0829591
GNAZ		SLC6A4	-0.005	0.013	0.166801	0.0616003
ADRA2A		GNAZ	-0.089	0.028	0.0173088	0.0447696
HTR1D		ADRA2A	-0.076	0.042	0.0173088	0.0451029
HTR1E		HTR1D	-0.076	0	0.032934	0.0363113
HTR1F		HTR1E	-0.076	0	0.032934	0.0363113
HTR5A		HTR1F	-0.076	0	0.032934	0.0363113
ADRA2B		HTR5A	-0.076	0	0.032934	0.0363113
ADRA2C		ADORA3	-0.091	0.014	0.000487895	0.0351626
ANXA1		ADRA2B	-0.053	0.033	0.0173088	0.0344363
CYP2C19		ADRA2C	-0.053	0.033	0.0173088	0.0344363
AGT		DERL1	-0.01	0.048	0.0134459	0.0238153
OPRM1		CYP1A1	-0.048	0.011	0.010983	0.0233277
MTNR1B		ANXA1	-0.051	0.007	0.0104849	0.0228283
MTNR1A		UGT1A4	-0.035	0.011	0.0134459	0.0198153
CCL21		CYP2C19	-0.002	0.001	0.0531992	0.0187331
CORT		AGT	-0.029	0.015	0.0024535	0.0154845
CXCL10		OPRM1	-0.025	0.006	0.0134459	0.0148153
CXCL12		MTNR1B	-0.014	0.011	0.0122019	0.0124006
CXCL8		NPB	-0.022	0.001	0.0134459	0.0121486
PDYN		MTNR1A	-0.014	0.011	0.00954663	0.0115155
PNOC		APLN	-0.022	0.001	0.000487895	0.0078293
SST		C5	-0.022	0.001	0.000487895	0.0078293
GAL		CCL16	-0.022	0.001	0.000487895	0.0078293
NPY		CCL19	-0.022	0.001	0.000487895	0.0078293
ADCYAP1		CCL20	-0.022	0.001	0.000487895	0.0078293
ADCYAP1R1		CCL21	-0.022	0.001	0.000487895	0.0078293
ADM		CCL25	-0.022	0.001	0.000487895	0.0078293
CALCA		CCL27	-0.022	0.001	0.000487895	0.0078293
CRH		CCL28	-0.022	0.001	0.000487895	0.0078293
GNAS		CCL5	-0.022	0.001	0.000487895	0.0078293
HRH2		CORT	-0.022	0.001	0.000487895	0.0078293
TAAR1		CXCL1	-0.022	0.001	0.000487895	0.0078293
TSHB		CXCL10	-0.022	0.001	0.000487895	0.0078293
VIP		CXCL11	-0.022	0.001	0.000487895	0.0078293
		CXCL12	-0.022	0.001	0.000487895	0.0078293
		CXCL13	-0.022	0.001	0.000487895	0.0078293
		CXCL16	-0.022	0.001	0.000487895	0.0078293
		CXCL2	-0.022	0.001	0.000487895	0.0078293
		CXCL3	-0.022	0.001	0.000487895	0.0078293
		CXCL5	-0.022	0.001	0.000487895	0.0078293
		CXCL8	-0.022	0.001	0.000487895	0.0078293
		CXCL9	-0.022	0.001	0.000487895	0.0078293
		NPW	-0.022	0.001	0.000487895	0.0078293
		PDYN	-0.022	0.001	0.000487895	0.0078293
		PENK	-0.022	0.001	0.000487895	0.0078293
		PNOC	-0.022	0.001	0.000487895	0.0078293
		PPY	-0.022	0.001	0.000487895	0.0078293
		PYY	-0.022	0.001	0.000487895	0.0078293
		SST	-0.022	0.001	0.000487895	0.0078293
		GAL	-0.022	0.001	0.000485629	0.00782854
		NPY	-0.022	0.001	0.000485629	0.00782854
		PF4	-0.022	0.001	0.000485629	0.00782854
		GCG	-0.004	0.001	0.0014595	0.00215317
		ADCYAP1	-0.004	0.001	0.0014595	0.00215317
		ADCYAP1R1	-0.004	0.001	0.0014595	0.00215317
		ADM	-0.004	0.001	0.0014595	0.00215317
		ADM2	-0.004	0.001	0.0014595	0.00215317
		CALCA	-0.004	0.001	0.0014595	0.00215317
		CALCB	-0.004	0.001	0.0014595	0.00215317
		CALCR	-0.004	0.001	0.0014595	0.00215317
		CALCRL	-0.004	0.001	0.0014595	0.00215317
		CGA	-0.004	0.001	0.0014595	0.00215317
		CRH	-0.004	0.001	0.0014595	0.00215317
		FSHB	-0.004	0.001	0.0014595	0.00215317
		GHRH	-0.004	0.001	0.0014595	0.00215317
		GHRHR	-0.004	0.001	0.0014595	0.00215317
		GIP	-0.004	0.001	0.0014595	0.00215317
		GLP2R	-0.004	0.001	0.0014595	0.00215317
		GNAS	-0.004	0.001	0.0014595	0.00215317
		GPBAR1	-0.004	0.001	0.0014595	0.00215317
		HRH2	-0.004	0.001	0.0014595	0.00215317
		IAPP	-0.004	0.001	0.0014595	0.00215317
		INSL3	-0.004	0.001	0.0014595	0.00215317
		LHB	-0.004	0.001	0.0014595	0.00215317
		LHCGR	-0.004	0.001	0.0014595	0.00215317
		PTH	-0.004	0.001	0.0014595	0.00215317
		PTH1R	-0.004	0.001	0.0014595	0.00215317
		PTH2	-0.004	0.001	0.0014595	0.00215317
		PTH2R	-0.004	0.001	0.0014595	0.00215317
		PTHLH	-0.004	0.001	0.0014595	0.00215317
		RAMP1	-0.004	0.001	0.0014595	0.00215317
		RAMP2	-0.004	0.001	0.0014595	0.00215317
		RAMP3	-0.004	0.001	0.0014595	0.00215317
		RLN2	-0.004	0.001	0.0014595	0.00215317
		RXFP1	-0.004	0.001	0.0014595	0.00215317
		RXFP2	-0.004	0.001	0.0014595	0.00215317
		SCT	-0.004	0.001	0.0014595	0.00215317
		SCTR	-0.004	0.001	0.0014595	0.00215317
		TAAR1	-0.004	0.001	0.0014595	0.00215317
		TSHB	-0.004	0.001	0.0014595	0.00215317
		TSHR	-0.004	0.001	0.0014595	0.00215317
									VIP

## Sheet: shared_unfavorable_genes
Common genes among genes with unfavorable coefficients AND pathFX:			Common genes among genes with unfavorable coefficients:	insilico	zebrafish	clinical	average
ADRA1D			PDE4B	0.118	-0.036	-0.0191463	0.0577154
AVPR1A			HTR1A	0.137	-0.014	-0.0104839	0.053828
AVPR1B			SLCO2B1	0.066	-0.034	-0.000425636	0.0334752
CCK			GABBR1	0.031	-0.019	-0.0191463	0.0230488
CHRM1			HTR2A	0.015	-0.002	-0.0361924	0.0177308
F2			TAC1	0.022	-0.001	-0.00264048	0.00854683
FFAR2			F2	0.016	-0.002	-0.00264048	0.00688016
GABBR1			GRM5	0.005	-0.001	0.0110172	0.00567242
GHRL			ADRA1D	0.005	-0.001	-0.00521438	0.00373813
GRM1			NMBR	0.005	-0.001	0.0042461	0.00341537
GRM5			GPR68	0.005	-0.001	-0.00423255	0.00341085
HCRT			P2RY10	0.005	-0.001	-0.00423255	0.00341085
HRH1			GRPR	0.005	-0.001	-0.00402083	0.00334028
HTR1A			PROKR2	0.005	-0.001	-0.00272162	0.00290721
HTR2A			AVPR1A	0.005	-0.001	-0.00264048	0.00288016
MLN			AVPR1B	0.005	-0.001	-0.00264048	0.00288016
NMB			CCK	0.005	-0.001	-0.00264048	0.00288016
NTS			CCKBR	0.005	-0.001	-0.00264048	0.00288016
OXT			CHRM1	0.005	-0.001	-0.00264048	0.00288016
P2RY1			EDN1	0.005	-0.001	-0.00264048	0.00288016
P2RY2			EDN2	0.005	-0.001	-0.00264048	0.00288016
PDE4B			EDN3	0.005	-0.001	-0.00264048	0.00288016
PROK2			FFAR1	0.005	-0.001	-0.00264048	0.00288016
PROKR2			FFAR2	0.005	-0.001	-0.00264048	0.00288016
TAC1			FFAR3	0.005	-0.001	-0.00264048	0.00288016
TRH			GHRL	0.005	-0.001	-0.00264048	0.00288016
			GHSR	0.005	-0.001	-0.00264048	0.00288016
			GNRHR	0.005	-0.001	-0.00264048	0.00288016
			GRP	0.005	-0.001	-0.00264048	0.00288016
			HCRT	0.005	-0.001	-0.00264048	0.00288016
			HRH1	0.005	-0.001	-0.00264048	0.00288016
			KISS1	0.005	-0.001	-0.00264048	0.00288016
			LPAR6	0.005	-0.001	-0.00264048	0.00288016
			NMB	0.005	-0.001	-0.00264048	0.00288016
			NPFF	0.005	-0.001	-0.00264048	0.00288016
			NTS	0.005	-0.001	-0.00264048	0.00288016
			OPN4	0.005	-0.001	-0.00264048	0.00288016
			OXT	0.005	-0.001	-0.00264048	0.00288016
			P2RY1	0.005	-0.001	-0.00264048	0.00288016
			P2RY2	0.005	-0.001	-0.00264048	0.00288016
			P2RY6	0.005	-0.001	-0.00264048	0.00288016
			PROK1	0.005	-0.001	-0.00264048	0.00288016
			PROK2	0.005	-0.001	-0.00264048	0.00288016
			PROKR1	0.005	-0.001	-0.00264048	0.00288016
			QRFP	0.005	-0.001	-0.00264048	0.00288016
			TRH	0.005	-0.001	-0.00264048	0.00288016
			TRHR	0.005	-0.001	-0.00264048	0.00288016
			UTS2B	0.005	-0.001	-0.00264048	0.00288016
			UTS2R	0.005	-0.001	-0.00264048	0.00288016
			GRM1	0.005	-0.001	-0.00254194	0.00284731
			GAST	0.005	-0.001	-0.00225299	0.002751
			UTS2	0.005	-0.001	-0.00146291	0.00248764
			TAC3	0.005	-0.001	0.00113734	0.00237911
			GNRH1	0.005	-0.001	0.000797889	0.00226596
			MLN	0.005	-0.001	-0.000398927	0.00213298

## Sheet: GO insilico unfavorable
Term	Overlap	P-value	Adjusted P-value	Old P-value	Old Adjusted P-value	Odds Ratio	Combined Score	Genes
3',5'-cyclic-AMP Phosphodiesterase Activity (GO:0004115)	2024-04-13	2.10948e-07	3.20641e-05	0	0	109.224	1678.95	PDE4D;PDE4C;PDE4B;PDE4A
3',5'-Cyclic-Nucleotide Phosphodiesterase Activity (GO:0004114)	2024-04-16	5.31766e-07	4.04142e-05	0	0	81.9053	1183.29	PDE4D;PDE4C;PDE4B;PDE4A
Secondary Active Transmembrane Transporter Activity (GO:0015291)	5/60	5.59458e-06	0.000283459	0	0	22.5682	272.933	SLC47A2;SLC7A5;SLCO2B1;SLCO1B3;SLC22A11
cAMP Binding (GO:0030552)	2024-03-11	1.19265e-05	0.000362566	0	0	91.0381	1032.08	PDE4D;PDE4B;PDE4A
Prostaglandin Transmembrane Transporter Activity (GO:0015132)	2024-03-11	1.19265e-05	0.000362566	0	0	91.0381	1032.08	SLCO2B1;SLC22A8;SLC22A11
Oxidoreductase Activity, Acting On NAD(P)H, Quinone Or Similar Compound As Acceptor (GO:0016655)	2024-03-15	3.24865e-05	0.000822991	0	0	60.6799	627.108	CBR1;AKR1C3;AKR1C4
Antiporter Activity (GO:0015297)	4/53	7.59056e-05	0.00152293	0	0	20.0212	189.921	SLC47A2;SLC7A5;SLC22A8;SLC22A11
Oxidoreductase Activity, Acting On The Aldehyde Or Oxo Group Of Donors, NAD Or NADP As Acceptor (GO:0016620)	2024-03-20	8.01543e-05	0.00152293	0	0	42.8221	403.879	ALDH2;AKR1C3;AKR1C4
Cyclic Nucleotide Binding (GO:0030551)	2024-03-21	9.32267e-05	0.00157449	0	0	40.4411	375.312	PDE4D;PDE4B;PDE4A
Inorganic Anion Transmembrane Transporter Activity (GO:0015103)	3/32	0.000336137	0.00468291	0	0	25.0875	200.649	SLC1A1;SLC22A8;SLC22A11
Androsterone Dehydrogenase Activity (GO:0047023)	2024-02-07	0.000369703	0.00468291	0	0	95.9518	758.289	AKR1C3;AKR1C4
Retinal Dehydrogenase Activity (GO:0001758)	2024-02-07	0.000369703	0.00468291	0	0	95.9518	758.289	AKR1C3;AKR1C4
Bile Acid Binding (GO:0032052)	2024-02-08	0.000491577	0.00574767	0	0	79.9558	609.095	AKR1C3;AKR1C4
Oxidoreductase Activity, Acting On The CH-OH Group Of Donors, NAD Or NADP As Acceptor (GO:0016616)	4/95	0.000720746	0.00782524	0	0	10.7578	77.8353	CBR1;AKR1C3;AKR1C4;CBR3
alditol:NADP+ 1-Oxidoreductase Activity (GO:0004032)	2024-02-10	0.000785679	0.00796155	0	0	59.9608	428.658	AKR1C3;AKR1C4
Aldo-Keto Reductase (NADP) Activity (GO:0004033)	2024-02-14	0.00157136	0.014928	0	0	39.9659	258.012	AKR1C3;AKR1C4
Sodium-Independent Organic Anion Transmembrane Transporter Activity (GO:0015347)	2024-02-15	0.00180812	0.0161667	0	0	36.8897	232.976	SLCO2B1;SLCO1B3
Alcohol Dehydrogenase (NADP+) Activity (GO:0008106)	2024-02-19	0.00291235	0.0245931	0	0	28.2041	164.678	AKR1C3;AKR1C4
Oxidoreductase Activity, Acting On Single Donors With Incorporation Of Molecular Oxygen, Incorporation Of Two Atoms Of Oxygen (GO:0016702)	2024-02-21	0.00355691	0.0284553	0	0	25.2327	142.284	PTGS2;IDO1
Steroid Dehydrogenase Activity, Acting On The CH-OH Group Of Donors, NAD Or NADP As Acceptor (GO:0033764)	2024-02-22	0.00390184	0.029654	0	0	23.9699	132.944	AKR1C3;AKR1C4
Serotonin Receptor Activity (GO:0099589)	2024-02-26	0.00542951	0.0392993	0	0	19.9709	104.166	HTR1A;HTR3A
Oxidoreductase Activity, Acting On Paired Donors, With Incorporation Or Reduction Of Molecular Oxygen, NAD(P)H As One Donor, And Incorporation Of One Atom Of Oxygen (GO:0016709)	2024-02-27	0.00584777	0.0397753	0	0	19.1711	98.5719	AKR1C3;AKR1C4
Monocarboxylic Acid Binding (GO:0033293)	2024-02-28	0.00628031	0.0397753	0	0	18.4328	93.4605	AKR1C3;AKR1C4
Neuropeptide Binding (GO:0042923)	2024-02-28	0.00628031	0.0397753	0	0	18.4328	93.4605	NMUR2;NMUR1
Adenyl Nucleotide Binding (GO:0030554)	2/31	0.00766237	0.0465872	0	0	16.5235	80.493	HSD11B1;ALDH2
NADP Binding (GO:0050661)	2/35	0.00969751	0.0566932	0	0	14.5177	67.3024	HSD11B1;CBR3
Neuropeptide Receptor Activity (GO:0008188)	2/36	0.0102398	0.0576465	0	0	14.09	64.5529	NMUR2;NMUR1
Transmitter-Gated Monoatomic Ion Channel Activity (GO:0022824)	2/40	0.0125397	0.0680728	0	0	12.6043	55.1924	GABRA1;HTR3A
Neutral L-amino Acid Transmembrane Transporter Activity (GO:0015175)	2/41	0.0131467	0.0689071	0	0	12.2805	53.194	SLC7A5;SLC1A1
Sulfur Amino Acid Transmembrane Transporter Activity (GO:0000099)	2024-01-05	0.0210721	0.100092	0	0	59.2589	228.728	SLC1A1
Carnitine O-acyltransferase Activity (GO:0016406)	2024-01-05	0.0210721	0.100092	0	0	59.2589	228.728	CROT
L-leucine Transmembrane Transporter Activity (GO:0015190)	2024-01-05	0.0210721	0.100092	0	0	59.2589	228.728	SLC7A5
Protein Homodimerization Activity (GO:0042803)	7/662	0.022517	0.103715	0	0	2.63887	10.0105	TOP2A;HSD11B1;CASR;CHRNA7;RIPK1;AHR;TYMP
ABC-type Glutathione S-conjugate Transporter Activity (GO:0015431)	2024-01-06	0.0252335	0.112809	0	0	47.4048	174.43	ABCC10
Thyroid Hormone Transmembrane Transporter Activity (GO:0015349)	2024-01-07	0.0293775	0.121141	0	0	39.502	139.344	SLC7A5
Estrogen 16-Alpha-Hydroxylase Activity (GO:0101020)	2024-01-07	0.0293775	0.121141	0	0	39.502	139.344	CYP1B1
L-amino Acid Transmembrane Transporter Activity (GO:0015179)	2/63	0.0294882	0.121141	0	0	7.84278	27.6361	SLC7A5;SLC1A1
Potassium:Chloride Symporter Activity (GO:0015379)	2024-01-08	0.0335041	0.12421	0	0	33.8571	114.982	SLC12A3
Carbonyl Reductase (NADPH) Activity (GO:0004090)	2024-01-08	0.0335041	0.12421	0	0	33.8571	114.982	CBR3
Chloride:Monoatomic Cation Symporter Activity (GO:0015377)	2024-01-08	0.0335041	0.12421	0	0	33.8571	114.982	SLC12A3
Cyclic-Nucleotide Phosphodiesterase Activity (GO:0004112)	2024-01-08	0.0335041	0.12421	0	0	33.8571	114.982	PDE4D
Aromatic Amino Acid Transmembrane Transporter Activity (GO:0015173)	2024-01-09	0.0376133	0.129937	0	0	29.6235	97.1769	SLC7A5
Branched-Chain Amino Acid Transmembrane Transporter Activity (GO:0015658)	2024-01-09	0.0376133	0.129937	0	0	29.6235	97.1769	SLC7A5
NADP-retinol Dehydrogenase Activity (GO:0052650)	2024-01-09	0.0376133	0.129937	0	0	29.6235	97.1769	AKR1C3
Ligand-Gated Monoatomic Cation Channel Activity (GO:0099094)	2/75	0.0405579	0.132067	0	0	6.5496	20.9916	CHRNA7;HTR3A
ABC-type Xenobiotic Transporter Activity (GO:0008559)	2024-01-10	0.0417053	0.132067	0	0	26.3307	83.6559	ABCC10
JUN Kinase Kinase Kinase Activity (GO:0004706)	2024-01-10	0.0417053	0.132067	0	0	26.3307	83.6559	RIPK1
Death Domain Binding (GO:0070513)	2024-01-10	0.0417053	0.132067	0	0	26.3307	83.6559	RIPK1
L-glutamate Transmembrane Transporter Activity (GO:0005313)	2024-01-12	0.0498378	0.154405	0	0	21.5411	64.6015	SLC1A1
Heme Binding (GO:0020037)	2/87	0.0529325	0.154405	0	0	5.62155	16.5202	CYP1B1;PTGS2
Carbonate Dehydratase Activity (GO:0004089)	2024-01-13	0.0538784	0.154405	0	0	19.745	57.6758	CA4
Chloride Channel Regulator Activity (GO:0017081)	2024-01-13	0.0538784	0.154405	0	0	19.745	57.6758	CHRNA7
Sodium:Chloride Symporter Activity (GO:0015378)	2024-01-13	0.0538784	0.154405	0	0	19.745	57.6758	SLC12A3
Aldehyde Dehydrogenase (NAD+) Activity (GO:0004029)	2024-01-14	0.057902	0.154405	0	0	18.2253	51.9239	ALDH2
Aldehyde Dehydrogenase [NAD(P)+] Activity (GO:0004030)	2024-01-14	0.057902	0.154405	0	0	18.2253	51.9239	ALDH2
C4-dicarboxylate Transmembrane Transporter Activity (GO:0015556)	2024-01-14	0.057902	0.154405	0	0	18.2253	51.9239	SLC1A1
Solute:Inorganic Anion Antiporter Activity (GO:0005452)	2024-01-14	0.057902	0.154405	0	0	18.2253	51.9239	SLC22A8
Acidic Amino Acid Transmembrane Transporter Activity (GO:0015172)	2024-01-15	0.0619087	0.156835	0	0	16.9226	47.0803	SLC1A1
Adrenergic Receptor Binding (GO:0031690)	2024-01-15	0.0619087	0.156835	0	0	16.9226	47.0803	PDE4D
Death Receptor Binding (GO:0005123)	2024-01-15	0.0619087	0.156835	0	0	16.9226	47.0803	RIPK1
Acetylcholine-Gated Monoatomic Cation-Selective Channel Activity (GO:0022848)	2024-01-16	0.0658986	0.160917	0	0	15.7937	42.953	CHRNA7
DNA Binding, Bending (GO:0008301)	2024-01-17	0.0698717	0.160917	0	0	14.8058	39.3997	TOP2A
Intracellular Calcium Activated Chloride Channel Activity (GO:0005229)	2024-01-17	0.0698717	0.160917	0	0	14.8058	39.3997	NMUR2
Carboxylic Acid Binding (GO:0031406)	2024-01-17	0.0698717	0.160917	0	0	14.8058	39.3997	CASR
Quaternary Ammonium Group Transmembrane Transporter Activity (GO:0015651)	2024-01-17	0.0698717	0.160917	0	0	14.8058	39.3997	SLC22A16
Neuropeptide Receptor Binding (GO:0071855)	2024-01-17	0.0698717	0.160917	0	0	14.8058	39.3997	NMU
Intracellular Chloride Channel Activity (GO:0061778)	2024-01-18	0.0738281	0.164177	0	0	13.9342	36.3127	NMUR2
Ligand-Gated Monoatomic Anion Channel Activity (GO:0099095)	2024-01-18	0.0738281	0.164177	0	0	13.9342	36.3127	GABRA1
Postsynaptic Neurotransmitter Receptor Activity (GO:0098960)	2024-01-19	0.0777678	0.164177	0	0	13.1594	33.6094	CHRNA7
Voltage-Gated Sodium Channel Activity (GO:0005248)	2024-01-19	0.0777678	0.164177	0	0	13.1594	33.6094	SCN1A
MAP Kinase Kinase Kinase Activity (GO:0004709)	2024-01-19	0.0777678	0.164177	0	0	13.1594	33.6094	RIPK1
NAD-retinol Dehydrogenase Activity (GO:0004745)	2024-01-19	0.0777678	0.164177	0	0	13.1594	33.6094	AKR1C3
Phosphatidylinositol Phospholipase C Activity (GO:0004435)	2024-01-20	0.081691	0.165561	0	0	12.4662	31.2254	CASR
Pyridoxal Phosphate Binding (GO:0030170)	2024-01-20	0.081691	0.165561	0	0	12.4662	31.2254	ALB
Acetylcholine Receptor Activity (GO:0015464)	2024-01-20	0.081691	0.165561	0	0	12.4662	31.2254	CHRNA7
G Protein-Coupled Serotonin Receptor Activity (GO:0004993)	2024-01-21	0.0855978	0.168972	0	0	11.8423	29.1094	HTR1A
GABA Receptor Activity (GO:0016917)	2024-01-21	0.0855978	0.168972	0	0	11.8423	29.1094	GABRA1
Cysteine-Type Endopeptidase Inhibitor Activity (GO:0004869)	2024-01-22	0.089488	0.173061	0	0	11.2778	27.2206	KNG1
G Protein-Coupled Receptor Activity (GO:0004930)	3/250	0.0905986	0.173061	0	0	2.9132	6.99552	CASR;NMUR2;NMUR1
Steroid Hydroxylase Activity (GO:0008395)	2024-01-23	0.093362	0.173061	0	0	10.7646	25.5258	CYP1B1
High Voltage-Gated Calcium Channel Activity (GO:0008331)	2024-01-23	0.093362	0.173061	0	0	10.7646	25.5258	SCN1A
Phospholipase C Activity (GO:0004629)	2024-01-23	0.093362	0.173061	0	0	10.7646	25.5258	CASR
Active Monoatomic Ion Transmembrane Transporter Activity (GO:0022853)	2024-01-24	0.0972196	0.175921	0	0	10.2961	23.9979	SLC47A2
Monoatomic Anion Transmembrane Transporter Activity (GO:0008509)	2024-01-24	0.0972196	0.175921	0	0	10.2961	23.9979	SLC1A1
Oxidoreductase Activity, Acting On Paired Donors, With Incorporation Or Reduction Of Molecular Oxygen, Reduced Flavin Or Flavoprotein As One Donor, And Incorporation Of One Atom Of Oxygen (GO:0016712)	2024-01-25	0.101061	0.180721	0	0	9.86657	22.6145	CYP1B1
NAD Binding (GO:0051287)	2024-01-26	0.104886	0.18325	0	0	9.47143	21.3569	ALDH2
Excitatory Extracellular Ligand-Gated Monoatomic Ion Channel Activity (GO:0005231)	2024-01-26	0.104886	0.18325	0	0	9.47143	21.3569	CHRNA7
Tumor Necrosis Factor Receptor Superfamily Binding (GO:0032813)	2024-01-27	0.108695	0.183575	0	0	9.10668	20.2096	RIPK1
Voltage-Gated Monoatomic Ion Channel Activity (GO:0005244)	2024-01-27	0.108695	0.183575	0	0	9.10668	20.2096	SCN1A
Carboxy-Lyase Activity (GO:0016831)	2024-01-27	0.108695	0.183575	0	0	9.10668	20.2096	GGCX
G Protein-Coupled Amine Receptor Activity (GO:0008227)	2024-01-28	0.112489	0.185851	0	0	8.76896	19.1593	HTR1A
Dicarboxylic Acid Transmembrane Transporter Activity (GO:0005310)	2024-01-28	0.112489	0.185851	0	0	8.76896	19.1593	SLC1A1
Metal Ion Transmembrane Transporter Activity (GO:0046873)	2024-01-29	0.116266	0.190026	0	0	8.45536	18.1949	SLC12A3
Transmitter-Gated Monoatomic Ion Channel Activity Involved In Regulation Of Postsynaptic Membrane Potential (GO:1904315)	1/34	0.134915	0.215864	0	0	7.17244	14.3672	CHRNA7
Sodium Ion Transmembrane Transporter Activity (GO:0015081)	1/34	0.134915	0.215864	0	0	7.17244	14.3672	SLC12A3
Amino Acid Binding (GO:0016597)	1/36	0.142265	0.221794	0	0	6.7619	13.1861	CASR
Protein Kinase C Binding (GO:0005080)	1/36	0.142265	0.221794	0	0	6.7619	13.1861	TOP2A
Adenyl Ribonucleotide Binding (GO:0032559)	3/309	0.14435	0.221794	0	0	2.34445	4.53772	PDE4D;PDE4B;PDE4A
Monoatomic Ion Channel Activity (GO:0005216)	1/37	0.145917	0.221794	0	0	6.57374	12.6526	CHRNA7
Sodium Channel Activity (GO:0005272)	1/37	0.145917	0.221794	0	0	6.57374	12.6526	SCN1A
Pentosyltransferase Activity (GO:0016763)	1/39	0.153175	0.230521	0	0	6.22713	11.6832	TYMP
Signaling Receptor Complex Adaptor Activity (GO:0030159)	1/44	0.171054	0.254904	0	0	5.50166	9.7147	GNB1
Copper Ion Binding (GO:0005507)	1/45	0.174585	0.255162	0	0	5.37635	9.38359	ALB
Proton Transmembrane Transporter Activity (GO:0015078)	1/45	0.174585	0.255162	0	0	5.37635	9.38359	SLC47A2
Hydro-Lyase Activity (GO:0016836)	1/46	0.178101	0.257822	0	0	5.25661	9.0698	CA4
Voltage-Gated Calcium Channel Activity (GO:0005245)	1/47	0.181602	0.26041	0	0	5.14208	8.77208	SCN1A
Protein Heterodimerization Activity (GO:0046982)	2/190	0.193414	0.274757	0	0	2.52845	4.15405	TOP2A;AHR
Channel Activity (GO:0015267)	1/52	0.198887	0.279916	0	0	4.63679	7.48849	CHRNA7
Chloride Transmembrane Transporter Activity (GO:0015108)	1/55	0.209085	0.291568	0	0	4.37853	6.85245	SLC1A1
Amino Acid Transmembrane Transporter Activity (GO:0015171)	1/56	0.212456	0.293575	0	0	4.2987	6.65878	SLC7A5
Carboxylic Acid Transmembrane Transporter Activity (GO:0046943)	1/59	0.222483	0.304661	0	0	4.07574	6.12545	SLC7A5
Chloride Channel Activity (GO:0005254)	1/64	0.238915	0.324242	0	0	3.75132	5.37057	GABRA1
Calcium Ion Transmembrane Transporter Activity (GO:0015085)	1/68	0.251813	0.338722	0	0	3.52665	4.86349	CHRNA7
ATPase Binding (GO:0051117)	1/73	0.267632	0.356843	0	0	3.28092	4.32471	PDE4D
Hormone Activity (GO:0005179)	1/74	0.270756	0.357869	0	0	3.23581	4.2277	KNG1
G Protein-Coupled Peptide Receptor Activity (GO:0008528)	1/77	0.280049	0.366961	0	0	3.10761	3.95534	NMUR1
Amyloid-Beta Binding (GO:0001540)	1/79	0.28618	0.371789	0	0	3.02763	3.78797	CHRNA7
Ubiquitin Binding (GO:0043130)	1/80	0.289225	0.372562	0	0	2.98915	3.70819	TOP2A
Calcium Channel Activity (GO:0005262)	1/91	0.321893	0.411157	0	0	2.62235	2.97253	CHRNA7
Carboxylic Ester Hydrolase Activity (GO:0052689)	1/104	0.358591	0.453904	0	0	2.28988	2.34843	ALDH2
Monoatomic Cation Channel Activity (GO:0005261)	1/105	0.361331	0.453904	0	0	2.26774	2.30847	CHRNA7
Endopeptidase Inhibitor Activity (GO:0004866)	1/112	0.380192	0.473681	0	0	2.12398	2.05406	KNG1
Serine-Type Endopeptidase Activity (GO:0004252)	1/125	0.413769	0.511325	0	0	1.90006	1.6767	PROC
Serine-Type Peptidase Activity (GO:0008236)	1/142	0.454979	0.557717	0	0	1.66954	1.31477	PROC
Magnesium Ion Binding (GO:0000287)	1/155	0.484549	0.589211	0	0	1.5276	1.1068	TOP2A
GTP Binding (GO:0005525)	1/201	0.577002	0.694796	0	0	1.17351	0.645326	NMUR2
Transition Metal Ion Binding (GO:0046914)	2/456	0.580521	0.694796	0	0	1.03291	0.561726	ALB;KNG1
GTPase Binding (GO:0051020)	1/225	0.618523	0.728923	0	0	1.0465	0.502762	GNB1
Guanyl Ribonucleotide Binding (GO:0032561)	1/226	0.620163	0.728923	0	0	1.0418	0.497744	NMUR2
RNA Polymerase II-specific DNA-binding Transcription Factor Binding (GO:0061629)	1/228	0.623421	0.728923	0	0	1.03252	0.487898	AHR
Metal Ion Binding (GO:0046872)	2/521	0.653382	0.758122	0	0	0.900527	0.383259	TOP2A;CASR
GTPase Activity (GO:0003924)	1/265	0.678957	0.779471	0	0	0.886138	0.343111	GNB1
Ribonucleoside Triphosphate Phosphatase Activity (GO:0017111)	1/270	0.685812	0.779471	0	0	0.869446	0.327913	GNB1
Ubiquitin Protein Ligase Binding (GO:0031625)	1/271	0.687165	0.779471	0	0	0.866182	0.324974	RIPK1
DNA-binding Transcription Factor Binding (GO:0140297)	1/282	0.701679	0.785886	0	0	0.831808	0.294692	AHR
DNA Binding (GO:0003677)	3/846	0.703161	0.785886	0	0	0.827706	0.291493	TOP2A;ALB;AHR
Ubiquitin-Like Protein Ligase Binding (GO:0044389)	1/289	0.710567	0.788366	0	0	0.811301	0.277215	RIPK1
Receptor Ligand Activity (GO:0048018)	1/319	0.745785	0.821445	0	0	0.73364	0.21519	KNG1
Endopeptidase Activity (GO:0004175)	1/335	0.762801	0.828336	0	0	0.697926	0.188969	PROC
Zinc Ion Binding (GO:0008270)	1/341	0.768887	0.828336	0	0	0.685399	0.180131	KNG1
Protein Serine/Threonine Kinase Activity (GO:0004674)	1/342	0.769886	0.828336	0	0	0.683354	0.178706	RIPK1
Calcium Ion Binding (GO:0005509)	1/346	0.773841	0.828336	0	0	0.675293	0.173138	CASR
Olfactory Receptor Activity (GO:0004984)	1/362	0.788998	0.838655	0	0	0.644836	0.15282	OR8D2
Transcription Cis-Regulatory Region Binding (GO:0000976)	1/474	0.870373	0.913571	0	0	0.489329	0.0679354	AHR
Purine Ribonucleoside Triphosphate Binding (GO:0035639)	1/476	0.871499	0.913571	0	0	0.487218	0.0670124	NMUR2
Protein Kinase Binding (GO:0019901)	1/511	0.889712	0.926275	0	0	0.452965	0.0529325	TOP2A
Double-Stranded DNA Binding (GO:0003690)	1/650	0.940058	0.972032	0	0	0.353401	0.0218451	AHR
Sequence-Specific Double-Stranded DNA Binding (GO:1990837)	1/715	0.954996	0.974628	0	0	0.320145	0.0147422	AHR
Sequence-Specific DNA Binding (GO:0043565)	1/717	0.955391	0.974628	0	0	0.319217	0.0145672	AHR
Cis-Regulatory Region Sequence-Specific DNA Binding (GO:0000987)	1/1098	0.991849	0.998033	0	0	0.204215	0.0016714	AHR
RNA Polymerase II Cis-Regulatory Region Sequence-Specific DNA Binding (GO:0000978)	1/1122	0.992685	0.998033	0	0	0.199588	0.0014654	AHR
RNA Binding (GO:0003723)	1/1411	0.998033	0.998033	0	0	0.156239	0.000307689	TOP2A

## Sheet: GO insilico favorable
Term	Overlap	P-value	Adjusted P-value	Old P-value	Old Adjusted P-value	Odds Ratio	Combined Score	Genes
Monoamine Transmembrane Transporter Activity (GO:0008504)	2024-04-11	8.89847e-08	1.26358e-05	0	0	144.014	2338.05	SLC22A3;SLC22A2;SLC18A2;SLC6A3
G Protein-Coupled Serotonin Receptor Activity (GO:0004993)	2024-04-21	1.56368e-06	0.000111022	0	0	59.2703	792.353	HTR1E;HTR1F;HTR1D;HTR5A
Serotonin Receptor Activity (GO:0099589)	2024-04-26	3.84476e-06	0.000181985	0	0	45.7883	570.925	HTR1E;HTR1F;HTR1D;HTR5A
G Protein-Coupled Amine Receptor Activity (GO:0008227)	2024-04-28	5.2325e-06	0.000185754	0	0	41.9684	510.361	HTR1E;HTR1F;HTR1D;HTR5A
Quaternary Ammonium Group Transmembrane Transporter Activity (GO:0015651)	2024-03-17	4.49354e-05	0.00127617	0	0	53.3116	533.664	SLC22A4;SLC22A3;SLC22A2
Alpha-Glucosidase Activity (GO:0090599)	2024-02-06	0.000252485	0.00500588	0	0	122.92	1018.29	MGAM;SI
Retinoid Binding (GO:0005501)	2024-03-30	0.000258049	0.00500588	0	0	27.625	228.248	CRABP2;ALDH1A2;UGT2B15
G Protein-Coupled Receptor Binding (GO:0001664)	5/140	0.000293111	0.00500588	0	0	9.39316	76.413	GNAZ;GNA14;GNA15;GNA11;GNAQ
Pyrimidine Nucleoside Transmembrane Transporter Activity (GO:0015214)	2024-02-07	0.000352526	0.00500588	0	0	98.3309	781.768	SLC22A2;SLC28A3
Retinal Dehydrogenase Activity (GO:0001758)	2024-02-07	0.000352526	0.00500588	0	0	98.3309	781.768	ALDH1A2;ALDH1A1
Nucleoside Transmembrane Transporter Activity (GO:0005337)	2024-02-08	0.000468769	0.00605138	0	0	81.9383	628.09	SLC22A2;SLC28A3
Chloride Ion Binding (GO:0031404)	2024-02-10	0.000749326	0.00886702	0	0	61.4475	442.197	NQO2;AMY2A
Sodium:Chloride Symporter Activity (GO:0015378)	2024-02-13	0.00128837	0.014073	0	0	44.6824	297.333	SLC6A3;SLC18A2
Aldehyde Dehydrogenase (NAD+) Activity (GO:0004029)	2024-02-14	0.00149906	0.0141911	0	0	40.9568	266.339	ALDH1A2;ALDH1A1
Aldehyde Dehydrogenase [NAD(P)+] Activity (GO:0004030)	2024-02-14	0.00149906	0.0141911	0	0	40.9568	266.339	ALDH1A2;ALDH1A1
Ankyrin Binding (GO:0030506)	2024-02-18	0.0024934	0.0196701	0	0	30.7114	184.088	KCNJ11;SCN5A
GABA-A Receptor Activity (GO:0004890)	2024-02-18	0.0024934	0.0196701	0	0	30.7114	184.088	GABRQ;GABRA6
TBP-class Protein Binding (GO:0017025)	2024-02-18	0.0024934	0.0196701	0	0	30.7114	184.088	THRA;ESR1
Oxidoreductase Activity, Acting On The Aldehyde Or Oxo Group Of Donors, NAD Or NADP As Acceptor (GO:0016620)	2024-02-20	0.00307976	0.0230172	0	0	27.2963	157.852	ALDH1A2;ALDH1A1
GABA Receptor Activity (GO:0016917)	2024-02-21	0.00339481	0.0241031	0	0	25.8583	147.018	GABRQ;GABRA6
Voltage-Gated Monoatomic Cation Channel Activity (GO:0022843)	3/76	0.00389582	0.0262572	0	0	10.1938	56.5539	KCNH2;KCNJ11;KCNMA1
Steroid Hydroxylase Activity (GO:0008395)	2024-02-23	0.00406801	0.0262572	0	0	23.3933	128.771	CYP11A1;CYP1A1
Potassium Channel Activity (GO:0005267)	3/79	0.00434348	0.0266211	0	0	9.78997	53.2484	KCNH2;KCNJ11;KCNMA1
Voltage-Gated Potassium Channel Activity (GO:0005249)	3/80	0.00449934	0.0266211	0	0	9.66234	52.2136	KCNH2;KCNJ11;KCNMA1
GTPase Activity (GO:0003924)	5/265	0.00492934	0.0279986	0	0	4.8464	25.7467	GNAZ;GNA14;GNA15;GNA11;GNAQ
Inward Rectifier Potassium Channel Activity (GO:0005242)	2024-02-26	0.00518377	0.0280319	0	0	20.466	107.697	KCNH2;KCNJ11
Ribonucleoside Triphosphate Phosphatase Activity (GO:0017111)	5/270	0.00533001	0.0280319	0	0	4.75375	24.883	GNAZ;GNA14;GNA15;GNA11;GNAQ
General Transcription Initiation Factor Binding (GO:0140296)	2/30	0.00686423	0.0348114	0	0	17.5388	87.3683	THRA;ESR1
GTP Binding (GO:0005525)	4/201	0.00981238	0.0480468	0	0	5.06843	23.437	GNA14;GNA15;GNA11;GNAQ
Transcription Corepressor Binding (GO:0001222)	2/42	0.0131571	0.0622768	0	0	12.2698	53.1378	NR1D1;ESR1
Transcription Regulatory Region Nucleic Acid Binding (GO:0001067)	4/224	0.0141379	0.0646224	0	0	4.53326	19.3067	KCNH2;THRA;CYP1A1;NR1D1
Guanyl Ribonucleotide Binding (GO:0032561)	4/226	0.0145628	0.0646224	0	0	4.49196	18.9978	GNA14;GNA15;GNA11;GNAQ
Thiamine Transmembrane Transporter Activity (GO:0015234)	2024-01-05	0.0205804	0.0789841	0	0	60.7104	235.764	SLC22A2
ATP-activated Inward Rectifier Potassium Channel Activity (GO:0015272)	2024-01-05	0.0205804	0.0789841	0	0	60.7104	235.764	KCNJ11
C3HC4-type RING Finger Domain Binding (GO:0055131)	2024-01-05	0.0205804	0.0789841	0	0	60.7104	235.764	KCNH2
Uridine Transmembrane Transporter Activity (GO:0015213)	2024-01-05	0.0205804	0.0789841	0	0	60.7104	235.764	SLC28A3
Epinephrine Binding (GO:0051379)	2024-01-05	0.0205804	0.0789841	0	0	60.7104	235.764	ADRB3
Amino Acid Transmembrane Transporter Activity (GO:0015171)	2/56	0.0226711	0.0833268	0	0	9.0823	34.3916	SLC22A4;SLC22A2
Insulin-Like Growth Factor II Binding (GO:0031995)	2024-01-06	0.024646	0.0833268	0	0	48.5659	179.846	IGFBP3
Pyrimidine Nucleobase Transmembrane Transporter Activity (GO:0005350)	2024-01-06	0.024646	0.0833268	0	0	48.5659	179.846	SLC28A3
RNA Polymerase III Type 3 Promoter Sequence-Specific DNA Binding (GO:0001006)	2024-01-06	0.024646	0.0833268	0	0	48.5659	179.846	MTOR
Nitric-Oxide Synthase Binding (GO:0050998)	2024-01-06	0.024646	0.0833268	0	0	48.5659	179.846	SCN5A
Secondary Active Transmembrane Transporter Activity (GO:0015291)	2/60	0.0257815	0.0851389	0	0	8.45424	30.9264	SLC22A4;SLCO1A2
Peptide Transmembrane Transporter Activity (GO:1904680)	2024-01-07	0.0286949	0.0905483	0	0	40.4695	143.709	SLC15A2
RNA Polymerase III Cis-Regulatory Region Sequence-Specific DNA Binding (GO:0000992)	2024-01-07	0.0286949	0.0905483	0	0	40.4695	143.709	MTOR
Retinal Binding (GO:0016918)	2024-01-08	0.0327272	0.100337	0	0	34.6864	118.612	ALDH1A2
Type I Transforming Growth Factor Beta Receptor Binding (GO:0034713)	2024-01-09	0.036743	0.100337	0	0	30.3491	100.268	FKBP1A
Benzodiazepine Receptor Activity (GO:0008503)	2024-01-09	0.036743	0.100337	0	0	30.3491	100.268	GABRA6
G Protein-Coupled Purinergic Nucleotide Receptor Activity (GO:0045028)	2024-01-09	0.036743	0.100337	0	0	30.3491	100.268	P2RY12
Potassium Ion Binding (GO:0030955)	2024-01-09	0.036743	0.100337	0	0	30.3491	100.268	KCNJ11
Purine Nucleobase Transmembrane Transporter Activity (GO:0005345)	2024-01-09	0.036743	0.100337	0	0	30.3491	100.268	SLC28A3
RNA Polymerase II General Transcription Initiation Factor Binding (GO:0001091)	2024-01-09	0.036743	0.100337	0	0	30.3491	100.268	ESR1
Calcium Channel Inhibitor Activity (GO:0019855)	2024-01-10	0.0407423	0.105189	0	0	26.9756	86.3351	FKBP1A
Estrogen Response Element Binding (GO:0034056)	2024-01-10	0.0407423	0.105189	0	0	26.9756	86.3351	ESR1
Extracellular Ligand-Gated Monoatomic Ion Channel Activity (GO:0005230)	2024-01-10	0.0407423	0.105189	0	0	26.9756	86.3351	GABRA6
Calcium-Activated Potassium Channel Activity (GO:0015269)	2024-01-11	0.0447252	0.1095	0	0	24.2768	75.4334	KCNMA1
Voltage-Gated Potassium Channel Activity Involved In Ventricular Cardiac Muscle Cell Action Potential Repolarization (GO:1902282)	2024-01-11	0.0447252	0.1095	0	0	24.2768	75.4334	KCNH2
Prostaglandin Transmembrane Transporter Activity (GO:0015132)	2024-01-11	0.0447252	0.1095	0	0	24.2768	75.4334	SLC22A2
Purine Ribonucleoside Triphosphate Binding (GO:0035639)	5/476	0.0479507	0.113348	0	0	2.64658	8.0392	GNA14;GNA15;KCNJ11;GNA11;GNAQ
Insulin-Like Growth Factor I Binding (GO:0031994)	2024-01-12	0.0486917	0.113348	0	0	22.0687	66.6971	IGFBP3
GABA-gated Chloride Ion Channel Activity (GO:0022851)	2024-01-12	0.0486917	0.113348	0	0	22.0687	66.6971	GABRA6
Heme Binding (GO:0020037)	2/87	0.0507358	0.116201	0	0	5.76093	17.174	CYP11A1;NR1D1
Inhibitory Extracellular Ligand-Gated Monoatomic Ion Channel Activity (GO:0005237)	2024-01-13	0.052642	0.118653	0	0	20.2287	59.558	GABRA6
Alkali Metal Ion Binding (GO:0031420)	2024-01-14	0.0565761	0.121724	0	0	18.6717	53.6282	KCNJ11
Voltage-Gated Potassium Channel Activity Involved In Cardiac Muscle Cell Action Potential Repolarization (GO:0086008)	2024-01-14	0.0565761	0.121724	0	0	18.6717	53.6282	KCNH2
Purinergic Nucleotide Receptor Activity (GO:0001614)	2024-01-14	0.0565761	0.121724	0	0	18.6717	53.6282	P2RY12
Oxidoreductase Activity, Acting On NAD(P)H, Quinone Or Similar Compound As Acceptor (GO:0016655)	2024-01-15	0.0604941	0.122717	0	0	17.3371	48.6342	NQO2
Insulin-Like Growth Factor Binding (GO:0005520)	2024-01-15	0.0604941	0.122717	0	0	17.3371	48.6342	IGFBP3
Protein Phosphatase Activator Activity (GO:0072542)	2024-01-15	0.0604941	0.122717	0	0	17.3371	48.6342	IGFBP3
Sodium-Independent Organic Anion Transmembrane Transporter Activity (GO:0015347)	2024-01-15	0.0604941	0.122717	0	0	17.3371	48.6342	SLCO1A2
Transcription Coregulator Binding (GO:0001221)	2/99	0.0637477	0.127495	0	0	5.04518	13.8885	NR1D1;ESR1
Basic Amino Acid Transmembrane Transporter Activity (GO:0015174)	2024-01-17	0.0682818	0.132822	0	0	15.1684	40.7138	SLC22A2
Chemokine Binding (GO:0019956)	2024-01-17	0.0682818	0.132822	0	0	15.1684	40.7138	ACKR3
Transforming Growth Factor Beta Receptor Binding (GO:0005160)	2024-01-18	0.0721517	0.13481	0	0	14.2755	37.53	FKBP1A
Calcium Activated Cation Channel Activity (GO:0005227)	2024-01-18	0.0721517	0.13481	0	0	14.2755	37.53	KCNMA1
Ligand-Gated Monoatomic Anion Channel Activity (GO:0099095)	2024-01-18	0.0721517	0.13481	0	0	14.2755	37.53	GABRA6
Voltage-Gated Sodium Channel Activity (GO:0005248)	2024-01-19	0.0760057	0.136618	0	0	13.4817	34.7416	SCN5A
Chemokine Receptor Activity (GO:0004950)	2024-01-19	0.0760057	0.136618	0	0	13.4817	34.7416	ACKR3
Retinoic Acid Binding (GO:0001972)	2024-01-19	0.0760057	0.136618	0	0	13.4817	34.7416	UGT2B15
Fibroblast Growth Factor Binding (GO:0017134)	2024-01-20	0.0798439	0.139973	0	0	12.7715	32.2823	SCN5A
Solute:Proton Symporter Activity (GO:0015295)	2024-01-20	0.0798439	0.139973	0	0	12.7715	32.2823	SLC15A2
G Protein-Coupled Receptor Activity (GO:0004930)	3/250	0.0857804	0.148546	0	0	2.98634	7.33434	P2RY12;GNRHR2;HTR1E
High Voltage-Gated Calcium Channel Activity (GO:0008331)	2024-01-23	0.0912643	0.156139	0	0	11.0283	26.4016	SCN5A
Active Monoatomic Ion Transmembrane Transporter Activity (GO:0022853)	2024-01-24	0.0950399	0.160663	0	0	10.5483	24.8249	SLC18A2
FAD Binding (GO:0071949)	2024-01-25	0.0988	0.165054	0	0	10.1082	23.3971	NQO2
NAD Binding (GO:0051287)	2024-01-26	0.102545	0.169318	0	0	9.70341	22.0991	ALDH1A1
Voltage-Gated Monoatomic Ion Channel Activity (GO:0005244)	2024-01-27	0.106274	0.173459	0	0	9.32974	20.9148	KCNJ11
Delayed Rectifier Potassium Channel Activity (GO:0005251)	2024-01-28	0.109988	0.175486	0	0	8.98374	19.8306	KCNH2
Monocarboxylic Acid Binding (GO:0033293)	2024-01-28	0.109988	0.175486	0	0	8.98374	19.8306	UGT2B15
Glucuronosyltransferase Activity (GO:0015020)	2024-01-30	0.11737	0.185184	0	0	8.36333	17.9178	UGT2B15
Adenyl Nucleotide Binding (GO:0030554)	2024-01-31	0.121039	0.188873	0	0	8.08415	17.0709	ALDH1A1
Transcription Coactivator Binding (GO:0001223)	1/34	0.131954	0.198452	0	0	7.34812	14.8822	ESR1
Nuclear Estrogen Receptor Binding (GO:0030331)	1/34	0.131954	0.198452	0	0	7.34812	14.8822	ESR1
Solute:Sodium Symporter Activity (GO:0015370)	1/34	0.131954	0.198452	0	0	7.34812	14.8822	SLC28A3
Transcription Cis-Regulatory Region Binding (GO:0000976)	4/474	0.134379	0.198452	0	0	2.09502	4.20488	KCNH2;THRA;CYP1A1;NR1D1
Ion Channel Inhibitor Activity (GO:0008200)	1/35	0.135562	0.198452	0	0	7.13164	14.2513	FKBP1A
Hsp90 Protein Binding (GO:0051879)	1/35	0.135562	0.198452	0	0	7.13164	14.2513	CYP1A1
Calcium Channel Regulator Activity (GO:0005246)	1/37	0.142735	0.204731	0	0	6.73476	13.111	FKBP1A
Sodium Channel Activity (GO:0005272)	1/37	0.142735	0.204731	0	0	6.73476	13.111	SCN5A
Transmitter-Gated Monoatomic Ion Channel Activity (GO:0022824)	1/40	0.153384	0.217805	0	0	6.21576	11.6534	GABRA6
Copper Ion Binding (GO:0005507)	1/45	0.170842	0.237839	0	0	5.50804	9.73279	DBH
Proton Transmembrane Transporter Activity (GO:0015078)	1/45	0.170842	0.237839	0	0	5.50804	9.73279	SLC18A2
Sequence-Specific Double-Stranded DNA Binding (GO:1990837)	5/715	0.175722	0.242257	0	0	1.73411	3.01536	KCNH2;THRA;CYP1A1;NR1D1;ESR1
Voltage-Gated Calcium Channel Activity (GO:0005245)	1/47	0.177725	0.242664	0	0	5.26803	9.1006	SCN5A
Antiporter Activity (GO:0015297)	1/53	0.198039	0.267824	0	0	4.65877	7.54392	SLC18A2
Flavin Adenine Dinucleotide Binding (GO:0050660)	1/55	0.204699	0.274219	0	0	4.48577	7.1154	NQO2
Protein Serine/Threonine Kinase Activator Activity (GO:0043539)	1/56	0.208008	0.276049	0	0	4.40399	6.91504	MLST8
Carboxylic Acid Transmembrane Transporter Activity (GO:0046943)	1/59	0.217856	0.284354	0	0	4.17557	6.36324	SLC22A4
GTPase Activator Activity (GO:0005096)	2/211	0.218272	0.284354	0	0	2.32831	3.54373	GNAQ;ALDH1A1
UDP-glycosyltransferase Activity (GO:0008194)	1/61	0.224353	0.28962	0	0	4.03598	6.0319	UGT2B15
PDZ Domain Binding (GO:0030165)	1/62	0.227582	0.291141	0	0	3.96961	5.87599	SLC22A4
L-amino Acid Transmembrane Transporter Activity (GO:0015179)	1/63	0.230798	0.292618	0	0	3.90539	5.72614	SLC22A2
Chloride Channel Activity (GO:0005254)	1/64	0.234	0.294053	0	0	3.84321	5.582	GABRA6
GTPase Regulator Activity (GO:0030695)	3/424	0.257737	0.321041	0	0	1.73658	2.35448	P2RY12;GNAQ;ALDH1A1
ATPase Binding (GO:0051117)	1/73	0.262234	0.323802	0	0	3.36128	4.49913	ESR1
Ligand-Gated Monoatomic Cation Channel Activity (GO:0099094)	1/75	0.268367	0.328519	0	0	3.27011	4.30149	KCNH2
Protein Kinase Activator Activity (GO:0030295)	1/88	0.307023	0.372627	0	0	2.77965	3.28229	MLST8
Ubiquitin Protein Ligase Binding (GO:0031625)	2/271	0.310376	0.373503	0	0	1.80348	2.11002	KCNH2;SCN5A
Hexosyltransferase Activity (GO:0016758)	1/96	0.329802	0.393545	0	0	2.54454	2.82257	UGT2B15
Ubiquitin-Like Protein Ligase Binding (GO:0044389)	2/289	0.337798	0.399727	0	0	1.68882	1.83289	KCNH2;SCN5A
Cytokine Receptor Binding (GO:0005126)	1/100	0.340912	0.400078	0	0	2.44124	2.6271	FKBP1A
Kinase Activity (GO:0016301)	1/106	0.357236	0.4158	0	0	2.30105	2.3686	MTOR
Nuclear Receptor Binding (GO:0016922)	1/115	0.380977	0.439827	0	0	2.11842	2.04431	ESR1
Protein Homodimerization Activity (GO:0042803)	3/662	0.521299	0.596971	0	0	1.09586	0.713881	KCNH2;NQO2;ADRB3
Actin Binding (GO:0003779)	1/183	0.534443	0.607127	0	0	1.32237	0.828504	KCNMA1
Transition Metal Ion Binding (GO:0046914)	2/456	0.567544	0.634921	0	0	1.05852	0.599585	NQO2;DBH
Guanyl-Nucleotide Exchange Factor Activity (GO:0005085)	1/203	0.571944	0.634921	0	0	1.19023	0.664998	P2RY12
Kinase Binding (GO:0019900)	2/460	0.572323	0.634921	0	0	1.04906	0.58543	SCN5A;ESR1
Protein Kinase Binding (GO:0019901)	2/511	0.62994	0.693422	0	0	0.941473	0.435084	SCN5A;ESR1
DNA-binding Transcription Repressor Activity, RNA Polymerase II-specific (GO:0001227)	1/243	0.638221	0.6943	0	0	0.991484	0.445246	NR1D1
Metal Ion Binding (GO:0046872)	2/521	0.640516	0.6943	0	0	0.922857	0.411116	AMY2A;IGFBP3
Cis-Regulatory Region Sequence-Specific DNA Binding (GO:0000987)	4/1098	0.674989	0.726124	0	0	0.871173	0.342423	MGAM;THRA;NR1D1;ESR1
ATP Binding (GO:0005524)	1/279	0.68914	0.732862	0	0	0.861511	0.32075	KCNJ11
RNA Polymerase II Cis-Regulatory Region Sequence-Specific DNA Binding (GO:0000978)	4/1122	0.691574	0.732862	0	0	0.851385	0.313978	MGAM;THRA;NR1D1;ESR1
Adenyl Ribonucleotide Binding (GO:0032559)	1/309	0.726111	0.763761	0	0	0.77641	0.248491	KCNJ11
RNA Polymerase II Transcription Regulatory Region Sequence-Specific DNA Binding (GO:0000977)	4/1225	0.756022	0.773192	0	0	0.775293	0.216838	MGAM;THRA;NR1D1;ESR1
Double-Stranded DNA Binding (GO:0003690)	2/650	0.756597	0.773192	0	0	0.734225	0.204793	NR1D1;ESR1
Zinc Ion Binding (GO:0008270)	1/341	0.760765	0.773192	0	0	0.702188	0.192	NQO2
Protein Serine/Threonine Kinase Activity (GO:0004674)	1/342	0.761775	0.773192	0	0	0.700093	0.190498	MTOR
Calcium Ion Binding (GO:0005509)	1/346	0.765773	0.773192	0	0	0.691835	0.184629	AMY2A
DNA-binding Transcription Activator Activity, RNA Polymerase II-specific (GO:0001228)	1/348	0.767747	0.773192	0	0	0.687777	0.181776	ESR1
Sequence-Specific DNA Binding (GO:0043565)	2/717	0.803226	0.803226	0	0	0.66311	0.1453	NR1D1;ESR1

[truncated: 7 more sheets: GO clinical favorable, GO clinical unfavorable, GO zebrafish favorable, GO zebrafish unfavorable, GO_shared_favorable, GO_shared_unfavorable, Sheet19]
