# Supplementary material for: Across preclinical and clinical platforms, approved and investigational psychiatric drugs share pathways and associate with similar molecular functions
Source: Front Drug Discov (Lausanne). Author manuscript; Available in PMC 2026 Jun 3. (PMC13229565; doi:10.3389/fddsv.2025.1686789)
Supplement: SF1 [file NIHMS2168075-supplement-SF1.xlsx]

## Sheet: allResults
DrugName	DrugBankID	DrugTargetProteins	phenotype	Benjamini-Hochberg	cui	NetworkGenes	type	description
kd7040	DB05214	NOS2	Bipolar Disorder	4.32331e-05	C0005586	NOS2	small molecule	KD7040 is a topically-delivered inducible nitric oxide synthase (iNOS) inhibitor for the treatment of neuropathic pain. The KD7040 IND was filed in 4Q06, and a Phase Ib clinical trial began 2Q07. It is being developed by Kalypsys.
kd7040	DB05214	NOS2	Schizophrenia	0.00043985	C0036341	NOS2	small molecule	KD7040 is a topically-delivered inducible nitric oxide synthase (iNOS) inhibitor for the treatment of neuropathic pain. The KD7040 IND was filed in 4Q06, and a Phase Ib clinical trial began 2Q07. It is being developed by Kalypsys.
3,8-diamino-6-phenyl-5-[6-[1-[2-[(1,2,3,4-tetrahydro-9-acridinyl)amino]ethyl]-1h-1,2,3-triazol-5-yl]hexyl]-phenanthridinium	DB03005	ACHE	Schizophrenia	0.00032287	C0036341	ACHE	small molecule
3,8-diamino-6-phenyl-5-[6-[1-[2-[(1,2,3,4-tetrahydro-9-acridinyl)amino]ethyl]-1h-1,2,3-triazol-5-yl]hexyl]-phenanthridinium	DB03005	ACHE	Major depressive disorder	0.000874439	C1269683	ACHE	small molecule
risperidone	DB00734	HTR2A,HTR7,CYP2D6,DRD1,CYP3A4,ADRA2A,HTR1D,DRD4,DRD2,ABCB1,ADRA2B,HTR1A,DRD3,HTR2C,ADRA1B,ADRA2C,HRH1,ADRA1A	Unipolar Depression	7.30914e-05	C0041696	ABCB1,ADCYAP1R1,ADRA1A,ADRA2A,ALB,ANKK1,APP,CHRM3,CNR2,CRH,CXCL10,CYP2D6,DRD1,DRD2,DRD3,DRD4,DRD5,GAL,GHRL,GNB1,GRM1,GRM5,HCRT,HTR1A,HTR2A,HTR2C,HTR4,HTR5A,HTR7,NPY,OXT,PDYN,POMC,PROK2,PROKR2,SST,SSTR5,TRH,VIP	small molecule	Risperidone is a second-generation antipsychotic (SGA) medication used in the treatment of a number of mood and mental health conditions including schizophrenia, bipolar mania, and as an adjunct in severe depression for example. It is one of the most widely used SGAs. Schizophrenia and various mood disorders are thought to be caused by an excess of dopaminergic D2 and serotonergic 5-HT2A activity…
risperidone	DB00734	HTR2A,HTR7,CYP2D6,DRD1,CYP3A4,ADRA2A,HTR1D,DRD4,DRD2,ABCB1,ADRA2B,HTR1A,DRD3,HTR2C,ADRA1B,ADRA2C,HRH1,ADRA1A	Major depressive disorder	7.90825e-05	C1269683	ABCB1,ACKR3,ADCYAP1R1,ADRA1A,ADRA2A,ADRA2B,ADRA2C,ANKK1,APP,CHRM3,CORT,CRH,CXCL10,CXCR6,CYP2D6,DRD1,DRD2,DRD3,DRD4,GAL,GRM5,HCRT,HTR1A,HTR2A,HTR2C,HTR4,NPY,OXT,PDYN,POMC,PROK2,PROKR2,SST,SSTR4,SSTR5,TAC1,TRH,VIP	small molecule	Risperidone is a second-generation antipsychotic (SGA) medication used in the treatment of a number of mood and mental health conditions including schizophrenia, bipolar mania, and as an adjunct in severe depression for example. It is one of the most widely used SGAs. Schizophrenia and various mood disorders are thought to be caused by an excess of dopaminergic D2 and serotonergic 5-HT2A activity…
risperidone	DB00734	HTR2A,HTR7,CYP2D6,DRD1,CYP3A4,ADRA2A,HTR1D,DRD4,DRD2,ABCB1,ADRA2B,HTR1A,DRD3,HTR2C,ADRA1B,ADRA2C,HRH1,ADRA1A	Bipolar Disorder	9.05512e-05	C0005586	ABCB1,ACKR3,ADCYAP1,ADCYAP1R1,ADM,ADRA1A,ADRA1B,ADRA1D,ADRA2B,ADRA2C,AGT,ANKK1,ANXA1,APP,AVPR1A,AVPR1B,CALCA,CCK,CHRM3,CNR2,CRH,CXCL8,CXCR6,DRD1,DRD2,DRD3,DRD4,DRD5,FFAR2,FPR3,GAL,GNAZ,GRM5,HCAR2,HCAR3,HTR1A,HTR1E,HTR2A,HTR2C,HTR4,HTR5A,HTR7,MCHR1,MCHR2,P2RY1,P2RY2,PDYN,PMCH,POMC,PROK2,PROKR2,SST,SSTR4,SSTR5,TAC1,TSHB,VIP	small molecule	Risperidone is a second-generation antipsychotic (SGA) medication used in the treatment of a number of mood and mental health conditions including schizophrenia, bipolar mania, and as an adjunct in severe depression for example. It is one of the most widely used SGAs. Schizophrenia and various mood disorders are thought to be caused by an excess of dopaminergic D2 and serotonergic 5-HT2A activity…
risperidone	DB00734	HTR2A,HTR7,CYP2D6,DRD1,CYP3A4,ADRA2A,HTR1D,DRD4,DRD2,ABCB1,ADRA2B,HTR1A,DRD3,HTR2C,ADRA1B,ADRA2C,HRH1,ADRA1A	Schizophrenia	0.000175967	C0036341	ABCB1,ACKR3,ADCYAP1,ADCYAP1R1,ADM,ADORA1,ADRA1A,ADRA1D,ADRA2A,ADRA2B,ADRA2C,ANKK1,ANXA1,APP,AVPR1A,C3,CCK,CCL21,CCR5,CHRM1,CHRM3,CHRM4,CHRM5,CNR2,CRH,CXCL12,CXCL8,CXCR4,CXCR6,CYP2D6,CYP3A4,DRD1,DRD2,DRD3,DRD4,DRD5,F2,GHRL,GNAQ,GNAS,GNB1,GRM1,GRM5,HCAR2,HCAR3,HCRT,HRH1,HRH2,HRH3,HRH4,HTR1A,HTR1D,HTR1F,HTR2A,HTR2C,HTR4,HTR5A,HTR6,HTR7,MCHR1,MCHR2,MLN,NMB,NPS,NPSR1,NPY,NTS,OPRK1,OXT,P2RY1,P2RY2,PDYN…	small molecule	Risperidone is a second-generation antipsychotic (SGA) medication used in the treatment of a number of mood and mental health conditions including schizophrenia, bipolar mania, and as an adjunct in severe depression for example. It is one of the most widely used SGAs. Schizophrenia and various mood disorders are thought to be caused by an excess of dopaminergic D2 and serotonergic 5-HT2A activity…
gpi-1046	DB01951	FKBP1A	Bipolar Disorder	0.000208333	C0005586	FKBP1A	small molecule
4-(3-amino-1h-indazol-5-yl)-n-tert-butylbenzenesulfonamide	DB07162	JAK2	Schizophrenia	0.000234369	C0036341	CSF2,CSF2RA,CSF2RB,FYN,GH1,GHR,GRB2,IL2RG,IL3,IL3RA,KIT,PTPN6,SOS1	small molecule
galcanezumab	DB14042	CALCA,CALCB	Unipolar Depression	0.00013986	C0041696	ADCYAP1R1,ADRB1,CRHR1,DRD5,GNB1,HTR4,HTR7	biotech	LY2951742/galcanezumab is a fully humanized monoclonal antibody against human calcitonin gene-related peptide (CGRP) that is developed by ELi Lilly and Company.[A33105] This therapy is given as a single subcutaneous injection twice a month and ongoing clinical trials for the agent are for episodic and chronic migraine as well as cluster headaches.[A33114] Although various small-molecule CGRP rece…
galcanezumab	DB14042	CALCA,CALCB	Major depressive disorder	0.000245831	C1269683	ADCYAP1R1,ADRB1,ADRB3,CRHR1,HTR4,VIPR2	biotech	LY2951742/galcanezumab is a fully humanized monoclonal antibody against human calcitonin gene-related peptide (CGRP) that is developed by ELi Lilly and Company.[A33105] This therapy is given as a single subcutaneous injection twice a month and ongoing clinical trials for the agent are for episodic and chronic migraine as well as cluster headaches.[A33114] Although various small-molecule CGRP rece…
tetryzoline	DB06764	ADRA1A	Unipolar Depression	8.55926e-05	C0041696	ADRA1A,CHRM3,GHRL,GNB1,GRM1,GRM5,HCRT,OXT,PROK2,PROKR2,TRH	small molecule	Tetryzoline (also known as Tetrahydrozoline), a derivative of imidazoline, is found in over-the-counter eye drops and nasal sprays. Other derivatives include naphazoline, oxymetazoline, and xylometazoline. Johnson and Johnson manufactures tetryzoline eye drops under the brand Visine ®.
tetryzoline	DB06764	ADRA1A	Schizophrenia	0.000125097	C0036341	ADRA1A,ADRA1D,AVPR1A,CCK,CHRM1,CHRM3,CHRM5,F2,GHRL,GNAQ,GNB1,GRM1,GRM5,HCRT,HRH1,MLN,NMB,NPS,NPSR1,NTS,OXT,P2RY1,P2RY2,TAC1	small molecule	Tetryzoline (also known as Tetrahydrozoline), a derivative of imidazoline, is found in over-the-counter eye drops and nasal sprays. Other derivatives include naphazoline, oxymetazoline, and xylometazoline. Johnson and Johnson manufactures tetryzoline eye drops under the brand Visine ®.
tetryzoline	DB06764	ADRA1A	Bipolar Disorder	0.000134779	C0005586	ADRA1A,ADRA1B,ADRA1D,AGT,AVPR1A,AVPR1B,CCK,CHRM3,FFAR2,GRM5,P2RY1,P2RY2,PROK2,PROKR2,TAC1	small molecule	Tetryzoline (also known as Tetrahydrozoline), a derivative of imidazoline, is found in over-the-counter eye drops and nasal sprays. Other derivatives include naphazoline, oxymetazoline, and xylometazoline. Johnson and Johnson manufactures tetryzoline eye drops under the brand Visine ®.
tetryzoline	DB06764	ADRA1A	Major depressive disorder	0.000136716	C1269683	ADRA1A,CHRM3,GRM5,HCRT,OXT,PROK2,PROKR2,TAC1,TRH	small molecule	Tetryzoline (also known as Tetrahydrozoline), a derivative of imidazoline, is found in over-the-counter eye drops and nasal sprays. Other derivatives include naphazoline, oxymetazoline, and xylometazoline. Johnson and Johnson manufactures tetryzoline eye drops under the brand Visine ®.
formic acid	DB01942	fbpA,ycdX,CASK,CA2,BC_2969,hemB,pgl,yvyI,GPHN,ACYP2,TM_1223,actIII,def,mgsA,CTBP1,aroA,CYTH2,moaE,astA,HMOX1,BC_1747,NOS1,oxdC,buk2,gmk,SLC16A3,citE,glsA1,GGACT,TM_1070,pyrD,FGF1,gyrB,TM_0065,RNASE1,pabB,otnI,PVALB,TM_1131,katA	Schizophrenia	7.32218e-05	C0036341	AKAP9,BTC,CALM3,CAMK2A,CAMK2B,CSF2,CSF2RA,CSF2RB,DLG4,EGF,EGFR,ERBB3,ERBB4,FGF2,FGF8,FGFR1,FGFR2,FYN,GDNF,GFRA1,GFRA2,GFRA3,GRB2,GRIN1,GRIN2A,GRIN2B,GRIN2C,GRIN2D,HGF,IL2,IL2RA,IL2RG,IL3,IL3RA,KIT,MET,NCAM1,NEFL,NRG1,PDGFB,PDGFRB,PIK3CA,PIK3CB,PIK3CD,PIK3R1,PTPRA,RANBP9,RASGRF1,RASGRF2,SOS1,SPTAN1,SPTBN1,SPTBN2,TEK	small molecule	Formic acid (systematically called methanoic acid) is the simplest carboxylic acid. It is an important intermediate in chemical synthesis and occurs naturally, most famously in the venom of bee and ant stings. It is commonly used as a preservative and antibacterial agent in livestock feed.
formic acid	DB01942	fbpA,ycdX,CASK,CA2,BC_2969,hemB,pgl,yvyI,GPHN,ACYP2,TM_1223,actIII,def,mgsA,CTBP1,aroA,CYTH2,moaE,astA,HMOX1,BC_1747,NOS1,oxdC,buk2,gmk,SLC16A3,citE,glsA1,GGACT,TM_1070,pyrD,FGF1,gyrB,TM_0065,RNASE1,pabB,otnI,PVALB,TM_1131,katA	Bipolar Disorder	7.59575e-05	C0005586	CAMK2A,CSF2,DLG4,EGFR,ERBB2,ERBB3,ERBB4,FGF17,FGF20,FGFR1,FGFR2,FYN,GDNF,GFRA2,GRIN1,GRIN2A,GRIN2B,GRIN2C,HGF,HRAS,IL2RB,KIT,NCAM1,NEFL,NRAS,NRG1,NRTN,PDGFRA,PIK3CA,PLCG1,PSPN,RASGRF1,RASGRP1,SOS1,SPTBN1	small molecule	Formic acid (systematically called methanoic acid) is the simplest carboxylic acid. It is an important intermediate in chemical synthesis and occurs naturally, most famously in the venom of bee and ant stings. It is commonly used as a preservative and antibacterial agent in livestock feed.
formic acid	DB01942	fbpA,ycdX,CASK,CA2,BC_2969,hemB,pgl,yvyI,GPHN,ACYP2,TM_1223,actIII,def,mgsA,CTBP1,aroA,CYTH2,moaE,astA,HMOX1,BC_1747,NOS1,oxdC,buk2,gmk,SLC16A3,citE,glsA1,GGACT,TM_1070,pyrD,FGF1,gyrB,TM_0065,RNASE1,pabB,otnI,PVALB,TM_1131,katA	Major depressive disorder	9.6878e-05	C1269683	ARTN,CAMK2A,CSF2,CSF2RB,DLG4,EGF,EGFR,ERBB3,FGF2,FGF9,FGFR1,FGFR2,GDNF,GRIN2A,GRIN2B,IL2,IL2RA,IL2RB,KL,MET,NCAM1,NEFL,NRG1	small molecule	Formic acid (systematically called methanoic acid) is the simplest carboxylic acid. It is an important intermediate in chemical synthesis and occurs naturally, most famously in the venom of bee and ant stings. It is commonly used as a preservative and antibacterial agent in livestock feed.
formic acid	DB01942	fbpA,ycdX,CASK,CA2,BC_2969,hemB,pgl,yvyI,GPHN,ACYP2,TM_1223,actIII,def,mgsA,CTBP1,aroA,CYTH2,moaE,astA,HMOX1,BC_1747,NOS1,oxdC,buk2,gmk,SLC16A3,citE,glsA1,GGACT,TM_1070,pyrD,FGF1,gyrB,TM_0065,RNASE1,pabB,otnI,PVALB,TM_1131,katA	Unipolar Depression	9.97747e-05	C0041696	ARTN,CAMK2A,CSF2,CSF2RB,DLG4,EGF,EGFR,ERBB3,FGF2,FGFR1,GDNF,GRIN2B,IL2RA,IL2RB,KL,MET,NCAM1,NEFL,NRG1	small molecule	Formic acid (systematically called methanoic acid) is the simplest carboxylic acid. It is an important intermediate in chemical synthesis and occurs naturally, most famously in the venom of bee and ant stings. It is commonly used as a preservative and antibacterial agent in livestock feed.
benzquinamide	DB00767	CHRM1,CHRM3,CHRM2,CHRM4,CHRM5,HRH1	Unipolar Depression	7.69625e-05	C0041696	APP,ARRB1,AVP,CHRM2,CHRM3,CNR2,CXCL10,EGF,EGFR,GAL,GHRL,GNB1,GRM1,GRM5,HCRT,HTR5A,M6PR,NPY,OXT,PDYN,POMC,PROK2,PROKR2,SST,SSTR5,TRH,VAMP2	small molecule	Benzquinamide is a discontinued antiemetic compound with antihistaminic, mild anticholinergic, and sedative properties. The mechanism of action is not known, but presumably benzquinamide works via antagonism of muscarinic acetycholine receptors and histamine H1 receptors.
benzquinamide	DB00767	CHRM1,CHRM3,CHRM2,CHRM4,CHRM5,HRH1	Major depressive disorder	8.12382e-05	C1269683	ACKR3,APP,ARRB1,AVP,CHRM2,CHRM3,CORT,CXCL10,CXCR6,EGF,EGFR,GAL,GRM5,HCRT,M6PR,NPY,OXT,PDYN,POMC,PROK2,PROKR2,SST,SSTR4,SSTR5,TAC1,TRH,VAMP2	small molecule	Benzquinamide is a discontinued antiemetic compound with antihistaminic, mild anticholinergic, and sedative properties. The mechanism of action is not known, but presumably benzquinamide works via antagonism of muscarinic acetycholine receptors and histamine H1 receptors.
benzquinamide	DB00767	CHRM1,CHRM3,CHRM2,CHRM4,CHRM5,HRH1	Bipolar Disorder	8.44878e-05	C0005586	ACKR3,ADRA1D,ADRB2,AGT,AMPH,ANXA1,APOB,APP,ARRB2,AVP,AVPR1A,AVPR1B,CCK,CHRM2,CHRM3,CLTA,CNR2,CXCL8,CXCR6,EGFR,FFAR2,FPR3,FZD4,GAL,GRM5,HCAR2,HCAR3,HIP1R,HTR1E,HTR5A,MCHR1,MCHR2,P2RY1,P2RY2,PDYN,PIK3C2A,PMCH,POMC,PROK2,PROKR2,SST,SSTR4,SSTR5,SYNJ1,TAC1,UBC	small molecule	Benzquinamide is a discontinued antiemetic compound with antihistaminic, mild anticholinergic, and sedative properties. The mechanism of action is not known, but presumably benzquinamide works via antagonism of muscarinic acetycholine receptors and histamine H1 receptors.
benzquinamide	DB00767	CHRM1,CHRM3,CHRM2,CHRM4,CHRM5,HRH1	Schizophrenia	9.16709e-05	C0036341	ACKR3,ACTR2,ADORA1,ADRA1D,ANXA1,APP,ARRB2,AVP,AVPR1A,C3,CCK,CCL21,CCR5,CHRM1,CHRM2,CHRM3,CHRM4,CHRM5,CLTB,CNR2,CXCL12,CXCL8,CXCR4,CXCR6,DNAJC6,DNM2,EGF,EGFR,EPN2,F2,GHRL,GNAQ,GNB1,GRB2,GRM1,GRM5,HCAR2,HCAR3,HCRT,HRH1,HRH3,HRH4,HTR1D,HTR1F,HTR5A,KIAA0319,LRP2,MCHR1,MCHR2,MLN,NMB,NPS,NPSR1,NPY,NTS,OPRK1,OXT,P2RY1,P2RY2,PDYN,PICALM,PIK3C2A,PNOC,POMC,SH3GL2,SST,SSTR4,SSTR5,STON2,SUCNR1,TAC1,TF,VAMP2,…	small molecule	Benzquinamide is a discontinued antiemetic compound with antihistaminic, mild anticholinergic, and sedative properties. The mechanism of action is not known, but presumably benzquinamide works via antagonism of muscarinic acetycholine receptors and histamine H1 receptors.
2-hydroxymethyl-6-octylsulfanyl-tetrahydro-pyran-3,4,5-triol	DB08558	lpxA,fbpC,LCT,ADRB1	Unipolar Depression	0.000190672	C0041696	ADCYAP1R1,ADRB1,CRH,DRD5,GNB1,HTR4,VIP	small molecule
insulin tregopil	DB11568	CYP1A2	Paranoid Schizophrenia	0.000245509	C0036349	CYP1A2	biotech
cepeginterferon alfa-2b	DB12814	CYP1A2	Paranoid Schizophrenia	0.000245509	C0036349	CYP1A2	biotech	Cepeginterferon alfa-2B is under investigation in clinical trial NCT01889433 (An Open-label Comparative Efficacy and Safety Study of Algeron (Cepeginterferon Alfa-2b) in Treatment-naive Patients With Chronic Hepatitis C).
zinc acetate	DB14487	C1QB,HDAC1,SERPINA3,KNG1,HDAC8,KRT6A,C4BPB,ALDOA,SIVA1,TTR,ITIH4,SERPINA1,KRT14,FN1,ITIH2,TF,ESR1,S100A8,PON1,MT2A,IDE,KRT10,DCD,DSP,TUFM,FCN3,ORM2,S100A7,TP53,ADH1C,IL3,PSPH,KRT2,C8G,JCHAIN,C1R,CP,SELENOP,CPN2,APOBR,MGMT,F13B,NME1,DAND5,PDCD6,APOL1,HBA2,ITIH3,C1QC,SHBG,UTRN,SERPIND1,APCS,S100A9,C4BPA,KRT1,KLKB1,APLP1,PARP1,F2,C8B,JUP,AHSG,C8A,INS,IGFALS,CPE,PRDX1,C3,CFH,GAPDHS,BDKRB1,GSN,AGT,S10…	Schizophrenia	9.90343e-05	C0036341	ACKR3,ACTR2,ADORA1,ADRA1A,ADRA1D,ADRA2A,ADRA2B,ADRA2C,ANK3,ANXA1,APOA1,APOA4,APOE,APP,ATM,AVP,AVPR1A,BRCA1,C1QB,C2,C3,C4BPA,C4BPB,CALR,CCK,CCKAR,CCL21,CCR5,CHRM1,CHRM2,CHRM3,CHRM4,CHRM5,CLTB,CNIH3,CNR1,CNR2,CSF2,CSF2RA,CSF2RB,CTSC,CXCL12,CXCL8,CXCR4,CXCR6,DDB2,DMD,DNAJC6,DNM2,DRD3,DRD4,EDNRA,EGF,EGFR,EPN2,ESR1,F2,F2R,FGA,FN1,GABBR1,GABBR2,GHRL,GNAQ,GNB1,GRB2,GRIA1,GRM1,GRM2,GRM3,GRM4,GRM5,GRM7,GR…	small molecule
zinc acetate	DB14487	C1QB,HDAC1,SERPINA3,KNG1,HDAC8,KRT6A,C4BPB,ALDOA,SIVA1,TTR,ITIH4,SERPINA1,KRT14,FN1,ITIH2,TF,ESR1,S100A8,PON1,MT2A,IDE,KRT10,DCD,DSP,TUFM,FCN3,ORM2,S100A7,TP53,ADH1C,IL3,PSPH,KRT2,C8G,JCHAIN,C1R,CP,SELENOP,CPN2,APOBR,MGMT,F13B,NME1,DAND5,PDCD6,APOL1,HBA2,ITIH3,C1QC,SHBG,UTRN,SERPIND1,APCS,S100A9,C4BPA,KRT1,KLKB1,APLP1,PARP1,F2,C8B,JUP,AHSG,C8A,INS,IGFALS,CPE,PRDX1,C3,CFH,GAPDHS,BDKRB1,GSN,AGT,S10…	Bipolar Disorder	0.000101202	C0005586	ACKR3,ADRA1A,ADRA1B,ADRA1D,ADRA2B,ADRA2C,ADRB2,AGT,AMPH,ANK3,ANXA1,APOB,APOE,APP,AVP,AVPR1A,AVPR1B,BDKRB2,CALR,CCK,CCKAR,CHRM2,CHRM3,CLTA,CNR1,CNR2,CSF2,CXCL8,CXCR6,DMD,DRD3,DRD4,EDNRA,EGFR,ESR1,FFAR2,FPR3,FZD4,GAL,GRIA1,GRM3,GRM4,GRM5,GRM7,GRM8,HCAR2,HCAR3,HIP1R,HLA-E,HTR1A,HTR1B,HTR1E,HTR2A,HTR2C,HTR5A,IGF1,INS,ITIH1,ITIH3,KAT5,LPAR2,MCHR1,MCHR2,P2RY1,P2RY2,PALB2,PDE4B,PDYN,PIK3C2A,PMCH,POMC,PO…	small molecule
zinc acetate	DB14487	C1QB,HDAC1,SERPINA3,KNG1,HDAC8,KRT6A,C4BPB,ALDOA,SIVA1,TTR,ITIH4,SERPINA1,KRT14,FN1,ITIH2,TF,ESR1,S100A8,PON1,MT2A,IDE,KRT10,DCD,DSP,TUFM,FCN3,ORM2,S100A7,TP53,ADH1C,IL3,PSPH,KRT2,C8G,JCHAIN,C1R,CP,SELENOP,CPN2,APOBR,MGMT,F13B,NME1,DAND5,PDCD6,APOL1,HBA2,ITIH3,C1QC,SHBG,UTRN,SERPIND1,APCS,S100A9,C4BPA,KRT1,KLKB1,APLP1,PARP1,F2,C8B,JUP,AHSG,C8A,INS,IGFALS,CPE,PRDX1,C3,CFH,GAPDHS,BDKRB1,GSN,AGT,S10…	Unipolar Depression	0.000102483	C0041696	ADRA1A,ADRA2A,ALB,ANK3,APOE,APP,ARRB1,AVP,BDKRB2,CCKAR,CHRM2,CHRM3,CNR1,CNR2,CSF2,CSF2RB,CXCL10,DRD3,DRD4,EGF,EGFR,ESR1,F2R,GABBR1,GABBR2,GAL,GALR2,GHRL,GNB1,GRIA1,GRM1,GRM5,GRM7,GRM8,HCRT,HTR1A,HTR1B,HTR2A,HTR2C,HTR5A,INS,ITGB5,ITIH1,ITIH3,M6PR,NPY,NPY1R,NPY2R,NTSR1,OPRM1,OXT,OXTR,PDE4B,PDIA3,PDYN,POMC,PON1,PROK2,PROKR2,REN,SEC24C,SOD1,SST,SSTR5,TMED2,TOMM40,TRH,VAMP2	small molecule
zinc acetate	DB14487	C1QB,HDAC1,SERPINA3,KNG1,HDAC8,KRT6A,C4BPB,ALDOA,SIVA1,TTR,ITIH4,SERPINA1,KRT14,FN1,ITIH2,TF,ESR1,S100A8,PON1,MT2A,IDE,KRT10,DCD,DSP,TUFM,FCN3,ORM2,S100A7,TP53,ADH1C,IL3,PSPH,KRT2,C8G,JCHAIN,C1R,CP,SELENOP,CPN2,APOBR,MGMT,F13B,NME1,DAND5,PDCD6,APOL1,HBA2,ITIH3,C1QC,SHBG,UTRN,SERPIND1,APCS,S100A9,C4BPA,KRT1,KLKB1,APLP1,PARP1,F2,C8B,JUP,AHSG,C8A,INS,IGFALS,CPE,PRDX1,C3,CFH,GAPDHS,BDKRB1,GSN,AGT,S10…	Major depressive disorder	0.000112239	C1269683	ACKR3,ADRA1A,ADRA2A,ADRA2B,ADRA2C,ANK3,APOE,APP,ARRB1,AVP,BDKRB2,CCKAR,CHRM2,CHRM3,CNR1,CORT,CSF2,CSF2RB,CXCL10,CXCR6,DRD3,DRD4,EDNRA,EGF,EGFR,ESR1,F2R,GABBR1,GABBR2,GAL,GALR1,GALR2,GALR3,GRIA1,GRM2,GRM3,GRM5,GRM7,GRM8,HCRT,HTR1A,HTR1B,HTR2A,HTR2C,ITIH1,LPAR2,M6PR,NPY,NPY2R,NTSR1,OPRM1,OXT,OXTR,PDE4B,PDIA3,PDYN,POMC,PON1,PROK2,PROKR2,REN,SEC24C,SOD1,SST,SSTR4,SSTR5,TAC1,TMED2,TOMM40,TRH,VAMP2	small molecule
cetuximab	DB00002	C1QB,EGFR,FCGR3B,FCGR2B,C1QC,FCGR1A,C1S,FCGR3A,FCGR2C,C1R,FCGR2A,C1QA	Major depressive disorder	0.000188739	C1269683	ARRB1,AVP,CHRM2,EGF,EGFR,ERBB3,FGF2,FGF9,FGFR1,FGFR2,HSP90AA1,KL,M6PR,MET,NRG1,RAC1,VAMP2	biotech	Cetuximab is an epidermal growth factor receptor binding FAB. Cetuximab is composed of the Fv (variable; antigen-binding) regions of the 225 murine EGFr monoclonal antibody specific for the N-terminal portion of human EGFr with human IgG1 heavy and kappa light chain constant (framework) regions. Cetuximab is marketed under the brand Erbitux® by Eli Lilly and Company. In the United States, a regim…
cetuximab	DB00002	C1QB,EGFR,FCGR3B,FCGR2B,C1QC,FCGR1A,C1S,FCGR3A,FCGR2C,C1R,FCGR2A,C1QA	Bipolar Disorder	0.00019257	C0005586	ADRB2,AMPH,APOB,AVP,CHRM2,CLTA,EGFR,ERBB2,ERBB3,ERBB4,FCGR2A,FGF17,FGF20,FGFR1,FGFR2,FZD4,HGF,HIP1R,HRAS,KIT,NRAS,NRG1,NRTN,PDGFRA,PIK3C2A,PIK3CA,PLCG1,PSPN,RAC1,SOS1,SYNJ1,UBC	biotech	Cetuximab is an epidermal growth factor receptor binding FAB. Cetuximab is composed of the Fv (variable; antigen-binding) regions of the 225 murine EGFr monoclonal antibody specific for the N-terminal portion of human EGFr with human IgG1 heavy and kappa light chain constant (framework) regions. Cetuximab is marketed under the brand Erbitux® by Eli Lilly and Company. In the United States, a regim…
pas219	DB03114	SRC	Unipolar Depression	0.000116634	C0041696	DCC,EPHB1,F2R,HSP90AA1,KDR,MET,RAC1,TRIO	small molecule
pas219	DB03114	SRC	Schizophrenia	0.000149437	C0036341	CDC42,DCC,DOCK1,EFNA5,EFNB1,EFNB2,EPHA4,EPHB1,EPHB2,F2R,FYN,GRIN1,HSP90AA1,ITGB3,KDR,KIT,LCK,MET,PAK3,RAC1	small molecule
pas219	DB03114	SRC	Major depressive disorder	0.000235918	C1269683	EPHB1,EPHB2,F2R,HSP90AA1,KDR,MET,RAC1	small molecule
opc-28326	DB05461	ADRA2C,HTR2B,ADRA2B	Unipolar Depression	8.64151e-05	C0041696	ADRA2A,CHRM3,GHRL,GNB1,GRM1,GRM5,HCRT,OXT,PROK2,PROKR2,TRH	small molecule	At low doses, OPC 28326 selectively vasodilates the femoral arterial bed due to its inhibitory action at alpha-2-adrenoceptors while having minimal action on systemic blood pressure, heart rate and coronary, carotid, vertebral, renal, and mesenteric blood flows. It is the only clinical compound with this profile. It is currently being investigated in the treatment of peripheral vascular diseases …
opc-28326	DB05461	ADRA2C,HTR2B,ADRA2B	Major depressive disorder	9.24528e-05	C1269683	ADRA2A,ADRA2B,ADRA2C,CHRM3,GRM5,HCRT,OXT,PROK2,PROKR2,TAC1,TRH	small molecule	At low doses, OPC 28326 selectively vasodilates the femoral arterial bed due to its inhibitory action at alpha-2-adrenoceptors while having minimal action on systemic blood pressure, heart rate and coronary, carotid, vertebral, renal, and mesenteric blood flows. It is the only clinical compound with this profile. It is currently being investigated in the treatment of peripheral vascular diseases …
opc-28326	DB05461	ADRA2C,HTR2B,ADRA2B	Schizophrenia	0.000101509	C0036341	ADRA1D,ADRA2A,ADRA2B,ADRA2C,ANXA1,AVPR1A,CCK,CHRM1,CHRM3,CHRM5,F2,GHRL,GNAQ,GNB1,GRM1,GRM5,HCRT,HRH1,MLN,NMB,NPS,NPSR1,NTS,OXT,P2RY1,P2RY2,TAC1	small molecule	At low doses, OPC 28326 selectively vasodilates the femoral arterial bed due to its inhibitory action at alpha-2-adrenoceptors while having minimal action on systemic blood pressure, heart rate and coronary, carotid, vertebral, renal, and mesenteric blood flows. It is the only clinical compound with this profile. It is currently being investigated in the treatment of peripheral vascular diseases …
opc-28326	DB05461	ADRA2C,HTR2B,ADRA2B	Bipolar Disorder	0.000107925	C0005586	ADRA1D,ADRA2B,ADRA2C,AGT,ANXA1,AVPR1A,AVPR1B,CCK,CHRM3,FFAR2,GNAZ,GRM5,P2RY1,P2RY2,PROK2,PROKR2,TAC1	small molecule	At low doses, OPC 28326 selectively vasodilates the femoral arterial bed due to its inhibitory action at alpha-2-adrenoceptors while having minimal action on systemic blood pressure, heart rate and coronary, carotid, vertebral, renal, and mesenteric blood flows. It is the only clinical compound with this profile. It is currently being investigated in the treatment of peripheral vascular diseases …
itopride	DB04924	DRD2,ACHE	Major depressive disorder	0.000105291	C1269683	ACHE,ACKR3,ANKK1,APP,CORT,CXCL10,CXCR6,DRD2,GAL,NPY,PDYN,POMC,SST,SSTR4,SSTR5	small molecule	Itopride is a dopamine D2 antagonist with acetylcholinesterase inhibitory actions.
itopride	DB04924	DRD2,ACHE	Unipolar Depression	0.000144842	C0041696	ANKK1,APP,CNR2,CXCL10,DRD2,GAL,GNB1,HTR5A,NPY,PDYN,POMC,SST,SSTR5	small molecule	Itopride is a dopamine D2 antagonist with acetylcholinesterase inhibitory actions.
itopride	DB04924	DRD2,ACHE	Bipolar Disorder	0.000156334	C0005586	ACKR3,AGT,ANKK1,ANXA1,APP,CNR2,CXCL8,CXCR6,DRD2,FPR3,GAL,HCAR2,HCAR3,HTR1E,HTR5A,MCHR1,MCHR2,PDYN,PMCH,POMC,SST,SSTR4,SSTR5	small molecule	Itopride is a dopamine D2 antagonist with acetylcholinesterase inhibitory actions.
n-{(3s,4s)-4-[(6-amino-4-methylpyridin-2-yl)methyl]pyrrolidin-3-yl}-n'-(4-chlorobenzyl)ethane-1,2-diamine	DB08018	NOS1,NOS3	Unipolar Depression	0.000458728	C0041696	HSP90AA1,NOS3	small molecule
n-{(3s,4s)-4-[(6-amino-4-methylpyridin-2-yl)methyl]pyrrolidin-3-yl}-n'-(4-chlorobenzyl)ethane-1,2-diamine	DB08018	NOS1,NOS3	Major depressive disorder	0.000481732	C1269683	HSP90AA1,NOS3	small molecule
propranolol	DB00571	CYP1A2,CYP2C19,CYP3A4,ABCB1,MAOA,HTR1B,ALB,HTR1A,CYP3A7,ORM1,CYP3A5,SLC22A2,CYP1A1,ADRB2,ADRB3,CYP2D6,ADRB1	Major depressive disorder	8.36922e-05	C1269683	ABCB1,ACKR3,ADCYAP1R1,ADRB1,ADRB3,APP,ARRB1,AVP,CHRM2,CORT,CRH,CXCL10,CXCR6,CYP1A2,CYP2C19,CYP2D6,EGF,EGFR,GABBR1,GAL,HTR1A,HTR1B,HTR4,M6PR,NPY,PDE4B,PDYN,POMC,SST,SSTR4,SSTR5,VAMP2,VIP	small molecule	Propranolol is a racemic mixture of 2 enantiomers where the S(-)-enantiomer has approximately 100 times the binding affinity for beta adrenergic receptors.[L6904] Propranolol is used to treat a number of conditions but most commonly is used for hypertension.[L6901,L6904,L6907] Propranolol was granted FDA approval on 13 November 1967.[L6904]
propranolol	DB00571	CYP1A2,CYP2C19,CYP3A4,ABCB1,MAOA,HTR1B,ALB,HTR1A,CYP3A7,ORM1,CYP3A5,SLC22A2,CYP1A1,ADRB2,ADRB3,CYP2D6,ADRB1	Unipolar Depression	8.441e-05	C0041696	ABCB1,ADCYAP1R1,ADRB1,ALB,APP,ARRB1,AVP,CHRM2,CNR2,CRH,CXCL10,CYP2C19,CYP2D6,DRD5,EGF,EGFR,GABBR1,GAL,GNB1,HTR1A,HTR1B,HTR4,ITGB5,M6PR,NPY,PDE4B,PDYN,POMC,SST,SSTR5,VAMP2,VIP	small molecule	Propranolol is a racemic mixture of 2 enantiomers where the S(-)-enantiomer has approximately 100 times the binding affinity for beta adrenergic receptors.[L6904] Propranolol is used to treat a number of conditions but most commonly is used for hypertension.[L6901,L6904,L6907] Propranolol was granted FDA approval on 13 November 1967.[L6904]
propranolol	DB00571	CYP1A2,CYP2C19,CYP3A4,ABCB1,MAOA,HTR1B,ALB,HTR1A,CYP3A7,ORM1,CYP3A5,SLC22A2,CYP1A1,ADRB2,ADRB3,CYP2D6,ADRB1	Bipolar Disorder	0.00017729	C0005586	ABCB1,ACKR3,ADCYAP1,ADCYAP1R1,ADM,ADRA1B,ADRB2,AGT,AMPH,ANXA1,APOB,APP,ARRB2,AVP,CALCA,CHRM2,CLTA,CNR2,CRH,CXCL8,CXCR6,DMD,DRD5,EGFR,FPR3,FZD4,GAL,HCAR2,HCAR3,HIP1R,HTR1A,HTR1B,HTR4,MCHR1,MCHR2,PALB2,PDE4B,PDYN,PIK3C2A,PMCH,POMC,SST,SSTR4,SSTR5,SYNJ1,TSHB,UBC,VIP	small molecule	Propranolol is a racemic mixture of 2 enantiomers where the S(-)-enantiomer has approximately 100 times the binding affinity for beta adrenergic receptors.[L6904] Propranolol is used to treat a number of conditions but most commonly is used for hypertension.[L6901,L6904,L6907] Propranolol was granted FDA approval on 13 November 1967.[L6904]
taurine	DB01956	SLC6A6,SLC36A1,cbh,TGM6,GLRA3,GLRA2,GLRA1,SLC15A1,GABBR1,tauD,BAAT,GRIN2B	Unipolar Depression	2.81955e-05	C0041696	ALB,CAMK2A,DLG4,GABBR1,GNB1,GRIN2B	small molecule	Taurine, whose chemical name is 2-aminoethanesulfonic acid, is one of the most abundant amino acids in several organs. It plays important role in essential biological processes.[A31396] This conditional amino acid can be either be manufactured by the body or obtained in the diet mainly by the consumption of fish and meat.[L1058] The supplements containing taurine were FDA approved by 1984 and the…
taurine	DB01956	SLC6A6,SLC36A1,cbh,TGM6,GLRA3,GLRA2,GLRA1,SLC15A1,GABBR1,tauD,BAAT,GRIN2B	Schizophrenia	9.49248e-05	C0036341	ANXA1,CAMK2A,CAMK2B,DLG4,FYN,GABBR1,GNB1,GRB2,GRIN1,GRIN2B,SOS1	small molecule	Taurine, whose chemical name is 2-aminoethanesulfonic acid, is one of the most abundant amino acids in several organs. It plays important role in essential biological processes.[A31396] This conditional amino acid can be either be manufactured by the body or obtained in the diet mainly by the consumption of fish and meat.[L1058] The supplements containing taurine were FDA approved by 1984 and the…
taurine	DB01956	SLC6A6,SLC36A1,cbh,TGM6,GLRA3,GLRA2,GLRA1,SLC15A1,GABBR1,tauD,BAAT,GRIN2B	Bipolar Disorder	0.000152256	C0005586	ANXA1,CAMK2A,DLG4,FYN,GRIN1,GRIN2B,SOS1	small molecule	Taurine, whose chemical name is 2-aminoethanesulfonic acid, is one of the most abundant amino acids in several organs. It plays important role in essential biological processes.[A31396] This conditional amino acid can be either be manufactured by the body or obtained in the diet mainly by the consumption of fish and meat.[L1058] The supplements containing taurine were FDA approved by 1984 and the…
taurine	DB01956	SLC6A6,SLC36A1,cbh,TGM6,GLRA3,GLRA2,GLRA1,SLC15A1,GABBR1,tauD,BAAT,GRIN2B	Major depressive disorder	0.000239662	C1269683	CAMK2A,DLG4,GABBR1,GRIN2B	small molecule	Taurine, whose chemical name is 2-aminoethanesulfonic acid, is one of the most abundant amino acids in several organs. It plays important role in essential biological processes.[A31396] This conditional amino acid can be either be manufactured by the body or obtained in the diet mainly by the consumption of fish and meat.[L1058] The supplements containing taurine were FDA approved by 1984 and the…
n(5)-[(hydroxyamino)(imino)methyl]-l-ornithine	DB03144	ARG1,NOS2,nos,NOS1,NOS3	Unipolar Depression	0.000655943	C0041696	HSP90AA1,NOS3	small molecule
n(5)-[(hydroxyamino)(imino)methyl]-l-ornithine	DB03144	ARG1,NOS2,nos,NOS1,NOS3	Major depressive disorder	0.000664879	C1269683	HSP90AA1,NOS3	small molecule
n(5)-[(hydroxyamino)(imino)methyl]-l-ornithine	DB03144	ARG1,NOS2,nos,NOS1,NOS3	Schizophrenia	0.000703307	C0036341	CALM3,HSP90AA1,NOS2,NOS3	small molecule
4-{[4-{[(1r,2r)-2-(dimethylamino)cyclopentyl]amino}-5-(trifluoromethyl)pyrimidin-2-yl]amino}-n-methylbenzenesulfonamide	DB08341	PTK2B	Bipolar Disorder	5.55556e-05	C0005586	PTK2B	small molecule
epinephrine	DB00668	SLC22A1,ADRA1D,CYP3A4,ADRA2A,COMT,ADRA2B,CYP2C9,SLC22A2,ADRA1B,ADRB2,ADRA1A,ADRB1,TNF	Unipolar Depression	6.3197e-05	C0041696	ADCYAP1R1,ADRA1A,ADRA2A,ADRB1,ALB,ARRB1,AVP,CHRM2,CHRM3,COMT,CRH,CYP2C9,DRD4,DRD5,EGF,EGFR,GHRL,GNB1,GRM1,GRM5,HCRT,HTR4,LTA,M6PR,OXT,PROK2,PROKR2,TNF,TRH,VAMP2,VIP	small molecule	Epinephrine, also known as _adrenaline_, is a hormone and neurotransmitter and produced by the adrenal glands that can also be used as a drug due to its various important functions. Though it has long been used in the treatment of hypersensitivity reactions, epinephrine in the auto-injector form (EpiPen) has been available since 1987 in the USA. Many new products/biosimilars and dosage routes hav…
epinephrine	DB00668	SLC22A1,ADRA1D,CYP3A4,ADRA2A,COMT,ADRA2B,CYP2C9,SLC22A2,ADRA1B,ADRB2,ADRA1A,ADRB1,TNF	Major depressive disorder	6.99855e-05	C1269683	ADCYAP1R1,ADRA1A,ADRA2A,ADRA2B,ADRA2C,ADRB1,ARRB1,AVP,CHRM2,CHRM3,COMT,CRH,CYP2C9,DRD4,EGF,EGFR,GRM5,HCRT,HTR4,LTA,M6PR,OXT,PROK2,PROKR2,TAC1,TNF,TRH,VAMP2,VIP	small molecule	Epinephrine, also known as _adrenaline_, is a hormone and neurotransmitter and produced by the adrenal glands that can also be used as a drug due to its various important functions. Though it has long been used in the treatment of hypersensitivity reactions, epinephrine in the auto-injector form (EpiPen) has been available since 1987 in the USA. Many new products/biosimilars and dosage routes hav…
epinephrine	DB00668	SLC22A1,ADRA1D,CYP3A4,ADRA2A,COMT,ADRA2B,CYP2C9,SLC22A2,ADRA1B,ADRB2,ADRA1A,ADRB1,TNF	Bipolar Disorder	8.69565e-05	C0005586	ADCYAP1,ADCYAP1R1,ADM,ADRA1A,ADRA1B,ADRA1D,ADRA2B,ADRA2C,ADRB2,AGT,AMPH,ANXA1,APOB,ARRB2,AVP,AVPR1A,AVPR1B,CALCA,CCK,CHRM2,CHRM3,CLTA,COMT,CRH,DRD4,DRD5,EGFR,FFAR2,FZD4,GNAZ,GRM5,HIP1R,HTR4,P2RY1,P2RY2,PIK3C2A,PROK2,PROKR2,SYNJ1,TAC1,TNF,TSHB,UBC,VIP	small molecule	Epinephrine, also known as _adrenaline_, is a hormone and neurotransmitter and produced by the adrenal glands that can also be used as a drug due to its various important functions. Though it has long been used in the treatment of hypersensitivity reactions, epinephrine in the auto-injector form (EpiPen) has been available since 1987 in the USA. Many new products/biosimilars and dosage routes hav…
epinephrine	DB00668	SLC22A1,ADRA1D,CYP3A4,ADRA2A,COMT,ADRA2B,CYP2C9,SLC22A2,ADRA1B,ADRB2,ADRA1A,ADRB1,TNF	Schizophrenia	0.000161629	C0036341	ACTR2,ADCYAP1,ADCYAP1R1,ADM,ADRA1A,ADRA1D,ADRA2A,ADRA2B,ADRA2C,ANXA1,ARRB2,AVP,AVPR1A,CCK,CHRM1,CHRM2,CHRM3,CHRM5,CLTB,COMT,CRH,CYP3A4,DNAJC6,DNM2,DRD4,DRD5,EGF,EGFR,EPN2,F2,GHRL,GNAQ,GNAS,GNB1,GRB2,GRM1,GRM5,HCRT,HRH1,HRH2,HTR4,HTR6,KIAA0319,LRP2,LTA,MLN,NMB,NPS,NPSR1,NTS,OXT,P2RY1,P2RY2,PICALM,PIK3C2A,SH3GL2,STON2,TAAR1,TAC1,TF,TNF,TXNRD2,VAMP2,VAMP7,VIP	small molecule	Epinephrine, also known as _adrenaline_, is a hormone and neurotransmitter and produced by the adrenal glands that can also be used as a drug due to its various important functions. Though it has long been used in the treatment of hypersensitivity reactions, epinephrine in the auto-injector form (EpiPen) has been available since 1987 in the USA. Many new products/biosimilars and dosage routes hav…
perphenazine	DB00850	CYP1A2,CYP2C19,DRD1,CYP3A4,CYP2C18,DRD2,CYP2C8,CYP2C9,CYP2D6	Major depressive disorder	9.87018e-05	C1269683	ACKR3,ADCYAP1R1,ANKK1,APP,CORT,CRH,CXCL10,CXCR6,CYP1A2,CYP2C19,CYP2C9,CYP2D6,DRD1,DRD2,GAL,HTR4,NPY,PDYN,POMC,SST,SSTR4,SSTR5,VIP	small molecule	An antipsychotic phenothiazine derivative with actions and uses similar to those of chlorpromazine.
perphenazine	DB00850	CYP1A2,CYP2C19,DRD1,CYP3A4,CYP2C18,DRD2,CYP2C8,CYP2C9,CYP2D6	Unipolar Depression	0.000115599	C0041696	ADCYAP1R1,ANKK1,APP,CNR2,CRH,CXCL10,CYP2C19,CYP2C9,CYP2D6,DRD1,DRD2,GAL,GNB1,HTR4,HTR5A,NPY,PDYN,POMC,SST,SSTR5,VIP	small molecule	An antipsychotic phenothiazine derivative with actions and uses similar to those of chlorpromazine.
diprenorphine	DB01548	OPRM1,OPRD1,TRIM13,OPRK1	Major depressive disorder	0.000146257	C1269683	ACKR3,APP,CORT,CXCL10,CXCR6,GAL,NPY,OPRM1,PDYN,POMC,SST,SSTR4,SSTR5	small molecule	A narcotic antagonist similar in action to naloxone. It is used to remobilize animals after etorphine neuroleptanalgesia and is considered a specific antagonist to etorphine. [PubChem]
diprenorphine	DB01548	OPRM1,OPRD1,TRIM13,OPRK1	Unipolar Depression	0.00016738	C0041696	APP,CNR2,CXCL10,GAL,GNB1,HTR5A,NPY,OPRM1,PDYN,POMC,SST,SSTR5	small molecule	A narcotic antagonist similar in action to naloxone. It is used to remobilize animals after etorphine neuroleptanalgesia and is considered a specific antagonist to etorphine. [PubChem]
diprenorphine	DB01548	OPRM1,OPRD1,TRIM13,OPRK1	Bipolar Disorder	0.000201604	C0005586	ACKR3,AGT,ANXA1,APP,CNR2,CXCL8,CXCR6,FPR3,GAL,GNAZ,HCAR2,HCAR3,HTR1E,HTR5A,MCHR1,MCHR2,PDYN,PMCH,POMC,SST,SSTR4,SSTR5	small molecule	A narcotic antagonist similar in action to naloxone. It is used to remobilize animals after etorphine neuroleptanalgesia and is considered a specific antagonist to etorphine. [PubChem]
diprenorphine	DB01548	OPRM1,OPRD1,TRIM13,OPRK1	Schizophrenia	0.000301337	C0036341	ACKR3,ADORA1,ANXA1,APP,C3,CCL21,CCR5,CHRM4,CNR2,CXCL12,CXCL8,CXCR4,CXCR6,GNAO1,GNB1,HCAR2,HCAR3,HRH3,HRH4,HTR1D,HTR1F,HTR5A,MCHR1,MCHR2,NPY,OPRD1,OPRK1,OPRM1,PDYN,PNOC,POMC,SST,SSTR4,SSTR5,SUCNR1	small molecule	A narcotic antagonist similar in action to naloxone. It is used to remobilize animals after etorphine neuroleptanalgesia and is considered a specific antagonist to etorphine. [PubChem]
purvalanol	DB02733	CDK2,MAPK1,MAPK3,SRPK2,CDK4	Major depressive disorder	0.000635952	C1269683	F2R,MAP2K1,MAPK1,MAPK3	small molecule
dihydroergotamine	DB00320	CYP3A4,ADRA2A,HTR1D,ABCB1,HTR1B,HTR2B	Major depressive disorder	7.1474e-05	C1269683	ABCB1,ACKR3,ADRA2A,ADRA2B,ADRA2C,APP,CHRM3,CORT,CXCL10,CXCR6,DRD4,GAL,GRM5,HCRT,HTR1B,NPY,OXT,PDYN,POMC,PROK2,PROKR2,SST,SSTR4,SSTR5,TAC1,TRH	small molecule	A 9,10alpha-dihydro derivative of ergotamine. It is used as a vasoconstrictor, specifically for the therapy of migraine disorders.
dihydroergotamine	DB00320	CYP3A4,ADRA2A,HTR1D,ABCB1,HTR1B,HTR2B	Unipolar Depression	8.16543e-05	C0041696	ABCB1,ADRA2A,APP,CHRM3,CNR2,CXCL10,DRD4,GAL,GHRL,GNB1,GRM1,GRM5,HCRT,HTR1B,NPY,OXT,PDYN,POMC,PROK2,PROKR2,SST,SSTR5,TRH	small molecule	A 9,10alpha-dihydro derivative of ergotamine. It is used as a vasoconstrictor, specifically for the therapy of migraine disorders.
dihydroergotamine	DB00320	CYP3A4,ADRA2A,HTR1D,ABCB1,HTR1B,HTR2B	Bipolar Disorder	9.9894e-05	C0005586	ABCB1,ACKR3,ADRA1D,ADRA2B,ADRA2C,AGT,ANXA1,APP,AVPR1A,AVPR1B,CCK,CHRM3,CNR2,CXCL8,CXCR6,DRD4,FFAR2,FPR3,GAL,GNAZ,GRM5,HCAR2,HCAR3,HTR1B,MCHR1,MCHR2,P2RY1,P2RY2,PDYN,PMCH,POMC,PROK2,PROKR2,SST,SSTR4,SSTR5,TAC1	small molecule	A 9,10alpha-dihydro derivative of ergotamine. It is used as a vasoconstrictor, specifically for the therapy of migraine disorders.
dihydroergotamine	DB00320	CYP3A4,ADRA2A,HTR1D,ABCB1,HTR1B,HTR2B	Schizophrenia	0.000127041	C0036341	ABCB1,ACKR3,ADORA1,ADRA1D,ADRA2A,ADRA2B,ADRA2C,ANXA1,APP,AVPR1A,C3,CCK,CCL21,CCR5,CHRM1,CHRM3,CHRM4,CHRM5,CNR2,CXCL12,CXCL8,CXCR4,CXCR6,CYP3A4,DRD4,F2,GHRL,GNAQ,GNB1,GRM1,GRM5,HCAR2,HCAR3,HCRT,HRH1,HRH3,HRH4,HTR1B,HTR1D,MCHR1,MCHR2,MLN,NMB,NPS,NPSR1,NPY,NTS,OPRK1,OXT,P2RY1,P2RY2,PDYN,PNOC,POMC,SST,SSTR4,SSTR5,SUCNR1,TAC1	small molecule	A 9,10alpha-dihydro derivative of ergotamine. It is used as a vasoconstrictor, specifically for the therapy of migraine disorders.
tretazicar	DB04253	NQO2,nfsB	Schizophrenia	0.000482143	C0036341	NQO2	small molecule	Tretazicar is under investigation in clinical trial NCT00746590 (Study of Anti-tumour Effects and Safety of Prolarix™ in Hepatocellular Carcinoma).
methotrimeprazine	DB01403	CHRM1,ADRA2B,CYP2E1,HTR2A,ADRA1D,HRH1,CHRM3,DRD4,DRD2,CHRM4,DRD3,HTR2C,CHRM5,ADRA1A,DRD1,ADRA2A,CHRM2,DRD5,ADRA1B,ADRA2C,CYP2D6	Unipolar Depression	7.91199e-05	C0041696	ADCYAP1R1,ADRA1A,ADRA2A,ALB,ANKK1,APP,ARRB1,AVP,CHRM2,CHRM3,CNR2,CRH,CXCL10,CYP2D6,DRD1,DRD2,DRD3,DRD4,DRD5,EGF,EGFR,GAL,GHRL,GNB1,GRM1,GRM5,HCRT,HTR2A,HTR2C,HTR4,HTR5A,M6PR,NPY,OXT,PDYN,POMC,PROK2,PROKR2,SST,SSTR5,TRH,VAMP2,VIP	small molecule	A phenothiazine with pharmacological activity similar to that of both chlorpromazine and promethazine. It has the histamine-antagonist properties of the antihistamines together with central nervous system effects resembling those of chlorpromazine. (From Martindale, The Extra Pharmacopoeia, 30th ed, p604)
methotrimeprazine	DB01403	CHRM1,ADRA2B,CYP2E1,HTR2A,ADRA1D,HRH1,CHRM3,DRD4,DRD2,CHRM4,DRD3,HTR2C,CHRM5,ADRA1A,DRD1,ADRA2A,CHRM2,DRD5,ADRA1B,ADRA2C,CYP2D6	Bipolar Disorder	8.1597e-05	C0005586	ACKR3,ADCYAP1,ADCYAP1R1,ADM,ADRA1A,ADRA1B,ADRA1D,ADRA2B,ADRA2C,ADRB2,AGT,AMPH,ANKK1,ANXA1,APOB,APP,ARRB2,AVP,AVPR1A,AVPR1B,CALCA,CCK,CHRM2,CHRM3,CLTA,CNR2,CRH,CXCL8,CXCR6,DRD1,DRD2,DRD3,DRD4,DRD5,EGFR,FFAR2,FPR3,FZD4,GAL,GNAZ,GRM5,HCAR2,HCAR3,HIP1R,HTR1E,HTR2A,HTR2C,HTR4,HTR5A,MCHR1,MCHR2,P2RY1,P2RY2,PDYN,PIK3C2A,PMCH,POMC,PROK2,PROKR2,SST,SSTR4,SSTR5,SYNJ1,TAC1,TSHB,UBC,VIP	small molecule	A phenothiazine with pharmacological activity similar to that of both chlorpromazine and promethazine. It has the histamine-antagonist properties of the antihistamines together with central nervous system effects resembling those of chlorpromazine. (From Martindale, The Extra Pharmacopoeia, 30th ed, p604)
methotrimeprazine	DB01403	CHRM1,ADRA2B,CYP2E1,HTR2A,ADRA1D,HRH1,CHRM3,DRD4,DRD2,CHRM4,DRD3,HTR2C,CHRM5,ADRA1A,DRD1,ADRA2A,CHRM2,DRD5,ADRA1B,ADRA2C,CYP2D6	Major depressive disorder	8.17427e-05	C1269683	ACKR3,ADCYAP1R1,ADRA1A,ADRA2A,ADRA2B,ADRA2C,ANKK1,APP,ARRB1,AVP,CHRM2,CHRM3,CORT,CRH,CXCL10,CXCR6,CYP2D6,DRD1,DRD2,DRD3,DRD4,EGF,EGFR,GAL,GRM5,HCRT,HTR2A,HTR2C,HTR4,M6PR,NPY,OXT,PDYN,POMC,PROK2,PROKR2,SST,SSTR4,SSTR5,TAC1,TRH,VAMP2,VIP	small molecule	A phenothiazine with pharmacological activity similar to that of both chlorpromazine and promethazine. It has the histamine-antagonist properties of the antihistamines together with central nervous system effects resembling those of chlorpromazine. (From Martindale, The Extra Pharmacopoeia, 30th ed, p604)
methotrimeprazine	DB01403	CHRM1,ADRA2B,CYP2E1,HTR2A,ADRA1D,HRH1,CHRM3,DRD4,DRD2,CHRM4,DRD3,HTR2C,CHRM5,ADRA1A,DRD1,ADRA2A,CHRM2,DRD5,ADRA1B,ADRA2C,CYP2D6	Schizophrenia	0.000126184	C0036341	ACKR3,ACTR2,ADCYAP1,ADCYAP1R1,ADM,ADORA1,ADRA1A,ADRA1D,ADRA2A,ADRA2B,ADRA2C,ANKK1,ANXA1,APP,ARRB2,AVP,AVPR1A,C3,CCK,CCL21,CCR5,CHRM1,CHRM2,CHRM3,CHRM4,CHRM5,CLTB,CNR2,CRH,CXCL12,CXCL8,CXCR4,CXCR6,CYP2D6,CYP2E1,DNAJC6,DNM2,DRD1,DRD2,DRD3,DRD4,DRD5,EGF,EGFR,EPN2,F2,GHRL,GNAQ,GNAS,GNB1,GRB2,GRM1,GRM5,HCAR2,HCAR3,HCRT,HRH1,HRH2,HRH3,HRH4,HTR1D,HTR1F,HTR2A,HTR2C,HTR4,HTR5A,HTR6,KIAA0319,LRP2,MCHR1,MCH…	small molecule	A phenothiazine with pharmacological activity similar to that of both chlorpromazine and promethazine. It has the histamine-antagonist properties of the antihistamines together with central nervous system effects resembling those of chlorpromazine. (From Martindale, The Extra Pharmacopoeia, 30th ed, p604)
s-hydroxycysteine	DB01915	azu,GSTP1,C3,GSTA1,PMP2,ACAT2	Schizophrenia	3.67446e-05	C0036341	ACKR3,ADORA1,ADRA2A,ADRA2B,ADRA2C,ANXA1,C2,C3,CCR5,CHRM4,CNR1,CNR2,CXCR4,CXCR6,DRD3,DRD4,GABBR1,GABBR2,GNB1,GRM2,GRM4,GRM7,GRM8,GSTA1,GSTP1,HCAR2,HCAR3,HRH3,HRH4,HTR1A,HTR1B,HTR1D,HTR1F,HTR5A,LPAR1,LPAR2,MCHR1,MCHR2,MTNR1A,MTNR1B,NPY1R,NPY2R,OPRD1,OPRK1,OPRM1,POMC,PTGER3,SSTR4,SSTR5,SUCNR1	small molecule	S-hydroxycysteine is a solid. This compound belongs to the alpha amino acids and derivatives. These are amino acids in which the amino group is attached to the carbon atom immediately adjacent to the carboxylate group (alpha carbon), or a derivative thereof. It targets the proteins subtilisin BPN', glutathione S-transferase A1, glutathione S-transferase p, myelin P2 protein, and complement c3.
s-hydroxycysteine	DB01915	azu,GSTP1,C3,GSTA1,PMP2,ACAT2	Unipolar Depression	4.31218e-05	C0041696	ADRA2A,BDKRB2,CNR1,CNR2,DRD3,DRD4,GABBR1,GABBR2,GALR2,GNB1,GRM7,GRM8,HTR1A,HTR1B,HTR5A,NPY1R,NPY2R,OPRM1,POMC,SSTR5	small molecule	S-hydroxycysteine is a solid. This compound belongs to the alpha amino acids and derivatives. These are amino acids in which the amino group is attached to the carbon atom immediately adjacent to the carboxylate group (alpha carbon), or a derivative thereof. It targets the proteins subtilisin BPN', glutathione S-transferase A1, glutathione S-transferase p, myelin P2 protein, and complement c3.
s-hydroxycysteine	DB01915	azu,GSTP1,C3,GSTA1,PMP2,ACAT2	Major depressive disorder	4.34254e-05	C1269683	ACKR3,ADRA2A,ADRA2B,ADRA2C,BDKRB2,CNR1,CXCR6,DRD3,DRD4,GABBR1,GABBR2,GALR1,GALR2,GALR3,GRM2,GRM7,GRM8,HTR1A,HTR1B,LPAR2,NPY2R,OPRM1,POMC,SSTR4,SSTR5	small molecule	S-hydroxycysteine is a solid. This compound belongs to the alpha amino acids and derivatives. These are amino acids in which the amino group is attached to the carbon atom immediately adjacent to the carboxylate group (alpha carbon), or a derivative thereof. It targets the proteins subtilisin BPN', glutathione S-transferase A1, glutathione S-transferase p, myelin P2 protein, and complement c3.
s-hydroxycysteine	DB01915	azu,GSTP1,C3,GSTA1,PMP2,ACAT2	Bipolar Disorder	6.98451e-05	C0005586	ACKR3,ADRA2B,ADRA2C,ANXA1,BDKRB2,CNR1,CNR2,CXCR6,DRD3,DRD4,FPR3,GRM4,GRM7,GRM8,HCAR2,HCAR3,HTR1A,HTR1B,HTR1E,HTR5A,LPAR2,MCHR1,MCHR2,POMC,S1PR1,SSTR4,SSTR5	small molecule	S-hydroxycysteine is a solid. This compound belongs to the alpha amino acids and derivatives. These are amino acids in which the amino group is attached to the carbon atom immediately adjacent to the carboxylate group (alpha carbon), or a derivative thereof. It targets the proteins subtilisin BPN', glutathione S-transferase A1, glutathione S-transferase p, myelin P2 protein, and complement c3.
n-hydroxy-1-(4-methoxyphenyl)sulfonyl-4-benzyloxycarbonyl-piperazine-2-carboxamide	DB04232	MMP3	Bipolar Disorder	6.74487e-05	C0005586	MMP3	small molecule
n-hydroxy-1-(4-methoxyphenyl)sulfonyl-4-benzyloxycarbonyl-piperazine-2-carboxamide	DB04232	MMP3	Schizophrenia	0.000422287	C0036341	MMP3	small molecule
evening primrose oil	DB11358	ELOVL5,FADS2,FADS1	Schizophrenia	2.51256e-05	C0036341	ELOVL5,FADS1,FADS2	biotech	Evening primrose oil comes from the extraction from _Oenothera biennis_ seeds and it is commonly used as an alternative source for omega-6 essential fatty acids. In its composition it presents some fatty acids such as [DB00132] and [DB13854].[A33131] Evening primrose oil has been filled for the FDA by Humanetics Corporation on April 2000 to be a new dietary ingredient but its current status is "I…
evening primrose oil	DB11358	ELOVL5,FADS2,FADS1	Major depressive disorder	5.02513e-05	C1269683	ELOVL5,FADS1,FADS2	biotech	Evening primrose oil comes from the extraction from _Oenothera biennis_ seeds and it is commonly used as an alternative source for omega-6 essential fatty acids. In its composition it presents some fatty acids such as [DB00132] and [DB13854].[A33131] Evening primrose oil has been filled for the FDA by Humanetics Corporation on April 2000 to be a new dietary ingredient but its current status is "I…
dazoxiben	DB03052	TBXAS1	Schizophrenia	0.000378378	C0036341	TBXAS1	small molecule
rupatadine	DB11614	CYP2C19,CYP3A4,PTAFR,CYP2C9,HRH1,CYP2D6	Unipolar Depression	0.000161818	C0041696	CHRM3,CYP2C19,CYP2C9,CYP2D6,GHRL,GNB1,GRM1,GRM5,HCRT,OXT,PROK2,PROKR2,TRH	small molecule	Rupatadine is a dual histamine H1 receptor and platelet activating factor receptor antagonist that is used for symptomatic relief in seasonal and perennial rhinitis as well as chronic spontaneous urticaria. It was approved for marketing in Canada under the tradename Rupall and comes in tablet formulation for adult use and liquid formulation for pediatric use.
alfentanil	DB00802	OPRM1,CYP3A4,ABCB1,ALB,CYP3A7,ORM1,CYP3A5	Unipolar Depression	0.000115424	C0041696	ABCB1,ALB,APP,CNR2,CXCL10,GABBR1,GAL,GNB1,HTR5A,ITGB5,NPY,OPRM1,PDE4B,PDYN,POMC,SST,SSTR5	small molecule	A short-acting opioid anesthetic and analgesic derivative of fentanyl. It produces an early peak analgesic effect and fast recovery of consciousness. Alfentanil is effective as an anesthetic during surgery, for supplementation of analgesia during surgical procedures, and as an analgesic for critically ill patients.
alfentanil	DB00802	OPRM1,CYP3A4,ABCB1,ALB,CYP3A7,ORM1,CYP3A5	Major depressive disorder	0.000153018	C1269683	ABCB1,ACKR3,APP,CORT,CXCL10,CXCR6,GABBR1,GAL,NPY,OPRM1,PDE4B,PDYN,POMC,SST,SSTR4,SSTR5	small molecule	A short-acting opioid anesthetic and analgesic derivative of fentanyl. It produces an early peak analgesic effect and fast recovery of consciousness. Alfentanil is effective as an anesthetic during surgery, for supplementation of analgesia during surgical procedures, and as an analgesic for critically ill patients.
prochlorperazine	DB00433	DRD2,HRH1,CYP2D6	Unipolar Depression	8.2239e-05	C0041696	ANKK1,APP,CHRM3,CNR2,CXCL10,CYP2D6,DRD2,GAL,GHRL,GNB1,GRM1,GRM5,HCRT,HTR5A,NPY,OXT,PDYN,POMC,PROK2,PROKR2,SST,SSTR5,TRH	small molecule	Prochlorperazine, also known as compazine, is a piperazine phenothiazine and first-generation antipsychotic drug that is used for the treatment of severe nausea and vomiting, as well as short-term management of psychotic disorders such as generalized non-psychotic anxiety and schizophrenia.[label] It mainly works by depressing the chemoreceptor trigger zone and blocking D2 dopamine receptors in t…
prochlorperazine	DB00433	DRD2,HRH1,CYP2D6	Major depressive disorder	8.58988e-05	C1269683	ACKR3,ANKK1,APP,CHRM3,CORT,CXCL10,CXCR6,CYP2D6,DRD2,GAL,GRM5,HCRT,NPY,OXT,PDYN,POMC,PROK2,PROKR2,SST,SSTR4,SSTR5,TAC1,TRH	small molecule	Prochlorperazine, also known as compazine, is a piperazine phenothiazine and first-generation antipsychotic drug that is used for the treatment of severe nausea and vomiting, as well as short-term management of psychotic disorders such as generalized non-psychotic anxiety and schizophrenia.[label] It mainly works by depressing the chemoreceptor trigger zone and blocking D2 dopamine receptors in t…
prochlorperazine	DB00433	DRD2,HRH1,CYP2D6	Bipolar Disorder	0.000138644	C0005586	ACKR3,ADRA1D,AGT,ANKK1,ANXA1,APP,AVPR1A,AVPR1B,CCK,CHRM3,CNR2,CXCL8,CXCR6,DRD2,FFAR2,FPR3,GAL,GRM5,HCAR2,HCAR3,HTR1E,HTR5A,MCHR1,MCHR2,P2RY1,P2RY2,PDYN,PMCH,POMC,PROK2,PROKR2,SST,SSTR4,SSTR5,TAC1	small molecule	Prochlorperazine, also known as compazine, is a piperazine phenothiazine and first-generation antipsychotic drug that is used for the treatment of severe nausea and vomiting, as well as short-term management of psychotic disorders such as generalized non-psychotic anxiety and schizophrenia.[label] It mainly works by depressing the chemoreceptor trigger zone and blocking D2 dopamine receptors in t…
prochlorperazine	DB00433	DRD2,HRH1,CYP2D6	Schizophrenia	0.000182347	C0036341	ACKR3,ADORA1,ADRA1D,ANKK1,ANXA1,APP,AVPR1A,C3,CCK,CCL21,CCR5,CHRM1,CHRM3,CHRM4,CHRM5,CNR2,CXCL12,CXCL8,CXCR4,CXCR6,CYP2D6,DRD2,F2,GHRL,GNAQ,GNB1,GRM1,GRM5,HCAR2,HCAR3,HCRT,HRH1,HRH3,HRH4,HTR1D,HTR1F,HTR5A,MCHR1,MCHR2,MLN,NMB,NPS,NPSR1,NPY,NTS,OPRK1,OXT,P2RY1,P2RY2,PDYN,PNOC,POMC,SST,SSTR4,SSTR5,SUCNR1,TAC1	small molecule	Prochlorperazine, also known as compazine, is a piperazine phenothiazine and first-generation antipsychotic drug that is used for the treatment of severe nausea and vomiting, as well as short-term management of psychotic disorders such as generalized non-psychotic anxiety and schizophrenia.[label] It mainly works by depressing the chemoreceptor trigger zone and blocking D2 dopamine receptors in t…
ru90395	DB02432	SRC	Unipolar Depression	0.000116634	C0041696	DCC,EPHB1,F2R,HSP90AA1,KDR,MET,RAC1,TRIO	small molecule
ru90395	DB02432	SRC	Schizophrenia	0.000149437	C0036341	CDC42,DCC,DOCK1,EFNA5,EFNB1,EFNB2,EPHA4,EPHB1,EPHB2,F2R,FYN,GRIN1,HSP90AA1,ITGB3,KDR,KIT,LCK,MET,PAK3,RAC1	small molecule
ru90395	DB02432	SRC	Major depressive disorder	0.000235918	C1269683	EPHB1,EPHB2,F2R,HSP90AA1,KDR,MET,RAC1	small molecule
phentermine	DB00191	CYP3A4,MAOB,MAOA,SLC6A3,NPY,SLC6A2,SLC6A4	Unipolar Depression	0.000235943	C0041696	NPY,NPY1R,NPY2R,SLC6A2,SLC6A3,SLC6A4	small molecule	Phentermine is a sympathomimetic amine anorectic agent and it was introduced in 1959 as part of an anti-obesity combination drug.[A174361, A174364] It is chemically related to amphetamine and it is commonly referred to as an atypical amphetamine.[A174370] Phentermine has not been reported an addictive potential which allows this agent to be classified under the Schedule IV drugs (low abuse potent…
raf-265	DB05984	BRAF,KDR	Major depressive disorder	0.000516667	C1269683	HSP90AA1,KDR,MAP2K1,MAPK1,MAPK3	small molecule
insulin human	DB00030	CYP1A2,IGF1R,RB1,INSR,PCSK2,CPE,IDE,PCSK1	Paranoid Schizophrenia	0.000406875	C0036349	CYP1A2	biotech	Human Insulin, also known as Regular Insulin, is a short-acting form of insulin used for the treatment of hyperglycemia caused by Type 1 and Type 2 Diabetes. Human insulin is produced by recombinant DNA technology and is identical to endogenously produced insulin. Typically prescribed for the management of diabetes mellitus, insulin is a peptide hormone produced by beta cells of the pancreas that…
5-methoxy-1,2-dimethyl-3-(phenoxymethyl)indole-4,7-dione	DB03626	NQO1	Schizophrenia	0.000442982	C0036341	NQO1	small molecule
5-methoxy-1,2-dimethyl-3-(phenoxymethyl)indole-4,7-dione	DB03626	NQO1	Major depressive disorder	0.000815789	C1269683	NQO1	small molecule
n1,n14-bis((s-methyl)isothioureido)tetradecane	DB02979	NOS3	Unipolar Depression	0.000458728	C0041696	HSP90AA1,NOS3	small molecule
n1,n14-bis((s-methyl)isothioureido)tetradecane	DB02979	NOS3	Major depressive disorder	0.000481732	C1269683	HSP90AA1,NOS3	small molecule
foreskin keratinocyte (neonatal)	DB10772	TGFB1,FGF1,EGFR,FGFR2,IL6,VEGFA,PDGFRA,CSF2RA,TGFBR2,IL1B,IFNG,TNF	Bipolar Disorder	8.7599e-05	C0005586	ADRB2,AMPH,APOB,AVP,CAMK2A,CHRM2,CLTA,CSF2,DLG4,EGFR,ERBB2,ERBB3,ERBB4,FGF17,FGF20,FGFR1,FGFR2,FKBP1A,FYN,FZD4,GDNF,GFRA2,GRIN1,GRIN2A,GRIN2B,GRIN2C,HGF,HIP1R,HRAS,IFNG,IL1B,IL2RB,IL6,KIT,NCAM1,NEFL,NRAS,NRG1,NRTN,PDGFRA,PIK3C2A,PIK3CA,PLCG1,PRKCZ,PSPN,PTK2B,RASGRF1,RASGRP1,SOS1,SPTBN1,SYNJ1,TGFB1,TGFBR2,TNF,UBC,VEGFA	biotech	Skin, the largest organ of the human body, plays the main role in protecting the body from mechanical damage. It is composed of epidermal, dermal and hypodermal layers. The barrier function of the skin owed to its avascular epidermal layer, which is made mainly of keratinocytes. The keratinocytes form a stratified epithelium, with growing basal cells at the innermost layer and the keratinized, an…
foreskin keratinocyte (neonatal)	DB10772	TGFB1,FGF1,EGFR,FGFR2,IL6,VEGFA,PDGFRA,CSF2RA,TGFBR2,IL1B,IFNG,TNF	Schizophrenia	8.94905e-05	C0036341	ACTR2,AKAP9,AVP,BTC,CALM3,CAMK2A,CAMK2B,CDC42,CHRM2,CLTB,CSF2,CSF2RA,CSF2RB,DLG4,DNAJC6,DNM2,EGF,EGFR,EPN2,ERBB3,ERBB4,FGF2,FGF8,FGFR1,FGFR2,FYN,GDNF,GFRA1,GFRA2,GFRA3,GRB2,GRIN1,GRIN2A,GRIN2B,GRIN2C,GRIN2D,HGF,HSP90AA1,IFNG,IL1B,IL2,IL2RA,IL2RG,IL3,IL3RA,IL6,KDR,KIAA0319,KIT,LRP2,LTA,MET,NCAM1,NEFL,NRG1,PAK2,PDGFB,PDGFRB,PICALM,PIK3C2A,PIK3CA,PIK3CB,PIK3CD,PIK3R1,PTK6,PTPRA,RANBP9,RASGRF1,RASGRF…	biotech	Skin, the largest organ of the human body, plays the main role in protecting the body from mechanical damage. It is composed of epidermal, dermal and hypodermal layers. The barrier function of the skin owed to its avascular epidermal layer, which is made mainly of keratinocytes. The keratinocytes form a stratified epithelium, with growing basal cells at the innermost layer and the keratinized, an…
foreskin keratinocyte (neonatal)	DB10772	TGFB1,FGF1,EGFR,FGFR2,IL6,VEGFA,PDGFRA,CSF2RA,TGFBR2,IL1B,IFNG,TNF	Unipolar Depression	9.18548e-05	C0041696	ARRB1,ARTN,AVP,CAMK2A,CHRM2,CSF2,CSF2RB,DLG4,EGF,EGFR,ERBB3,FGF2,FGFR1,GDNF,GRIN2B,HSP90AA1,IFNG,IL1B,IL2RA,IL2RB,IL6,KDR,KL,LTA,M6PR,MET,NCAM1,NEFL,NRG1,TNF,VAMP2,VEGFA	biotech	Skin, the largest organ of the human body, plays the main role in protecting the body from mechanical damage. It is composed of epidermal, dermal and hypodermal layers. The barrier function of the skin owed to its avascular epidermal layer, which is made mainly of keratinocytes. The keratinocytes form a stratified epithelium, with growing basal cells at the innermost layer and the keratinized, an…
foreskin keratinocyte (neonatal)	DB10772	TGFB1,FGF1,EGFR,FGFR2,IL6,VEGFA,PDGFRA,CSF2RA,TGFBR2,IL1B,IFNG,TNF	Major depressive disorder	0.000102967	C1269683	ARRB1,ARTN,AVP,CAMK2A,CHRM2,CSF2,CSF2RB,DLG4,EGF,EGFR,ERBB3,FGF2,FGF9,FGFR1,FGFR2,GDNF,GRIN2A,GRIN2B,HSP90AA1,IFNG,IL1B,IL2,IL2RA,IL2RB,IL6,KDR,KL,LTA,M6PR,MET,NCAM1,NEFL,NRG1,TNF,VAMP2,VEGFA	biotech	Skin, the largest organ of the human body, plays the main role in protecting the body from mechanical damage. It is composed of epidermal, dermal and hypodermal layers. The barrier function of the skin owed to its avascular epidermal layer, which is made mainly of keratinocytes. The keratinocytes form a stratified epithelium, with growing basal cells at the innermost layer and the keratinized, an…
foreskin keratinocyte (neonatal)	DB10772	TGFB1,FGF1,EGFR,FGFR2,IL6,VEGFA,PDGFRA,CSF2RA,TGFBR2,IL1B,IFNG,TNF	Paranoid Schizophrenia	0.000331954	C0036349	IFNG,IL2,IL6,TNF	biotech	Skin, the largest organ of the human body, plays the main role in protecting the body from mechanical damage. It is composed of epidermal, dermal and hypodermal layers. The barrier function of the skin owed to its avascular epidermal layer, which is made mainly of keratinocytes. The keratinocytes form a stratified epithelium, with growing basal cells at the innermost layer and the keratinized, an…
sparsentan	DB12548	EDNRA,AGT	Schizophrenia	4.85392e-05	C0036341	ACKR3,ADORA1,ADRA1A,ADRA1D,ADRA2A,ADRA2B,ADRA2C,ANXA1,APP,AVPR1A,CCKAR,CCR5,CHRM1,CHRM3,CHRM4,CHRM5,CNR1,CNR2,CXCR4,CXCR6,DRD3,DRD4,EDNRA,F2R,GABBR1,GABBR2,GNAQ,GNB1,GRM1,GRM2,GRM3,GRM4,GRM5,GRM7,GRM8,HCAR2,HCAR3,HCRTR1,HRH1,HRH3,HRH4,HTR1A,HTR1B,HTR1D,HTR1F,HTR2A,HTR2C,HTR5A,LPAR1,LPAR2,MCHR1,MCHR2,MTNR1A,MTNR1B,NPSR1,NPY1R,NPY2R,NTSR1,OPRD1,OPRK1,OPRM1,OXTR,P2RY1,P2RY2,POMC,PTGER3,SSTR4,SSTR5,S…	small molecule	Sparsentan has been used in trials studying the treatment of Focal Segmental Glomerulosclerosis. Sparsentan is the first and only dual-acting angiotensin and endothelin receptor antagonist (DARA) in development.
sparsentan	DB12548	EDNRA,AGT	Bipolar Disorder	5.17598e-05	C0005586	ACKR3,ADRA1A,ADRA1B,ADRA1D,ADRA2B,ADRA2C,AGT,ANXA1,APP,AVPR1A,AVPR1B,BDKRB2,CCKAR,CHRM3,CNR1,CNR2,CXCR6,DRD3,DRD4,EDNRA,FFAR2,FPR3,GRM3,GRM4,GRM5,GRM7,GRM8,HCAR2,HCAR3,HTR1A,HTR1B,HTR1E,HTR2A,HTR2C,HTR5A,LPAR2,MCHR1,MCHR2,P2RY1,P2RY2,PMCH,POMC,PROKR2,REN,S1PR1,SSTR4,SSTR5,TACR1	small molecule	Sparsentan has been used in trials studying the treatment of Focal Segmental Glomerulosclerosis. Sparsentan is the first and only dual-acting angiotensin and endothelin receptor antagonist (DARA) in development.
sparsentan	DB12548	EDNRA,AGT	Unipolar Depression	5.56706e-05	C0041696	ADRA1A,ADRA2A,APP,BDKRB2,CCKAR,CHRM3,CNR1,CNR2,DRD3,DRD4,F2R,GABBR1,GABBR2,GALR2,GNB1,GRM1,GRM5,GRM7,GRM8,HTR1A,HTR1B,HTR2A,HTR2C,HTR5A,NPY1R,NPY2R,NTSR1,OPRM1,OXTR,POMC,PROKR2,REN,SSTR5	small molecule	Sparsentan has been used in trials studying the treatment of Focal Segmental Glomerulosclerosis. Sparsentan is the first and only dual-acting angiotensin and endothelin receptor antagonist (DARA) in development.
sparsentan	DB12548	EDNRA,AGT	Major depressive disorder	6.3032e-05	C1269683	ACKR3,ADRA1A,ADRA2A,ADRA2B,ADRA2C,APP,BDKRB2,CCKAR,CHRM3,CNR1,CXCR6,DRD3,DRD4,EDNRA,F2R,GABBR1,GABBR2,GALR1,GALR2,GALR3,GRM2,GRM3,GRM5,GRM7,GRM8,HTR1A,HTR1B,HTR2A,HTR2C,LPAR2,NPY2R,NTSR1,OPRM1,OXTR,POMC,PROKR2,REN,SSTR4,SSTR5	small molecule	Sparsentan has been used in trials studying the treatment of Focal Segmental Glomerulosclerosis. Sparsentan is the first and only dual-acting angiotensin and endothelin receptor antagonist (DARA) in development.
butobarbital	DB01353	GABRA2,GRIA2,GABRA4,GABRA3,GABRA5,GABRA6,GRIK2,GABRA1,CHRNA7,CHRNA4	Unipolar Depression	0.000119159	C0041696	CHRNA4,CHRNA7,GRIA2,GRIA4	small molecule	Butobarbital is a sedative and a hypnotic drug.
butobarbital	DB01353	GABRA2,GRIA2,GABRA4,GABRA3,GABRA5,GABRA6,GRIK2,GABRA1,CHRNA7,CHRNA4	Major depressive disorder	0.000135514	C1269683	CHRNA4,CHRNA7,GRIA2,GRIA4	small molecule	Butobarbital is a sedative and a hypnotic drug.
butobarbital	DB01353	GABRA2,GRIA2,GABRA4,GABRA3,GABRA5,GABRA6,GRIK2,GABRA1,CHRNA7,CHRNA4	Schizophrenia	0.000191589	C0036341	CHRNA4,CHRNA7,GABRA1,GABRA6,GRIA2,GRIA4,GRIK2	small molecule	Butobarbital is a sedative and a hypnotic drug.
butobarbital	DB01353	GABRA2,GRIA2,GABRA4,GABRA3,GABRA5,GABRA6,GRIK2,GABRA1,CHRNA7,CHRNA4	Bipolar Disorder	0.000245327	C0005586	CHRNA7,GABRA1,GRIA2,GRIA4,GRIK2	small molecule	Butobarbital is a sedative and a hypnotic drug.
etamiphylline	DB13592	CYP1A2	Paranoid Schizophrenia	0.000245509	C0036349	CYP1A2	small molecule
remoxipride	DB00409	HTR2A,DRD4,DRD2,DRD3,CYP2D6,SIGMAR1	Unipolar Depression	7.22433e-05	C0041696	ADRA2A,ANKK1,APP,CHRM3,CNR2,CXCL10,CYP2D6,DRD2,DRD3,DRD4,GAL,GHRL,GNB1,GRM1,GRM5,HCRT,HTR2A,HTR5A,NPY,OXT,PDYN,POMC,PROK2,PROKR2,SST,SSTR5,TRH	small molecule	An antipsychotic agent that is specific for dopamine D2 receptors. It has been shown to be effective in the treatment of schizophrenia.
remoxipride	DB00409	HTR2A,DRD4,DRD2,DRD3,CYP2D6,SIGMAR1	Major depressive disorder	7.58344e-05	C1269683	ACKR3,ADRA2A,ANKK1,APP,CHRM3,CORT,CXCL10,CXCR6,CYP2D6,DRD2,DRD3,DRD4,GAL,GRM5,HCRT,HTR2A,NPY,OXT,PDYN,POMC,PROK2,PROKR2,SST,SSTR4,SSTR5,TAC1,TRH	small molecule	An antipsychotic agent that is specific for dopamine D2 receptors. It has been shown to be effective in the treatment of schizophrenia.
remoxipride	DB00409	HTR2A,DRD4,DRD2,DRD3,CYP2D6,SIGMAR1	Bipolar Disorder	0.000115125	C0005586	ACKR3,ADRA1D,AGT,ANKK1,ANXA1,APP,AVPR1A,AVPR1B,CCK,CHRM3,CNR2,CXCL8,CXCR6,DRD2,DRD3,DRD4,FFAR2,FPR3,GAL,GRM5,HCAR2,HCAR3,HTR1E,HTR2A,HTR5A,MCHR1,MCHR2,P2RY1,P2RY2,PDYN,PMCH,POMC,PROK2,PROKR2,SST,SSTR4,SSTR5,TAC1	small molecule	An antipsychotic agent that is specific for dopamine D2 receptors. It has been shown to be effective in the treatment of schizophrenia.
remoxipride	DB00409	HTR2A,DRD4,DRD2,DRD3,CYP2D6,SIGMAR1	Schizophrenia	0.000167512	C0036341	ACKR3,ADORA1,ADRA1D,ADRA2A,ANKK1,ANXA1,APP,AVPR1A,C3,CCK,CCL21,CCR5,CHRM1,CHRM3,CHRM4,CHRM5,CNR2,CXCL12,CXCL8,CXCR4,CXCR6,CYP2D6,DRD2,DRD3,DRD4,F2,GHRL,GNAQ,GNB1,GRM1,GRM5,HCAR2,HCAR3,HCRT,HRH1,HRH3,HRH4,HTR1D,HTR1F,HTR2A,HTR5A,MCHR1,MCHR2,MLN,NMB,NPS,NPSR1,NPY,NTS,OPRK1,OXT,P2RY1,P2RY2,PDYN,PNOC,POMC,SST,SSTR4,SSTR5,SUCNR1,TAC1	small molecule	An antipsychotic agent that is specific for dopamine D2 receptors. It has been shown to be effective in the treatment of schizophrenia.
3-(3-methoxybenzyl)-1h-pyrrolo[2,3-b]pyridine	DB07525	FGFR1	Bipolar Disorder	0.000199453	C0005586	ERBB2,ERBB4,FGF17,FGF20,FGFR1,HGF,HRAS,NRAS,NRG1,PIK3CA,PLCG1,SOS1	small molecule
3-(3-methoxybenzyl)-1h-pyrrolo[2,3-b]pyridine	DB07525	FGFR1	Major depressive disorder	0.000273051	C1269683	EGF,FGF2,FGF9,FGFR1,KL,MET,NRG1	small molecule
3-(3-methoxybenzyl)-1h-pyrrolo[2,3-b]pyridine	DB07525	FGFR1	Unipolar Depression	0.000402189	C0041696	EGF,FGF2,FGFR1,KL,MET,NRG1	small molecule
amoxapine	DB00543	CHRM1,SLC6A3,SLC6A2,ORM1,GABRA1,HTR2B,HTR2A,HTR1B,SLC6A4,HRH1,CYP2D6,DRD4,DRD2,HTR3A,HTR1A,DRD3,HTR2C,HTR6,HTR7,DRD1,ADRA2A,HRH4,ADRA1A	Bipolar Disorder	7.53116e-05	C0005586	ACKR3,ADCYAP1,ADCYAP1R1,ADM,ADRA1A,ADRA1B,ADRA1D,ADRA2B,ADRA2C,AGT,ANKK1,ANXA1,APP,AVPR1A,AVPR1B,CALCA,CCK,CHRM3,CNR2,CRH,CXCL8,CXCR6,DRD1,DRD2,DRD3,DRD4,DRD5,FFAR2,FPR3,GABRA1,GAL,GNAZ,GRM5,HCAR2,HCAR3,HTR1A,HTR1B,HTR1E,HTR2A,HTR2C,HTR3A,HTR4,HTR5A,HTR7,MCHR1,MCHR2,P2RY1,P2RY2,PDYN,PMCH,POMC,PROK2,PROKR2,SLC6A2,SLC6A3,SLC6A4,SST,SSTR4,SSTR5,TAC1,TSHB,VIP	small molecule	Amoxapine, the <i>N</i>-demethylated derivative of the antipsychotic agent loxapine, is a dibenzoxazepine-derivative tricyclic antidepressant (TCA). TCAs are structurally similar to phenothiazines. They contain a tricyclic ring system with an alkyl amine substituent on the central ring. In non-depressed individuals, amoxapine does not affect mood or arousal, but may cause sedation. In depressed i…
amoxapine	DB00543	CHRM1,SLC6A3,SLC6A2,ORM1,GABRA1,HTR2B,HTR2A,HTR1B,SLC6A4,HRH1,CYP2D6,DRD4,DRD2,HTR3A,HTR1A,DRD3,HTR2C,HTR6,HTR7,DRD1,ADRA2A,HRH4,ADRA1A	Unipolar Depression	8.50069e-05	C0041696	ADCYAP1R1,ADRA1A,ADRA2A,ANKK1,APP,CHRM3,CNR2,CRH,CXCL10,CYP2D6,DRD1,DRD2,DRD3,DRD4,DRD5,GAL,GHRL,GNB1,GRM1,GRM5,HCRT,HTR1A,HTR1B,HTR2A,HTR2C,HTR3A,HTR4,HTR5A,HTR7,NPY,OXT,PDYN,POMC,PROK2,PROKR2,SLC6A2,SLC6A3,SLC6A4,SST,SSTR5,TRH,VIP	small molecule	Amoxapine, the <i>N</i>-demethylated derivative of the antipsychotic agent loxapine, is a dibenzoxazepine-derivative tricyclic antidepressant (TCA). TCAs are structurally similar to phenothiazines. They contain a tricyclic ring system with an alkyl amine substituent on the central ring. In non-depressed individuals, amoxapine does not affect mood or arousal, but may cause sedation. In depressed i…
amoxapine	DB00543	CHRM1,SLC6A3,SLC6A2,ORM1,GABRA1,HTR2B,HTR2A,HTR1B,SLC6A4,HRH1,CYP2D6,DRD4,DRD2,HTR3A,HTR1A,DRD3,HTR2C,HTR6,HTR7,DRD1,ADRA2A,HRH4,ADRA1A	Major depressive disorder	8.84695e-05	C1269683	ACKR3,ADCYAP1R1,ADRA1A,ADRA2A,ADRA2B,ADRA2C,ANKK1,APP,CHRM3,CORT,CRH,CXCL10,CXCR6,CYP2D6,DRD1,DRD2,DRD3,DRD4,GAL,GRM5,HCRT,HTR1A,HTR1B,HTR2A,HTR2C,HTR3A,HTR4,NPY,OXT,PDYN,POMC,PROK2,PROKR2,SLC6A2,SLC6A3,SLC6A4,SST,SSTR4,SSTR5,TAC1,TRH,VIP	small molecule	Amoxapine, the <i>N</i>-demethylated derivative of the antipsychotic agent loxapine, is a dibenzoxazepine-derivative tricyclic antidepressant (TCA). TCAs are structurally similar to phenothiazines. They contain a tricyclic ring system with an alkyl amine substituent on the central ring. In non-depressed individuals, amoxapine does not affect mood or arousal, but may cause sedation. In depressed i…
amoxapine	DB00543	CHRM1,SLC6A3,SLC6A2,ORM1,GABRA1,HTR2B,HTR2A,HTR1B,SLC6A4,HRH1,CYP2D6,DRD4,DRD2,HTR3A,HTR1A,DRD3,HTR2C,HTR6,HTR7,DRD1,ADRA2A,HRH4,ADRA1A	Schizophrenia	0.000122576	C0036341	ACKR3,ADCYAP1,ADCYAP1R1,ADM,ADORA1,ADRA1A,ADRA1D,ADRA2A,ADRA2B,ADRA2C,ANKK1,ANXA1,APP,AVPR1A,C3,CCK,CCL21,CCR5,CHRM1,CHRM3,CHRM4,CHRM5,CNR2,CRH,CXCL12,CXCL8,CXCR4,CXCR6,CYP2D6,DRD1,DRD2,DRD3,DRD4,DRD5,F2,GABRA1,GHRL,GNAQ,GNAS,GNB1,GRM1,GRM5,HCAR2,HCAR3,HCRT,HRH1,HRH2,HRH3,HRH4,HTR1A,HTR1B,HTR1D,HTR1F,HTR2A,HTR2C,HTR3A,HTR4,HTR5A,HTR6,HTR7,MCHR1,MCHR2,MLN,NMB,NPS,NPSR1,NPY,NTS,OPRK1,OXT,P2RY1,P2RY…	small molecule	Amoxapine, the <i>N</i>-demethylated derivative of the antipsychotic agent loxapine, is a dibenzoxazepine-derivative tricyclic antidepressant (TCA). TCAs are structurally similar to phenothiazines. They contain a tricyclic ring system with an alkyl amine substituent on the central ring. In non-depressed individuals, amoxapine does not affect mood or arousal, but may cause sedation. In depressed i…
2-(2-{2-[(biphenyl-4-ylmethyl)-amino]-3-mercapto-pentanoylamino}-acetylamino)-3-methyl-butyric acid methyl ester	DB08643	MMP3	Bipolar Disorder	6.74487e-05	C0005586	MMP3	small molecule
2-(2-{2-[(biphenyl-4-ylmethyl)-amino]-3-mercapto-pentanoylamino}-acetylamino)-3-methyl-butyric acid methyl ester	DB08643	MMP3	Schizophrenia	0.000422287	C0036341	MMP3	small molecule
1-benzyl-4-[(5,6-dimethoxy-1-indanon-2-yl)methyl]piperidine	DB07701	ACHE	Schizophrenia	0.00032287	C0036341	ACHE	small molecule
1-benzyl-4-[(5,6-dimethoxy-1-indanon-2-yl)methyl]piperidine	DB07701	ACHE	Major depressive disorder	0.000874439	C1269683	ACHE	small molecule
tasonermin	DB11626	TNFRSF1A,TNFRSF1B	Paranoid Schizophrenia	0.000322862	C0036349	TNFRSF1B	biotech	Tasonermin is recombinant soluble form tumor necrosis factor &alpha; produced via _Escherichia coli_ cell culture. It was approved for use by the European Medicines Agency in April of 1999 for use as an adjunt to surgery for the subsequent removal of the tumor and in palliative care for irresectable soft tissue sarcoma of the limbs as the product Beromun. It is administered with [DB01042] via mil…
td-2749	DB05905	HTR4	Unipolar Depression	0.00029079	C0041696	ADCYAP1R1,CRH,DRD5,GNB1,HTR4,VIP	small molecule	TD-2749 is selective 5-HT4 agonists discovered by Theravance through the application of multivalent drug design in a drug discovery program dedicated to finding new medicines for GI motility disorders such as chronic constipation, constipation-predominant irritable bowel syndrome (C-IBS), opioid-induced constipation, functional dyspepsia and diabetic gastroparesis.
5-methoxy-1,2-dimethyl-3-(4-nitrophenoxymethyl)indole-4,7-dione	DB02400	NQO1	Schizophrenia	0.000442982	C0036341	NQO1	small molecule
5-methoxy-1,2-dimethyl-3-(4-nitrophenoxymethyl)indole-4,7-dione	DB02400	NQO1	Major depressive disorder	0.000815789	C1269683	NQO1	small molecule
nitroglycerin	DB00727	NPR1,ALDH2	Bipolar Disorder	9.41176e-05	C0005586	ALDH2	small molecule	Nitroglycerin is a vasodilator drug used for the treatment of chest pain and high blood pressure.[T628,L4429] It was first approved in 2000 and is currently marketed by Pfizer, and other companies, depending on the dosage form.[T628,L4894] Nitroglycerin is available in various forms, including a spray form, sublingual tablet form, intravenous form, extended-release tablet form, and transdermal fo…
nitroglycerin	DB00727	NPR1,ALDH2	Schizophrenia	0.000423529	C0036341	ALDH2	small molecule	Nitroglycerin is a vasodilator drug used for the treatment of chest pain and high blood pressure.[T628,L4429] It was first approved in 2000 and is currently marketed by Pfizer, and other companies, depending on the dosage form.[T628,L4894] Nitroglycerin is available in various forms, including a spray form, sublingual tablet form, intravenous form, extended-release tablet form, and transdermal fo…
2,6-diamino-hexanoic acid amide	DB03988	ADCYAP1	Unipolar Depression	0.000120023	C0041696	ADCYAP1R1,ADRB1,CRHR1,DRD5,GNB1,HTR4,HTR7	small molecule
2,6-diamino-hexanoic acid amide	DB03988	ADCYAP1	Major depressive disorder	0.000240614	C1269683	ADCYAP1R1,ADRB1,ADRB3,CRHR1,HTR4,VIPR2	small molecule
terlipressin	DB02638	AVPR1B,AVPR2,AVPR1A	Unipolar Depression	7.37469e-05	C0041696	ADCYAP1R1,ARRB1,AVP,CHRM2,CHRM3,CRH,DRD5,EGF,EGFR,GHRL,GNB1,GRM1,GRM5,HCRT,HTR4,M6PR,OXT,PROK2,PROKR2,TRH,VAMP2,VIP	small molecule	Terlipressin is an analogue of vasopressin used as a vasoactive drug in the management of hypotension which has been found to be effective when norepinephrine fails.
terlipressin	DB02638	AVPR1B,AVPR2,AVPR1A	Bipolar Disorder	8.81506e-05	C0005586	ADCYAP1,ADCYAP1R1,ADM,ADRA1D,ADRB2,AGT,AMPH,APOB,ARRB2,AVP,AVPR1A,AVPR1B,CALCA,CCK,CHRM2,CHRM3,CLTA,CRH,DRD5,EGFR,FFAR2,FZD4,GRM5,HIP1R,HTR4,P2RY1,P2RY2,PIK3C2A,PROK2,PROKR2,SYNJ1,TAC1,TSHB,UBC,VIP	small molecule	Terlipressin is an analogue of vasopressin used as a vasoactive drug in the management of hypotension which has been found to be effective when norepinephrine fails.
terlipressin	DB02638	AVPR1B,AVPR2,AVPR1A	Major depressive disorder	9.60246e-05	C1269683	ADCYAP1R1,ARRB1,AVP,CHRM2,CHRM3,CRH,EGF,EGFR,GRM5,HCRT,HTR4,M6PR,OXT,PROK2,PROKR2,TAC1,TRH,VAMP2,VIP	small molecule	Terlipressin is an analogue of vasopressin used as a vasoactive drug in the management of hypotension which has been found to be effective when norepinephrine fails.
terlipressin	DB02638	AVPR1B,AVPR2,AVPR1A	Schizophrenia	0.000112541	C0036341	ACTR2,ADCYAP1,ADCYAP1R1,ADM,ADRA1D,ARRB2,AVP,AVPR1A,CCK,CHRM1,CHRM2,CHRM3,CHRM5,CLTB,CRH,DNAJC6,DNM2,DRD5,EGF,EGFR,EPN2,F2,GHRL,GNAQ,GNAS,GNB1,GRB2,GRM1,GRM5,HCRT,HRH1,HRH2,HTR4,HTR6,KIAA0319,LRP2,MLN,NMB,NPS,NPSR1,NTS,OXT,P2RY1,P2RY2,PICALM,PIK3C2A,SH3GL2,STON2,TAAR1,TAC1,TF,VAMP2,VAMP7,VIP	small molecule	Terlipressin is an analogue of vasopressin used as a vasoactive drug in the management of hypotension which has been found to be effective when norepinephrine fails.
terbutaline	DB00871	ADRB2,BCHE,ADRB3,ADRB1	Unipolar Depression	8.74677e-05	C0041696	ADCYAP1R1,ADRB1,ARRB1,AVP,CHRM2,CRH,DRD5,EGF,EGFR,GNB1,HTR4,M6PR,VAMP2,VIP	small molecule	A selective beta-2 adrenergic agonist used as a bronchodilator and tocolytic.
terbutaline	DB00871	ADRB2,BCHE,ADRB3,ADRB1	Major depressive disorder	0.000112862	C1269683	ADCYAP1R1,ADRB1,ADRB3,ARRB1,AVP,CHRM2,CRH,EGF,EGFR,HTR4,M6PR,VAMP2,VIP	small molecule	A selective beta-2 adrenergic agonist used as a bronchodilator and tocolytic.
terbutaline	DB00871	ADRB2,BCHE,ADRB3,ADRB1	Bipolar Disorder	0.000158241	C0005586	ADCYAP1,ADCYAP1R1,ADM,ADRB2,AMPH,APOB,ARRB2,AVP,BCHE,CALCA,CHRM2,CLTA,CRH,DRD5,EGFR,FZD4,HIP1R,HTR4,PIK3C2A,SYNJ1,TSHB,UBC,VIP	small molecule	A selective beta-2 adrenergic agonist used as a bronchodilator and tocolytic.
amyl nitrite	DB01612	NPR1,ALDH2	Bipolar Disorder	9.41176e-05	C0005586	ALDH2	small molecule	Amyl Nitrite is an antihypertensive medicine. Amyl nitrite is employed medically to treat heart diseases such as angina and to treat cyanide poisoning. Its use as a prescription medicine comes from its ability to lower blood pressure. As an inhalant, it also has psychoactive effect which has led to illegal drug use.
amyl nitrite	DB01612	NPR1,ALDH2	Schizophrenia	0.000423529	C0036341	ALDH2	small molecule	Amyl Nitrite is an antihypertensive medicine. Amyl nitrite is employed medically to treat heart diseases such as angina and to treat cyanide poisoning. Its use as a prescription medicine comes from its ability to lower blood pressure. As an inhalant, it also has psychoactive effect which has led to illegal drug use.
n-{(4s)-4-amino-5-[(2-aminoethyl)amino]pentyl}-n'-nitroguanidine	DB02027	NOS1,NOS3	Unipolar Depression	0.000458728	C0041696	HSP90AA1,NOS3	small molecule
n-{(4s)-4-amino-5-[(2-aminoethyl)amino]pentyl}-n'-nitroguanidine	DB02027	NOS1,NOS3	Major depressive disorder	0.000481732	C1269683	HSP90AA1,NOS3	small molecule
archexin	DB05971	AKT1	Schizophrenia	0.000537857	C0036341	AKT1,CALM3,HSP90AA1,MTOR,PIK3CB,PIK3R1	small molecule
phenoxybenzamine	DB00925	SLC22A1,SLC22A3,ADRA1D,ADRA2A,ADRB2,ADRA2B,SLC22A2,ADRA1B,ADRA2C,ADRA1A	Unipolar Depression	6.80533e-05	C0041696	ADCYAP1R1,ADRA1A,ADRA2A,ALB,ARRB1,AVP,CHRM2,CHRM3,CRH,DRD4,DRD5,EGF,EGFR,GHRL,GNB1,GRM1,GRM5,HCRT,HTR4,M6PR,OXT,PROK2,PROKR2,TRH,VAMP2,VIP	small molecule	An alpha-adrenergic antagonist with long duration of action. It has been used to treat hypertension and as a peripheral vasodilator. [PubChem]
phenoxybenzamine	DB00925	SLC22A1,SLC22A3,ADRA1D,ADRA2A,ADRB2,ADRA2B,SLC22A2,ADRA1B,ADRA2C,ADRA1A	Bipolar Disorder	7.27969e-05	C0005586	ADCYAP1,ADCYAP1R1,ADM,ADRA1A,ADRA1B,ADRA1D,ADRA2B,ADRA2C,ADRB2,AGT,AMPH,ANXA1,APOB,ARRB2,AVP,AVPR1A,AVPR1B,CALCA,CCK,CHRM2,CHRM3,CLTA,CRH,DRD4,DRD5,EGFR,FFAR2,FZD4,GNAZ,GRM5,HIP1R,HTR4,P2RY1,P2RY2,PIK3C2A,PROK2,PROKR2,SYNJ1,TAC1,TSHB,UBC,VIP	small molecule	An alpha-adrenergic antagonist with long duration of action. It has been used to treat hypertension and as a peripheral vasodilator. [PubChem]
phenoxybenzamine	DB00925	SLC22A1,SLC22A3,ADRA1D,ADRA2A,ADRB2,ADRA2B,SLC22A2,ADRA1B,ADRA2C,ADRA1A	Major depressive disorder	7.4439e-05	C1269683	ADCYAP1R1,ADRA1A,ADRA2A,ADRA2B,ADRA2C,ARRB1,AVP,CHRM2,CHRM3,CRH,DRD4,EGF,EGFR,GRM5,HCRT,HTR4,M6PR,OXT,PROK2,PROKR2,TAC1,TRH,VAMP2,VIP	small molecule	An alpha-adrenergic antagonist with long duration of action. It has been used to treat hypertension and as a peripheral vasodilator. [PubChem]
phenoxybenzamine	DB00925	SLC22A1,SLC22A3,ADRA1D,ADRA2A,ADRB2,ADRA2B,SLC22A2,ADRA1B,ADRA2C,ADRA1A	Schizophrenia	0.000112753	C0036341	ACTR2,ADCYAP1,ADCYAP1R1,ADM,ADRA1A,ADRA1D,ADRA2A,ADRA2B,ADRA2C,ANXA1,ARRB2,AVP,AVPR1A,CCK,CHRM1,CHRM2,CHRM3,CHRM5,CLTB,CRH,DNAJC6,DNM2,DRD4,DRD5,EGF,EGFR,EPN2,F2,GHRL,GNAQ,GNAS,GNB1,GRB2,GRM1,GRM5,HCRT,HRH1,HRH2,HTR4,HTR6,KIAA0319,LRP2,MLN,NMB,NPS,NPSR1,NTS,OXT,P2RY1,P2RY2,PICALM,PIK3C2A,SH3GL2,STON2,TAAR1,TAC1,TF,VAMP2,VAMP7,VIP	small molecule	An alpha-adrenergic antagonist with long duration of action. It has been used to treat hypertension and as a peripheral vasodilator. [PubChem]
(3s)-3-cyclopentyl-6-methyl-7-[(4-methylpiperazin-1-yl)sulfonyl]-3,4-dihydro-2h-1,2,4-benzothiadiazine 1,1-dioxide	DB08303	GRIA2	Bipolar Disorder	2.43902e-05	C0005586	GRIA2,GRIA4	small molecule
(3s)-3-cyclopentyl-6-methyl-7-[(4-methylpiperazin-1-yl)sulfonyl]-3,4-dihydro-2h-1,2,4-benzothiadiazine 1,1-dioxide	DB08303	GRIA2	Schizophrenia	7.31707e-05	C0036341	GRIA2,GRIA4	small molecule
(3s)-3-cyclopentyl-6-methyl-7-[(4-methylpiperazin-1-yl)sulfonyl]-3,4-dihydro-2h-1,2,4-benzothiadiazine 1,1-dioxide	DB08303	GRIA2	Unipolar Depression	9.7561e-05	C0041696	GRIA2,GRIA4	small molecule
(3s)-3-cyclopentyl-6-methyl-7-[(4-methylpiperazin-1-yl)sulfonyl]-3,4-dihydro-2h-1,2,4-benzothiadiazine 1,1-dioxide	DB08303	GRIA2	Major depressive disorder	0.000121951	C1269683	GRIA2,GRIA4	small molecule
nebivolol	DB04861	CYP2C19,CYP3A4,ADRB1,ALB,ADRB2,CYP2D6,ADRB3	Unipolar Depression	7.90671e-05	C0041696	ADCYAP1R1,ADRB1,ALB,ARRB1,AVP,CHRM2,CRH,CYP2C19,CYP2D6,DRD5,EGF,EGFR,GABBR1,GNB1,HTR4,ITGB5,M6PR,PDE4B,VAMP2,VIP	small molecule	Nebivolol is a racemic mixture of 2 enantiomers where one is a beta adrenergic antagonist and the other acts as a cardiac stimulant without beta adrenergic activity.[A182579] Treatment with nebivolol leads to a greater decrease in systolic and diastolic blood pressure than [atenolol], [propranolol], or [pindolol].[A182579] Nebivolol and other beta blockers are generally not first line therapies a…
n-[2-(5-methyl-4h-1,2,4-triazol-3-yl)phenyl]-7h-pyrrolo[2,3-d]pyrimidin-4-amine	DB07584	GSK3B,AKT1	Schizophrenia	0.000549386	C0036341	AKT1,CALM3,CTNNB1,GSK3B,HSP90AA1,MTOR,PIK3CB,PIK3R1	small molecule
adenosine monotungstate	DB02373	FHIT	Schizophrenia	0.000354223	C0036341	FHIT	small molecule
adenosine monotungstate	DB02373	FHIT	Unipolar Depression	0.000392371	C0041696	FHIT	small molecule
methyl alpha-d-mannoside	DB01979	MBL2	Bipolar Disorder	6.0686e-05	C0005586	MBL2	small molecule
lithium carbonate	DB14509	SCNN1B,IMPA1,GRIA3,GSK3B,SCNN1G,SCNN1A,IMPA2	Unipolar Depression	0.00015199	C0041696	GRIA1,GRIA2,GRIA4,GSK3B	small molecule	Lithium has been used to treat manic episodes since the 19th century[A176642]. Though it is widely used, its mechanism of action is still unknown[FDA Label][A14585,A176642,A176651,L5843]. Lithium carbonate has a narrow therapeutic range and so careful monitoring is required to avoid adverse effects[FDA Label].
lithium carbonate	DB14509	SCNN1B,IMPA1,GRIA3,GSK3B,SCNN1G,SCNN1A,IMPA2	Major depressive disorder	0.000159228	C1269683	GRIA1,GRIA2,GRIA4,GSK3B	small molecule	Lithium has been used to treat manic episodes since the 19th century[A176642]. Though it is widely used, its mechanism of action is still unknown[FDA Label][A14585,A176642,A176651,L5843]. Lithium carbonate has a narrow therapeutic range and so careful monitoring is required to avoid adverse effects[FDA Label].
lithium carbonate	DB14509	SCNN1B,IMPA1,GRIA3,GSK3B,SCNN1G,SCNN1A,IMPA2	Bipolar Disorder	0.000297949	C0005586	GRIA1,GRIA2,GRIA3,GRIA4,GSK3B	small molecule	Lithium has been used to treat manic episodes since the 19th century[A176642]. Though it is widely used, its mechanism of action is still unknown[FDA Label][A14585,A176642,A176651,L5843]. Lithium carbonate has a narrow therapeutic range and so careful monitoring is required to avoid adverse effects[FDA Label].
l-n(omega)-nitroarginine-(4r)-amino-l-proline amide	DB02077	NOS1,NOS3	Unipolar Depression	0.000458728	C0041696	HSP90AA1,NOS3	small molecule
l-n(omega)-nitroarginine-(4r)-amino-l-proline amide	DB02077	NOS1,NOS3	Major depressive disorder	0.000481732	C1269683	HSP90AA1,NOS3	small molecule
aclidinium	DB08897	CHRM1,CHRM3,CHRM2,CHRM4,BCHE,CHRM5	Unipolar Depression	8.65677e-05	C0041696	APP,ARRB1,AVP,CHRM2,CHRM3,CNR2,CXCL10,EGF,EGFR,GAL,GHRL,GNB1,GRM1,GRM5,HCRT,HTR5A,M6PR,NPY,OXT,PDYN,POMC,PROK2,PROKR2,SST,SSTR5,TRH,VAMP2	small molecule	Aclidinium is an anticholinergic for the long-term management of chronic obstructive pulmonary disease (COPD). It has a much higher propensity to bind to muscarinic receptors than nicotinic receptors. FDA approved on July 24, 2012.
aclidinium	DB08897	CHRM1,CHRM3,CHRM2,CHRM4,BCHE,CHRM5	Major depressive disorder	8.85926e-05	C1269683	ACKR3,APP,ARRB1,AVP,CHRM2,CHRM3,CORT,CXCL10,CXCR6,EGF,EGFR,GAL,GRM5,HCRT,M6PR,NPY,OXT,PDYN,POMC,PROK2,PROKR2,SST,SSTR4,SSTR5,TAC1,TRH,VAMP2	small molecule	Aclidinium is an anticholinergic for the long-term management of chronic obstructive pulmonary disease (COPD). It has a much higher propensity to bind to muscarinic receptors than nicotinic receptors. FDA approved on July 24, 2012.
aclidinium	DB08897	CHRM1,CHRM3,CHRM2,CHRM4,BCHE,CHRM5	Bipolar Disorder	9.01114e-05	C0005586	ACKR3,ADRA1D,ADRB2,AGT,AMPH,ANXA1,APOB,APP,ARRB2,AVP,AVPR1A,AVPR1B,BCHE,CCK,CHRM2,CHRM3,CLTA,CNR2,CXCL8,CXCR6,EGFR,FFAR2,FPR3,FZD4,GAL,GRM5,HCAR2,HCAR3,HIP1R,HTR1E,HTR5A,MCHR1,MCHR2,P2RY1,P2RY2,PDYN,PIK3C2A,PMCH,POMC,PROK2,PROKR2,SST,SSTR4,SSTR5,SYNJ1,TAC1,UBC	small molecule	Aclidinium is an anticholinergic for the long-term management of chronic obstructive pulmonary disease (COPD). It has a much higher propensity to bind to muscarinic receptors than nicotinic receptors. FDA approved on July 24, 2012.
aclidinium	DB08897	CHRM1,CHRM3,CHRM2,CHRM4,BCHE,CHRM5	Schizophrenia	9.68613e-05	C0036341	ACKR3,ACTR2,ADORA1,ADRA1D,ANXA1,APP,ARRB2,AVP,AVPR1A,BCHE,C3,CCK,CCL21,CCR5,CHRM1,CHRM2,CHRM3,CHRM4,CHRM5,CLTB,CNR2,CXCL12,CXCL8,CXCR4,CXCR6,DNAJC6,DNM2,EGF,EGFR,EPN2,F2,GHRL,GNAQ,GNB1,GRB2,GRM1,GRM5,HCAR2,HCAR3,HCRT,HRH1,HRH3,HRH4,HTR1D,HTR1F,HTR5A,KIAA0319,LRP2,MCHR1,MCHR2,MLN,NMB,NPS,NPSR1,NPY,NTS,OPRK1,OXT,P2RY1,P2RY2,PDYN,PICALM,PIK3C2A,PNOC,POMC,SH3GL2,SST,SSTR4,SSTR5,STON2,SUCNR1,TAC1,TF,V…	small molecule	Aclidinium is an anticholinergic for the long-term management of chronic obstructive pulmonary disease (COPD). It has a much higher propensity to bind to muscarinic receptors than nicotinic receptors. FDA approved on July 24, 2012.
1-benzyl-3-(4-methoxy-benzenesulfonyl)-6-oxo-hexahydro-pyrimidine-4-carboxylic acid hydroxyamide	DB04140	MMP3	Bipolar Disorder	6.74487e-05	C0005586	MMP3	small molecule
1-benzyl-3-(4-methoxy-benzenesulfonyl)-6-oxo-hexahydro-pyrimidine-4-carboxylic acid hydroxyamide	DB04140	MMP3	Schizophrenia	0.000422287	C0036341	MMP3	small molecule
tetrafluoroaluminate ion	DB04444	MYH11,GNAI1,GNAT1,rbsK,CMPK1,MYH14,ATP2A1,argB	Unipolar Depression	5.51078e-05	C0041696	ADCY5,ADCY7,ADRA2A,APP,BDKRB2,CHRM2,CNR1,CNR2,CXCL10,DRD2,DRD3,DRD4,GABBR1,GABBR2,GAL,GALR2,GNB1,GRM7,GRM8,HTR1A,HTR1B,HTR5A,NPY,NPY1R,NPY2R,OPRM1,PDYN,POMC,SST,SSTR5	small molecule
tetrafluoroaluminate ion	DB04444	MYH11,GNAI1,GNAT1,rbsK,CMPK1,MYH14,ATP2A1,argB	Major depressive disorder	5.77216e-05	C1269683	ACKR3,ADCY3,ADCY5,ADCY7,ADRA2A,ADRA2B,ADRA2C,APP,BDKRB2,CHRM2,CNR1,CORT,CXCL10,CXCR6,DRD2,DRD3,DRD4,GABBR1,GABBR2,GAL,GALR1,GALR2,GALR3,GRM2,GRM3,GRM7,GRM8,HTR1A,HTR1B,LPAR2,NPY,NPY2R,OPRM1,PDYN,POMC,SST,SSTR4,SSTR5	small molecule
tetrafluoroaluminate ion	DB04444	MYH11,GNAI1,GNAT1,rbsK,CMPK1,MYH14,ATP2A1,argB	Bipolar Disorder	7.31867e-05	C0005586	ACKR3,ADCY1,ADCY3,ADCY8,ADRA2B,ADRA2C,AGT,ANXA1,APP,BDKRB2,CHRM2,CNR1,CNR2,CXCL8,CXCR6,DRD2,DRD3,DRD4,FPR3,GAL,GNAZ,GRM3,GRM4,GRM7,GRM8,HCAR2,HCAR3,HTR1A,HTR1B,HTR1E,HTR5A,LPAR2,MCHR1,MCHR2,PDYN,PMCH,POMC,S1PR1,SST,SSTR4,SSTR5	small molecule
tetrafluoroaluminate ion	DB04444	MYH11,GNAI1,GNAT1,rbsK,CMPK1,MYH14,ATP2A1,argB	Schizophrenia	9.36615e-05	C0036341	ACKR3,ADCY1,ADCY7,ADORA1,ADRA2A,ADRA2B,ADRA2C,ANXA1,APP,C3,CCL21,CCR5,CHRM2,CHRM4,CNR1,CNR2,CXCL12,CXCL8,CXCR4,CXCR6,DRD2,DRD3,DRD4,GABBR1,GABBR2,GNAO1,GNB1,GRM2,GRM3,GRM4,GRM7,GRM8,HCAR2,HCAR3,HRH3,HRH4,HTR1A,HTR1B,HTR1D,HTR1F,HTR5A,LPAR1,LPAR2,MCHR1,MCHR2,MTNR1A,MTNR1B,MYL12B,NPY,NPY1R,NPY2R,OPRD1,OPRK1,OPRM1,PDYN,PNOC,POMC,PTGER3,SST,SSTR4,SSTR5,SUCNR1	small molecule
indoramin	DB08950	ADRA1A	Unipolar Depression	8.55926e-05	C0041696	ADRA1A,CHRM3,GHRL,GNB1,GRM1,GRM5,HCRT,OXT,PROK2,PROKR2,TRH	small molecule	Indoramin is a discontinued piperidine antiadrenergic drug with the trade names Baratol and Doralese. It is a selective alpha-1 adrenergic antagonist with no reflex tachycardia and direct myocardial depression action.
indoramin	DB08950	ADRA1A	Schizophrenia	0.000125097	C0036341	ADRA1A,ADRA1D,AVPR1A,CCK,CHRM1,CHRM3,CHRM5,F2,GHRL,GNAQ,GNB1,GRM1,GRM5,HCRT,HRH1,MLN,NMB,NPS,NPSR1,NTS,OXT,P2RY1,P2RY2,TAC1	small molecule	Indoramin is a discontinued piperidine antiadrenergic drug with the trade names Baratol and Doralese. It is a selective alpha-1 adrenergic antagonist with no reflex tachycardia and direct myocardial depression action.
indoramin	DB08950	ADRA1A	Bipolar Disorder	0.000134779	C0005586	ADRA1A,ADRA1B,ADRA1D,AGT,AVPR1A,AVPR1B,CCK,CHRM3,FFAR2,GRM5,P2RY1,P2RY2,PROK2,PROKR2,TAC1	small molecule	Indoramin is a discontinued piperidine antiadrenergic drug with the trade names Baratol and Doralese. It is a selective alpha-1 adrenergic antagonist with no reflex tachycardia and direct myocardial depression action.
indoramin	DB08950	ADRA1A	Major depressive disorder	0.000136716	C1269683	ADRA1A,CHRM3,GRM5,HCRT,OXT,PROK2,PROKR2,TAC1,TRH	small molecule	Indoramin is a discontinued piperidine antiadrenergic drug with the trade names Baratol and Doralese. It is a selective alpha-1 adrenergic antagonist with no reflex tachycardia and direct myocardial depression action.
propiverine	DB12278	FMO1,CHRM1,CHRM3,CYP3A4,CHRM2,CACNA1C,FMO3,CHRM4,CHRM5,ADRA1A	Unipolar Depression	7.44233e-05	C0041696	ADRA1A,APP,ARRB1,AVP,CACNA1C,CHRM2,CHRM3,CNR2,CXCL10,EGF,EGFR,GAL,GHRL,GNB1,GRM1,GRM5,HCRT,HTR5A,M6PR,NPY,OXT,PDYN,POMC,PROK2,PROKR2,SST,SSTR5,TRH,VAMP2	small molecule	Propiverine is a widely used antimuscarinic drug with a mixed mode of action in the treatment of symptoms associated with overactive bladder (OAB) [A32576]. Overactive bladder (OAB) is a chronic condition of the lower urinary tract characterized by urinary urgency, increased frequency of urination, and nocturia (frequent waking during the night to urinate). OAB has a negative impact on quality of…
propiverine	DB12278	FMO1,CHRM1,CHRM3,CYP3A4,CHRM2,CACNA1C,FMO3,CHRM4,CHRM5,ADRA1A	Major depressive disorder	7.8296e-05	C1269683	ACKR3,ADRA1A,APP,ARRB1,AVP,CACNA1C,CHRM2,CHRM3,CORT,CXCL10,CXCR6,EGF,EGFR,GAL,GRM5,HCRT,M6PR,NPY,OXT,PDYN,POMC,PROK2,PROKR2,SST,SSTR4,SSTR5,TAC1,TRH,VAMP2	small molecule	Propiverine is a widely used antimuscarinic drug with a mixed mode of action in the treatment of symptoms associated with overactive bladder (OAB) [A32576]. Overactive bladder (OAB) is a chronic condition of the lower urinary tract characterized by urinary urgency, increased frequency of urination, and nocturia (frequent waking during the night to urinate). OAB has a negative impact on quality of…
propiverine	DB12278	FMO1,CHRM1,CHRM3,CYP3A4,CHRM2,CACNA1C,FMO3,CHRM4,CHRM5,ADRA1A	Bipolar Disorder	8.28422e-05	C0005586	ACKR3,ADRA1A,ADRA1B,ADRA1D,ADRB2,AGT,AMPH,ANXA1,APOB,APP,ARRB2,AVP,AVPR1A,AVPR1B,CACNA1C,CCK,CHRM2,CHRM3,CLTA,CNR2,CXCL8,CXCR6,EGFR,FFAR2,FPR3,FZD4,GAL,GRM5,HCAR2,HCAR3,HIP1R,HTR1E,HTR5A,MCHR1,MCHR2,P2RY1,P2RY2,PDYN,PIK3C2A,PMCH,POMC,PROK2,PROKR2,SST,SSTR4,SSTR5,SYNJ1,TAC1,UBC	small molecule	Propiverine is a widely used antimuscarinic drug with a mixed mode of action in the treatment of symptoms associated with overactive bladder (OAB) [A32576]. Overactive bladder (OAB) is a chronic condition of the lower urinary tract characterized by urinary urgency, increased frequency of urination, and nocturia (frequent waking during the night to urinate). OAB has a negative impact on quality of…
propiverine	DB12278	FMO1,CHRM1,CHRM3,CYP3A4,CHRM2,CACNA1C,FMO3,CHRM4,CHRM5,ADRA1A	Schizophrenia	9.90066e-05	C0036341	ACKR3,ACTR2,ADORA1,ADRA1A,ADRA1D,ANXA1,APP,ARRB2,AVP,AVPR1A,C3,CACNA1C,CCK,CCL21,CCR5,CHRM1,CHRM2,CHRM3,CHRM4,CHRM5,CLTB,CNR2,CXCL12,CXCL8,CXCR4,CXCR6,CYP3A4,DNAJC6,DNM2,EGF,EGFR,EPN2,F2,GHRL,GNAQ,GNB1,GRB2,GRM1,GRM5,HCAR2,HCAR3,HCRT,HRH1,HRH3,HRH4,HTR1D,HTR1F,HTR5A,KIAA0319,LRP2,MCHR1,MCHR2,MLN,NMB,NPS,NPSR1,NPY,NTS,OPRK1,OXT,P2RY1,P2RY2,PDYN,PICALM,PIK3C2A,PNOC,POMC,SH3GL2,SST,SSTR4,SSTR5,STON2…	small molecule	Propiverine is a widely used antimuscarinic drug with a mixed mode of action in the treatment of symptoms associated with overactive bladder (OAB) [A32576]. Overactive bladder (OAB) is a chronic condition of the lower urinary tract characterized by urinary urgency, increased frequency of urination, and nocturia (frequent waking during the night to urinate). OAB has a negative impact on quality of…
(1e)-5-(1-piperidin-4-yl-3-pyridin-4-yl-1h-pyrazol-4-yl)-2,3-dihydro-1h-inden-1-one oxime	DB08553	BRAF	Major depressive disorder	0.000696925	C1269683	MAP2K1,MAPK1,MAPK3	small molecule	(1E)-5-(1-piperidin-4-yl-3-pyridin-4-yl-1h-pyrazol-4-yl)-2,3-dihydro-1h-inden-1-one oxime is a solid. This compound belongs to the phenylpyrazoles. These are compounds containing a phenylpyrazole skeleton, which consists of a pyrazole bound to a phenyl group. It targets the protein serine/threonine-protein kinase B-raf.
(1e)-5-(1-piperidin-4-yl-3-pyridin-4-yl-1h-pyrazol-4-yl)-2,3-dihydro-1h-inden-1-one oxime	DB08553	BRAF	Bipolar Disorder	0.000811127	C0005586	HRAS,MAPK1,MAPK3,NRAS	small molecule	(1E)-5-(1-piperidin-4-yl-3-pyridin-4-yl-1h-pyrazol-4-yl)-2,3-dihydro-1h-inden-1-one oxime is a solid. This compound belongs to the phenylpyrazoles. These are compounds containing a phenylpyrazole skeleton, which consists of a pyrazole bound to a phenyl group. It targets the protein serine/threonine-protein kinase B-raf.
xylometazoline	DB06694	ADRA1D,ADRA2A,ADRA2B,ADRA1B,ADRA2C,ADRA1A	Unipolar Depression	5.83564e-05	C0041696	ADRA1A,ADRA2A,ALB,CHRM3,DRD4,GHRL,GNB1,GRM1,GRM5,HCRT,OXT,PROK2,PROKR2,TRH	small molecule	A nasal vasoconstricting decongestant drug which acts by binding to the same receptors as adrenaline. It is applied as a spray or as drops into the nose to ease inflammation and congestion of the nasal passageways. It binds alpha-adrenergic receptors to activate the adrenal system which causes systemic vasoconstriction, thereby easing nasal congestion.
xylometazoline	DB06694	ADRA1D,ADRA2A,ADRA2B,ADRA1B,ADRA2C,ADRA1A	Major depressive disorder	7.49309e-05	C1269683	ADRA1A,ADRA2A,ADRA2B,ADRA2C,CHRM3,DRD4,GRM5,HCRT,OXT,PROK2,PROKR2,TAC1,TRH	small molecule	A nasal vasoconstricting decongestant drug which acts by binding to the same receptors as adrenaline. It is applied as a spray or as drops into the nose to ease inflammation and congestion of the nasal passageways. It binds alpha-adrenergic receptors to activate the adrenal system which causes systemic vasoconstriction, thereby easing nasal congestion.
xylometazoline	DB06694	ADRA1D,ADRA2A,ADRA2B,ADRA1B,ADRA2C,ADRA1A	Bipolar Disorder	8.35635e-05	C0005586	ADRA1A,ADRA1B,ADRA1D,ADRA2B,ADRA2C,AGT,ANXA1,AVPR1A,AVPR1B,CCK,CHRM3,DRD4,FFAR2,GNAZ,GRM5,P2RY1,P2RY2,PROK2,PROKR2,TAC1	small molecule	A nasal vasoconstricting decongestant drug which acts by binding to the same receptors as adrenaline. It is applied as a spray or as drops into the nose to ease inflammation and congestion of the nasal passageways. It binds alpha-adrenergic receptors to activate the adrenal system which causes systemic vasoconstriction, thereby easing nasal congestion.
xylometazoline	DB06694	ADRA1D,ADRA2A,ADRA2B,ADRA1B,ADRA2C,ADRA1A	Schizophrenia	9.87569e-05	C0036341	ADRA1A,ADRA1D,ADRA2A,ADRA2B,ADRA2C,ANXA1,AVPR1A,CCK,CHRM1,CHRM3,CHRM5,DRD4,F2,GHRL,GNAQ,GNB1,GRM1,GRM5,HCRT,HRH1,MLN,NMB,NPS,NPSR1,NTS,OXT,P2RY1,P2RY2,TAC1	small molecule	A nasal vasoconstricting decongestant drug which acts by binding to the same receptors as adrenaline. It is applied as a spray or as drops into the nose to ease inflammation and congestion of the nasal passageways. It binds alpha-adrenergic receptors to activate the adrenal system which causes systemic vasoconstriction, thereby easing nasal congestion.
cycrimine	DB00942	CHRM1	Unipolar Depression	0.000119902	C0041696	GHRL,GNB1,GRM1,GRM5,HCRT,OXT,PROK2,PROKR2,TRH	small molecule	Cycrimine is a drug used to reduce levels of acetylcholine to return a balance with dopamine in the treatment and management of Parkinson's disease.
cycrimine	DB00942	CHRM1	Schizophrenia	0.000229201	C0036341	ADRA1D,AVPR1A,CCK,CHRM1,F2,GHRL,GNAQ,GNB1,GRM1,GRM5,HCRT,HRH1,MLN,NMB,NPS,NPSR1,NTS,OXT,P2RY1,P2RY2,TAC1	small molecule	Cycrimine is a drug used to reduce levels of acetylcholine to return a balance with dopamine in the treatment and management of Parkinson's disease.
cycrimine	DB00942	CHRM1	Major depressive disorder	0.000319331	C1269683	GRM5,HCRT,OXT,PROK2,PROKR2,TAC1,TRH	small molecule	Cycrimine is a drug used to reduce levels of acetylcholine to return a balance with dopamine in the treatment and management of Parkinson's disease.
cycrimine	DB00942	CHRM1	Bipolar Disorder	0.000322594	C0005586	ADRA1D,AGT,AVPR1A,AVPR1B,CCK,FFAR2,GRM5,P2RY1,P2RY2,PROK2,PROKR2,TAC1	small molecule	Cycrimine is a drug used to reduce levels of acetylcholine to return a balance with dopamine in the treatment and management of Parkinson's disease.
ame-527	DB05879	TNF	Paranoid Schizophrenia	0.000445748	C0036349	TNF	biotech	AME-527 is a humanized monoclonal antibody that recognizes human TNF-alpha (hTNF-alpha) with high affinity and specificity. AME-527 was generated by protein engineering and identified from a library of antibody variants based on its improved binding properties.
terazosin	DB01162	TGFB1,ADRA1D,ABCB1,KCNH7,KCNH6,ADRA1B,KCNH2,ADRA1A	Unipolar Depression	9.60639e-05	C0041696	ABCB1,ADRA1A,ALB,CHRM3,GHRL,GNB1,GRM1,GRM5,HCRT,OXT,PROK2,PROKR2,TRH	small molecule	Terazosin is a quinazoline derivative alpha-1-selective adrenergic blocking agent indicated for benign prostatic hyperplasia and hypertension[FDA Label][A176831]. Terazosin blocks adrenaline's action on alpha-1 adrenergic receptors, causing relaxation of smooth muscle in blood vessels and the prostate[A176837].
terazosin	DB01162	TGFB1,ADRA1D,ABCB1,KCNH7,KCNH6,ADRA1B,KCNH2,ADRA1A	Bipolar Disorder	0.000120011	C0005586	ABCB1,ADRA1A,ADRA1B,ADRA1D,AGT,AVPR1A,AVPR1B,CCK,CHRM3,FFAR2,FKBP1A,GRM5,P2RY1,P2RY2,PRKCZ,PROK2,PROKR2,TAC1,TGFB1,TGFBR2,UBC	small molecule	Terazosin is a quinazoline derivative alpha-1-selective adrenergic blocking agent indicated for benign prostatic hyperplasia and hypertension[FDA Label][A176831]. Terazosin blocks adrenaline's action on alpha-1 adrenergic receptors, causing relaxation of smooth muscle in blood vessels and the prostate[A176837].
terazosin	DB01162	TGFB1,ADRA1D,ABCB1,KCNH7,KCNH6,ADRA1B,KCNH2,ADRA1A	Major depressive disorder	0.000266722	C1269683	ABCB1,ADRA1A,CHRM3,GRM5,HCRT,OXT,PROK2,PROKR2,TAC1,TRH	small molecule	Terazosin is a quinazoline derivative alpha-1-selective adrenergic blocking agent indicated for benign prostatic hyperplasia and hypertension[FDA Label][A176831]. Terazosin blocks adrenaline's action on alpha-1 adrenergic receptors, causing relaxation of smooth muscle in blood vessels and the prostate[A176837].
trimipramine	DB00726	CYP2C19,ABCB1,SLC6A3,SLC6A2,ADRA2B,HTR2A,SLC6A4,HRH1,DRD2,HTR3A,Htr2c,HTR1A,CYP2C9,HTR2C,ADRA1A,ADRA2A,HTR1D,ADRA1B,CYP2D6	Unipolar Depression	6.84587e-05	C0041696	ABCB1,ADRA1A,ADRA2A,ALB,ANKK1,APP,CHRM3,CNR2,CXCL10,CYP2C19,CYP2C9,CYP2D6,DRD2,DRD4,GAL,GHRL,GNB1,GRM1,GRM5,HCRT,HTR1A,HTR2A,HTR2C,HTR3A,HTR5A,NPY,OXT,PDYN,POMC,PROK2,PROKR2,SLC6A2,SLC6A3,SLC6A4,SST,SSTR5,TRH	small molecule	Tricyclic antidepressant similar to imipramine, but with more antihistaminic and sedative properties.
trimipramine	DB00726	CYP2C19,ABCB1,SLC6A3,SLC6A2,ADRA2B,HTR2A,SLC6A4,HRH1,DRD2,HTR3A,Htr2c,HTR1A,CYP2C9,HTR2C,ADRA1A,ADRA2A,HTR1D,ADRA1B,CYP2D6	Major depressive disorder	7.32934e-05	C1269683	ABCB1,ACKR3,ADRA1A,ADRA2A,ADRA2B,ADRA2C,ANKK1,APP,CHRM3,CORT,CXCL10,CXCR6,CYP2C19,CYP2C9,CYP2D6,DRD2,DRD4,GAL,GRM5,HCRT,HTR1A,HTR2A,HTR2C,HTR3A,NPY,OXT,PDYN,POMC,PROK2,PROKR2,SLC6A2,SLC6A3,SLC6A4,SST,SSTR4,SSTR5,TAC1,TRH	small molecule	Tricyclic antidepressant similar to imipramine, but with more antihistaminic and sedative properties.
trimipramine	DB00726	CYP2C19,ABCB1,SLC6A3,SLC6A2,ADRA2B,HTR2A,SLC6A4,HRH1,DRD2,HTR3A,Htr2c,HTR1A,CYP2C9,HTR2C,ADRA1A,ADRA2A,HTR1D,ADRA1B,CYP2D6	Bipolar Disorder	0.000112357	C0005586	ABCB1,ACKR3,ADRA1A,ADRA1B,ADRA1D,ADRA2B,ADRA2C,AGT,ANKK1,ANXA1,APP,AVPR1A,AVPR1B,CCK,CHRM3,CNR2,CXCL8,CXCR6,DRD2,DRD4,FFAR2,FPR3,GAL,GNAZ,GRM5,HCAR2,HCAR3,HTR1A,HTR1E,HTR2A,HTR2C,HTR3A,HTR5A,MCHR1,MCHR2,P2RY1,P2RY2,PDYN,PMCH,POMC,PROK2,PROKR2,SLC6A2,SLC6A3,SLC6A4,SST,SSTR4,SSTR5,TAC1	small molecule	Tricyclic antidepressant similar to imipramine, but with more antihistaminic and sedative properties.
jnj-37822681	DB12579	DRD2	Major depressive disorder	0.000124052	C1269683	ACKR3,ANKK1,APP,CORT,CXCL10,CXCR6,DRD2,GAL,NPY,PDYN,POMC,SST,SSTR4,SSTR5	small molecule	JNJ-37822681 has been used in trials studying the treatment of Schizophrenia.
jnj-37822681	DB12579	DRD2	Unipolar Depression	0.00014247	C0041696	ANKK1,APP,CNR2,CXCL10,DRD2,GAL,GNB1,HTR5A,NPY,PDYN,POMC,SST,SSTR5	small molecule	JNJ-37822681 has been used in trials studying the treatment of Schizophrenia.
jnj-37822681	DB12579	DRD2	Bipolar Disorder	0.000154117	C0005586	ACKR3,AGT,ANKK1,ANXA1,APP,CNR2,CXCL8,CXCR6,DRD2,FPR3,GAL,HCAR2,HCAR3,HTR1E,HTR5A,MCHR1,MCHR2,PDYN,PMCH,POMC,SST,SSTR4,SSTR5	small molecule	JNJ-37822681 has been used in trials studying the treatment of Schizophrenia.
3-[(3-(2-carboxyethyl)-4-methylpyrrol-2-yl)methylene]-2-indolinone	DB08577	FGFR1	Bipolar Disorder	0.000199453	C0005586	ERBB2,ERBB4,FGF17,FGF20,FGFR1,HGF,HRAS,NRAS,NRG1,PIK3CA,PLCG1,SOS1	small molecule
3-[(3-(2-carboxyethyl)-4-methylpyrrol-2-yl)methylene]-2-indolinone	DB08577	FGFR1	Major depressive disorder	0.000273051	C1269683	EGF,FGF2,FGF9,FGFR1,KL,MET,NRG1	small molecule
3-[(3-(2-carboxyethyl)-4-methylpyrrol-2-yl)methylene]-2-indolinone	DB08577	FGFR1	Unipolar Depression	0.000402189	C0041696	EGF,FGF2,FGFR1,KL,MET,NRG1	small molecule
s-isopropyl-isothiourea	DB04018	NOS3	Unipolar Depression	0.000458728	C0041696	HSP90AA1,NOS3	small molecule
s-isopropyl-isothiourea	DB04018	NOS3	Major depressive disorder	0.000481732	C1269683	HSP90AA1,NOS3	small molecule
fenoterol	DB01288	ADRB2,ADRB3,ADRB1	Unipolar Depression	7.67196e-05	C0041696	ADCYAP1R1,ADRB1,ARRB1,AVP,CHRM2,CRH,DRD5,EGF,EGFR,GNB1,HTR4,M6PR,VAMP2,VIP	small molecule	Fenoterol is an adrenergic beta-2 agonist that is used as a bronchodilator and tocolytic.
fenoterol	DB01288	ADRB2,ADRB3,ADRB1	Major depressive disorder	9.95671e-05	C1269683	ADCYAP1R1,ADRB1,ADRB3,ARRB1,AVP,CHRM2,CRH,EGF,EGFR,HTR4,M6PR,VAMP2,VIP	small molecule	Fenoterol is an adrenergic beta-2 agonist that is used as a bronchodilator and tocolytic.
fenoterol	DB01288	ADRB2,ADRB3,ADRB1	Bipolar Disorder	0.000159933	C0005586	ADCYAP1,ADCYAP1R1,ADM,ADRB2,AMPH,APOB,ARRB2,AVP,CALCA,CHRM2,CLTA,CRH,DRD5,EGFR,FZD4,HIP1R,HTR4,PIK3C2A,SYNJ1,TSHB,UBC,VIP	small molecule	Fenoterol is an adrenergic beta-2 agonist that is used as a bronchodilator and tocolytic.
mmda	DB01442	HTR2A,MAOB,MAOA,SLC6A3,SLC6A2,SLC6A4,SLC18A1,SLC18A2	Unipolar Depression	6.07345e-05	C0041696	CHRM3,GHRL,GNB1,GRM1,GRM5,HCRT,HTR2A,OXT,PROK2,PROKR2,SLC18A2,SLC6A2,SLC6A3,SLC6A4,TRH	small molecule	MMDA, or 3-methoxy-4,5-methylenedioxyamphetamine, is a member of the amphetamine drug class with stimulant and psychedelic properties. It also acts as an entheogen and an entactogen. MMDA bears resemblance to the psychopharmacologically active essential oils elemicin and myristicin found in nutmeg. The effects of MMDA includes feelings of euphoria and warmth, as well as realistic closed-eye visua…
mmda	DB01442	HTR2A,MAOB,MAOA,SLC6A3,SLC6A2,SLC6A4,SLC18A1,SLC18A2	Major depressive disorder	7.94492e-05	C1269683	CHRM3,GRM5,HCRT,HTR2A,OXT,PROK2,PROKR2,SLC18A2,SLC6A2,SLC6A3,SLC6A4,TAC1,TRH	small molecule	MMDA, or 3-methoxy-4,5-methylenedioxyamphetamine, is a member of the amphetamine drug class with stimulant and psychedelic properties. It also acts as an entheogen and an entactogen. MMDA bears resemblance to the psychopharmacologically active essential oils elemicin and myristicin found in nutmeg. The effects of MMDA includes feelings of euphoria and warmth, as well as realistic closed-eye visua…
mmda	DB01442	HTR2A,MAOB,MAOA,SLC6A3,SLC6A2,SLC6A4,SLC18A1,SLC18A2	Bipolar Disorder	0.000117232	C0005586	ADRA1D,AGT,AVPR1A,AVPR1B,CCK,CHRM3,FFAR2,GRM5,HTR2A,P2RY1,P2RY2,PROK2,PROKR2,SLC18A2,SLC6A2,SLC6A3,SLC6A4,TAC1	small molecule	MMDA, or 3-methoxy-4,5-methylenedioxyamphetamine, is a member of the amphetamine drug class with stimulant and psychedelic properties. It also acts as an entheogen and an entactogen. MMDA bears resemblance to the psychopharmacologically active essential oils elemicin and myristicin found in nutmeg. The effects of MMDA includes feelings of euphoria and warmth, as well as realistic closed-eye visua…
mmda	DB01442	HTR2A,MAOB,MAOA,SLC6A3,SLC6A2,SLC6A4,SLC18A1,SLC18A2	Schizophrenia	0.000118997	C0036341	ADRA1D,AVPR1A,CCK,CHRM1,CHRM3,CHRM5,F2,GHRL,GNAQ,GNB1,GRM1,GRM5,HCRT,HRH1,HTR2A,MLN,NMB,NPS,NPSR1,NTS,OXT,P2RY1,P2RY2,SLC18A2,SLC6A2,SLC6A3,SLC6A4,TAC1	small molecule	MMDA, or 3-methoxy-4,5-methylenedioxyamphetamine, is a member of the amphetamine drug class with stimulant and psychedelic properties. It also acts as an entheogen and an entactogen. MMDA bears resemblance to the psychopharmacologically active essential oils elemicin and myristicin found in nutmeg. The effects of MMDA includes feelings of euphoria and warmth, as well as realistic closed-eye visua…
pentifylline	DB13634	CYP1A2	Paranoid Schizophrenia	0.000245509	C0036349	CYP1A2	small molecule
lapatinib	DB01259	ERBB2,CYP2C19,CYP3A4,EGFR,ABCB1,CYP2C8,TAP1,CYP3A5	Major depressive disorder	0.000163848	C1269683	ABCB1,ARRB1,AVP,CHRM2,CYP2C19,EGF,EGFR,ERBB3,FGF2,FGF9,FGFR1,FGFR2,HSP90AA1,KL,M6PR,MET,NRG1,VAMP2	small molecule	Lapatinib is an anti-cancer drug developed by GlaxoSmithKline (GSK) as a treatment for solid tumours such as breast and lung cancer. It was approved by the FDA on March 13, 2007, for use in patients with advanced metastatic breast cancer in conjunction with the chemotherapy drug Capecitabine. Lapatinib is human epidermal growth factor receptor type 2 (HER2/ERBB2) and epidermal growth factor recep…
lapatinib	DB01259	ERBB2,CYP2C19,CYP3A4,EGFR,ABCB1,CYP2C8,TAP1,CYP3A5	Bipolar Disorder	0.000192579	C0005586	ABCB1,ADRB2,AMPH,APOB,AVP,CALR,CHRM2,CLTA,EGFR,ERBB2,ERBB3,ERBB4,FGF17,FGF20,FGFR1,FGFR2,FZD4,HGF,HIP1R,HRAS,KIT,NRAS,NRG1,NRTN,PDGFRA,PIK3C2A,PIK3CA,PLCG1,PSPN,SOS1,SYNJ1,UBC	small molecule	Lapatinib is an anti-cancer drug developed by GlaxoSmithKline (GSK) as a treatment for solid tumours such as breast and lung cancer. It was approved by the FDA on March 13, 2007, for use in patients with advanced metastatic breast cancer in conjunction with the chemotherapy drug Capecitabine. Lapatinib is human epidermal growth factor receptor type 2 (HER2/ERBB2) and epidermal growth factor recep…
lapatinib	DB01259	ERBB2,CYP2C19,CYP3A4,EGFR,ABCB1,CYP2C8,TAP1,CYP3A5	Unipolar Depression	0.000214086	C0041696	ABCB1,ARRB1,AVP,CHRM2,CYP2C19,EGF,EGFR,ERBB3,FGF2,FGFR1,HSP90AA1,KL,M6PR,MET,NRG1,VAMP2	small molecule	Lapatinib is an anti-cancer drug developed by GlaxoSmithKline (GSK) as a treatment for solid tumours such as breast and lung cancer. It was approved by the FDA on March 13, 2007, for use in patients with advanced metastatic breast cancer in conjunction with the chemotherapy drug Capecitabine. Lapatinib is human epidermal growth factor receptor type 2 (HER2/ERBB2) and epidermal growth factor recep…
3,6,9,12,15-pentaoxaheptadecane	DB02343	ACHE,murI	Schizophrenia	0.00032287	C0036341	ACHE	small molecule
3,6,9,12,15-pentaoxaheptadecane	DB02343	ACHE,murI	Major depressive disorder	0.000874439	C1269683	ACHE	small molecule
irbesartan	DB01029	CYP3A4,JUN,AGTR1,CYP2C8,ALB,CYP2C9,UGT1A3,PTGS1	Unipolar Depression	8.15611e-05	C0041696	ALB,APP,BDKRB2,CHRM3,CYP2C9,GABBR1,GHRL,GNB1,GRM1,GRM5,HCRT,ITGB5,OXT,PDE4B,PROK2,PROKR2,TRH	small molecule	Irbesartan is an angiotensin receptor blocker (ARB) indicated to treat hypertension or diabetic nephropathy.[L7456,L7459] It can also be used as part of a combination product with [hydrochlorothiazide] for patients not well controlled or not expected to be well controlled on monotherapy.[L7459] Unlike angiotensin converting enzyme inhibitors, ARBs are not associated with a dry cough.[L7456,L7459]…
irbesartan	DB01029	CYP3A4,JUN,AGTR1,CYP2C8,ALB,CYP2C9,UGT1A3,PTGS1	Major depressive disorder	0.00012129	C1269683	APP,BDKRB2,CHRM3,CYP2C9,GABBR1,GRM5,HCRT,JUN,LPAR2,OXT,PDE4B,PROK2,PROKR2,TAC1,TRH	small molecule	Irbesartan is an angiotensin receptor blocker (ARB) indicated to treat hypertension or diabetic nephropathy.[L7456,L7459] It can also be used as part of a combination product with [hydrochlorothiazide] for patients not well controlled or not expected to be well controlled on monotherapy.[L7459] Unlike angiotensin converting enzyme inhibitors, ARBs are not associated with a dry cough.[L7456,L7459]…
ttp889	DB05131	F9	Bipolar Disorder	8.86076e-05	C0005586	F9	small molecule	TTP889, an orally bioavailable selective inhibitor of the intrinsic coagulation pathway, is being developed as an anticoagulant for the treatment of thromboembolic disorders. TTP889 is the only known selective small molecule inhibitor of Factor IX, a key enzyme of the intrinsic pathway of the blood coagulation system. TTP889 has proven to be effective in preventing clot formation in several anima…
aniracetam	DB04599	HTR2A,DRD2,GRIA3,GRIA2	Unipolar Depression	6.68094e-05	C0041696	ANKK1,APP,CHRM3,CNR2,CXCL10,DRD2,GAL,GHRL,GNB1,GRIA1,GRIA2,GRIA4,GRM1,GRM5,HCRT,HTR2A,HTR5A,NPY,OXT,PDYN,POMC,PROK2,PROKR2,SST,SSTR5,TRH	small molecule	Compound with anti-depressive properties used as a mental performance enhancer.
aniracetam	DB04599	HTR2A,DRD2,GRIA3,GRIA2	Major depressive disorder	7.40899e-05	C1269683	ACKR3,ANKK1,APP,CHRM3,CORT,CXCL10,CXCR6,DRD2,GAL,GRIA1,GRIA2,GRIA4,GRM5,HCRT,HTR2A,NPY,OXT,PDYN,POMC,PROK2,PROKR2,SST,SSTR4,SSTR5,TAC1,TRH	small molecule	Compound with anti-depressive properties used as a mental performance enhancer.
aniracetam	DB04599	HTR2A,DRD2,GRIA3,GRIA2	Bipolar Disorder	8.11563e-05	C0005586	ACKR3,ADRA1D,AGT,ANKK1,ANXA1,APP,AVPR1A,AVPR1B,CCK,CHRM3,CNR2,CXCL8,CXCR6,DRD2,FFAR2,FPR3,GAL,GRIA1,GRIA2,GRIA3,GRIA4,GRM5,HCAR2,HCAR3,HTR1E,HTR2A,HTR5A,MCHR1,MCHR2,P2RY1,P2RY2,PDYN,PMCH,POMC,PROK2,PROKR2,SST,SSTR4,SSTR5,TAC1	small molecule	Compound with anti-depressive properties used as a mental performance enhancer.
aniracetam	DB04599	HTR2A,DRD2,GRIA3,GRIA2	Schizophrenia	9.20771e-05	C0036341	ACKR3,ADORA1,ADRA1D,ANKK1,ANXA1,APP,AVPR1A,C3,CCK,CCL21,CCR5,CHRM1,CHRM3,CHRM4,CHRM5,CNR2,CXCL12,CXCL8,CXCR4,CXCR6,DRD2,F2,GHRL,GNAQ,GNB1,GRIA1,GRIA2,GRIA3,GRIA4,GRM1,GRM5,HCAR2,HCAR3,HCRT,HRH1,HRH3,HRH4,HTR1D,HTR1F,HTR2A,HTR5A,MCHR1,MCHR2,MLN,NMB,NPS,NPSR1,NPY,NTS,OPRK1,OXT,P2RY1,P2RY2,PDYN,PNOC,POMC,SST,SSTR4,SSTR5,SUCNR1,TAC1	small molecule	Compound with anti-depressive properties used as a mental performance enhancer.
n-[2-(4-amino-5,8-difluoro-1,2-dihydroquinazolin-2-yl)ethyl]-3-furamide	DB07318	NOS2	Bipolar Disorder	4.32331e-05	C0005586	NOS2	small molecule
n-[2-(4-amino-5,8-difluoro-1,2-dihydroquinazolin-2-yl)ethyl]-3-furamide	DB07318	NOS2	Schizophrenia	0.00043985	C0036341	NOS2	small molecule
amg-208	DB08079	MET	Bipolar Disorder	0.000327586	C0005586	ERBB2,ERBB4,FGF17,FGF20,HGF,HRAS,NRAS,PIK3CA,SOS1,UBC	small molecule	AMG-208 has been used in trials studying the treatment of Cancer, Tumors, Oncology, Prostate Cancer, and Oncology Patients, among others.
interferon alfa-2b	DB00105	CYP1A2,IFNAR1,IFNAR2	Paranoid Schizophrenia	0.000313953	C0036349	CYP1A2	biotech	Interferon alpha 2b (human leukocyte clone hif-sn 206 protein moiety reduced). A type I interferon consisting of 165 amino acid residues with arginine in position 23. This protein is produced by recombinant DNA technology and resembles interferon secreted by leukocytes. It is used extensively as an antiviral or antineoplastic agent.
tenocyclidine	DB01520	GRIN2A,GRIN2D,GRIN3A,GRIN3B,GRIN2C,GRIN2B	Bipolar Disorder	3.44288e-05	C0005586	CAMK2A,DLG4,FYN,GRIN1,GRIN2A,GRIN2B,GRIN2C,GRIN3A,SOS1	small molecule	Tenocyclidine (TCP, thienyl cyclohexylpiperidine) is a dissociative anesthetic drug with stimulant and hallucinogenic effects. It is more potent than phencyclidine and hence, this drug was classified under the schedule 1 in 1970.
tenocyclidine	DB01520	GRIN2A,GRIN2D,GRIN3A,GRIN3B,GRIN2C,GRIN2B	Schizophrenia	3.59937e-05	C0036341	CAMK2A,CAMK2B,DLG4,FYN,GRB2,GRIN1,GRIN2A,GRIN2B,GRIN2C,GRIN2D,GRIN3A,SOS1	small molecule	Tenocyclidine (TCP, thienyl cyclohexylpiperidine) is a dissociative anesthetic drug with stimulant and hallucinogenic effects. It is more potent than phencyclidine and hence, this drug was classified under the schedule 1 in 1970.
tenocyclidine	DB01520	GRIN2A,GRIN2D,GRIN3A,GRIN3B,GRIN2C,GRIN2B	Major depressive disorder	0.000195618	C1269683	CAMK2A,DLG4,GRIN2A,GRIN2B	small molecule	Tenocyclidine (TCP, thienyl cyclohexylpiperidine) is a dissociative anesthetic drug with stimulant and hallucinogenic effects. It is more potent than phencyclidine and hence, this drug was classified under the schedule 1 in 1970.
3-carboxamido-1,3,5(10)-estratrien-17(r)-spiro-2'(5',5'-dimethyl-6'oxo)tetrahydropyran	DB07700	AKR1C3	Bipolar Disorder	6.52174e-05	C0005586	AKR1C3	small molecule
trimebutine	DB09089	OPRM1,CHRM1,CHRM3,CYP3A4,CHRM2,CHRM4	Unipolar Depression	7.80831e-05	C0041696	APP,ARRB1,AVP,CHRM2,CHRM3,CNR2,CXCL10,EGF,EGFR,GAL,GHRL,GNB1,GRM1,GRM5,HCRT,HTR5A,M6PR,NPY,OPRM1,OXT,PDYN,POMC,PROK2,PROKR2,SST,SSTR5,TRH,VAMP2	small molecule	Trimebutine is a spasmolytic agent that regulates intestinal and colonic motility and relieves abdominal pain with antimuscarinic and weak mu opioid agonist effects. It is marketed for the treatment of irritable bowel syndrome (IBS) and lower gastrointestinal tract motility disorders, with IBS being one of the most common multifactorial GI disorders [A19691]. It is used to restore normal bowel fu…
trimebutine	DB09089	OPRM1,CHRM1,CHRM3,CYP3A4,CHRM2,CHRM4	Major depressive disorder	8.05965e-05	C1269683	ACKR3,APP,ARRB1,AVP,CHRM2,CHRM3,CORT,CXCL10,CXCR6,EGF,EGFR,GAL,GRM5,HCRT,M6PR,NPY,OPRM1,OXT,PDYN,POMC,PROK2,PROKR2,SST,SSTR4,SSTR5,TAC1,TRH,VAMP2	small molecule	Trimebutine is a spasmolytic agent that regulates intestinal and colonic motility and relieves abdominal pain with antimuscarinic and weak mu opioid agonist effects. It is marketed for the treatment of irritable bowel syndrome (IBS) and lower gastrointestinal tract motility disorders, with IBS being one of the most common multifactorial GI disorders [A19691]. It is used to restore normal bowel fu…
trimebutine	DB09089	OPRM1,CHRM1,CHRM3,CYP3A4,CHRM2,CHRM4	Bipolar Disorder	8.62936e-05	C0005586	ACKR3,ADRA1D,ADRB2,AGT,AMPH,ANXA1,APOB,APP,ARRB2,AVP,AVPR1A,AVPR1B,CCK,CHRM2,CHRM3,CLTA,CNR2,CXCL8,CXCR6,EGFR,FFAR2,FPR3,FZD4,GAL,GNAZ,GRM5,HCAR2,HCAR3,HIP1R,HTR1E,HTR5A,MCHR1,MCHR2,P2RY1,P2RY2,PDYN,PIK3C2A,PMCH,POMC,PROK2,PROKR2,SST,SSTR4,SSTR5,SYNJ1,TAC1,UBC	small molecule	Trimebutine is a spasmolytic agent that regulates intestinal and colonic motility and relieves abdominal pain with antimuscarinic and weak mu opioid agonist effects. It is marketed for the treatment of irritable bowel syndrome (IBS) and lower gastrointestinal tract motility disorders, with IBS being one of the most common multifactorial GI disorders [A19691]. It is used to restore normal bowel fu…
trimebutine	DB09089	OPRM1,CHRM1,CHRM3,CYP3A4,CHRM2,CHRM4	Schizophrenia	9.96984e-05	C0036341	ACKR3,ACTR2,ADORA1,ADRA1D,ANXA1,APP,ARRB2,AVP,AVPR1A,C3,CCK,CCL21,CCR5,CHRM1,CHRM2,CHRM3,CHRM4,CLTB,CNR2,CXCL12,CXCL8,CXCR4,CXCR6,CYP3A4,DNAJC6,DNM2,EGF,EGFR,EPN2,F2,GHRL,GNAO1,GNAQ,GNB1,GRB2,GRM1,GRM5,HCAR2,HCAR3,HCRT,HRH1,HRH3,HRH4,HTR1D,HTR1F,HTR5A,KIAA0319,LRP2,MCHR1,MCHR2,MLN,NMB,NPS,NPSR1,NPY,NTS,OPRK1,OPRM1,OXT,P2RY1,P2RY2,PDYN,PICALM,PIK3C2A,PNOC,POMC,SH3GL2,SST,SSTR4,SSTR5,STON2,SUCNR1,T…	small molecule	Trimebutine is a spasmolytic agent that regulates intestinal and colonic motility and relieves abdominal pain with antimuscarinic and weak mu opioid agonist effects. It is marketed for the treatment of irritable bowel syndrome (IBS) and lower gastrointestinal tract motility disorders, with IBS being one of the most common multifactorial GI disorders [A19691]. It is used to restore normal bowel fu…
benzyl n-[(2s)-5-(diaminomethylamino)-1-[[(2s)-4-fluoro-3-oxobutan-2-yl]amino]-1-oxopentan-2-yl]carbamate	DB03536	CTSF	Bipolar Disorder	3.44828e-05	C0005586	CTSF	small molecule
s,s'-(1,4-phenylene-bis(1,2-ethanediyl))bis-isothiourea	DB02141	NOS3	Unipolar Depression	0.000458728	C0041696	HSP90AA1,NOS3	small molecule
s,s'-(1,4-phenylene-bis(1,2-ethanediyl))bis-isothiourea	DB02141	NOS3	Major depressive disorder	0.000481732	C1269683	HSP90AA1,NOS3	small molecule
sotalol	DB00489	ADRB2,KCNH2,CYP2D6,ADRB1	Unipolar Depression	8.26311e-05	C0041696	ADCYAP1R1,ADRB1,ARRB1,AVP,CHRM2,CRH,CYP2D6,DRD5,EGF,EGFR,GNB1,HTR4,M6PR,VAMP2,VIP	small molecule	Sotalol is a methanesulfonanilide developed in 1960.[A178579] It was the first of the class III anti arrhythmic drugs.[A178579] Sotalol was first approved as an oral tablet on 30 October 1992.[L6334] A racemic mixture of sotalol is currently formulated as a tablet, oral solution, and intravenous injection indicated for life threatening ventricular arrhythmias and maintaining normal sinus rhythm i…
amibegron	DB05395	ADRB3	Unipolar Depression	0.000305302	C0041696	ADCYAP1R1,CRH,DRD5,GNB1,HTR4,VIP	small molecule	Amibegron is an agonist for atypical beta3-adrenoceptors which inhibits intestinal motility.
amisulpride	DB06288	DRD2,HTR7,DRD3,HTR2A	Unipolar Depression	7.47836e-05	C0041696	ADCYAP1R1,ANKK1,APP,CHRM3,CNR2,CRH,CXCL10,DRD2,DRD3,DRD5,GAL,GHRL,GNB1,GRM1,GRM5,HCRT,HTR2A,HTR5A,HTR7,NPY,OXT,PDYN,POMC,PROK2,PROKR2,SST,SSTR5,TRH,VIP	small molecule	Amisulpride (trade name Solian) is an antipsychotic drug sold by Sanofi-Aventis. It is not approved for use in the United States, but is approved for use in Europe and Australia for the treatment of psychoses and schizophrenia. Additionally, it is approved in Italy for the treatment of dysthymia (under the brand name Deniban). Amisulpride is a selective dopamine antagonist.
amisulpride	DB06288	DRD2,HTR7,DRD3,HTR2A	Bipolar Disorder	9.13612e-05	C0005586	ACKR3,ADCYAP1,ADCYAP1R1,ADM,ADRA1D,AGT,ANKK1,ANXA1,APP,AVPR1A,AVPR1B,CALCA,CCK,CHRM3,CNR2,CRH,CXCL8,CXCR6,DRD2,DRD3,DRD5,FFAR2,FPR3,GAL,GRM5,HCAR2,HCAR3,HTR1E,HTR2A,HTR5A,HTR7,MCHR1,MCHR2,P2RY1,P2RY2,PDYN,PMCH,POMC,PROK2,PROKR2,SST,SSTR4,SSTR5,TAC1,TSHB,VIP	small molecule	Amisulpride (trade name Solian) is an antipsychotic drug sold by Sanofi-Aventis. It is not approved for use in the United States, but is approved for use in Europe and Australia for the treatment of psychoses and schizophrenia. Additionally, it is approved in Italy for the treatment of dysthymia (under the brand name Deniban). Amisulpride is a selective dopamine antagonist.
amisulpride	DB06288	DRD2,HTR7,DRD3,HTR2A	Major depressive disorder	9.15454e-05	C1269683	ACKR3,ADCYAP1R1,ANKK1,APP,CHRM3,CORT,CRH,CXCL10,CXCR6,DRD2,DRD3,GAL,GRM5,HCRT,HTR2A,NPY,OXT,PDYN,POMC,PROK2,PROKR2,SST,SSTR4,SSTR5,TAC1,TRH,VIP	small molecule	Amisulpride (trade name Solian) is an antipsychotic drug sold by Sanofi-Aventis. It is not approved for use in the United States, but is approved for use in Europe and Australia for the treatment of psychoses and schizophrenia. Additionally, it is approved in Italy for the treatment of dysthymia (under the brand name Deniban). Amisulpride is a selective dopamine antagonist.
amisulpride	DB06288	DRD2,HTR7,DRD3,HTR2A	Schizophrenia	0.000116043	C0036341	ACKR3,ADCYAP1,ADCYAP1R1,ADM,ADORA1,ADRA1D,ANKK1,ANXA1,APP,AVPR1A,C3,CCK,CCL21,CCR5,CHRM1,CHRM3,CHRM4,CHRM5,CNR2,CRH,CXCL12,CXCL8,CXCR4,CXCR6,DRD2,DRD3,DRD5,F2,GHRL,GNAQ,GNAS,GNB1,GRM1,GRM5,HCAR2,HCAR3,HCRT,HRH1,HRH2,HRH3,HRH4,HTR1D,HTR1F,HTR2A,HTR5A,HTR7,MCHR1,MCHR2,MLN,NMB,NPS,NPSR1,NPY,NTS,OPRK1,OXT,P2RY1,P2RY2,PDYN,PNOC,POMC,SST,SSTR4,SSTR5,SUCNR1,TAAR1,TAC1,VIP	small molecule	Amisulpride (trade name Solian) is an antipsychotic drug sold by Sanofi-Aventis. It is not approved for use in the United States, but is approved for use in Europe and Australia for the treatment of psychoses and schizophrenia. Additionally, it is approved in Italy for the treatment of dysthymia (under the brand name Deniban). Amisulpride is a selective dopamine antagonist.
ru79072	DB02762	SRC	Unipolar Depression	0.000116634	C0041696	DCC,EPHB1,F2R,HSP90AA1,KDR,MET,RAC1,TRIO	small molecule
ru79072	DB02762	SRC	Schizophrenia	0.000149437	C0036341	CDC42,DCC,DOCK1,EFNA5,EFNB1,EFNB2,EPHA4,EPHB1,EPHB2,F2R,FYN,GRIN1,HSP90AA1,ITGB3,KDR,KIT,LCK,MET,PAK3,RAC1	small molecule
ru79072	DB02762	SRC	Major depressive disorder	0.000235918	C1269683	EPHB1,EPHB2,F2R,HSP90AA1,KDR,MET,RAC1	small molecule
acp-104	DB05766	DRD2,CHRM1,DRD3	Unipolar Depression	8.34618e-05	C0041696	ANKK1,APP,CNR2,CXCL10,DRD2,DRD3,GAL,GHRL,GNB1,GRM1,GRM5,HCRT,HTR5A,NPY,OXT,PDYN,POMC,PROK2,PROKR2,SST,SSTR5,TRH	small molecule	ACP-104, or N-desmethylclozapine, is the major metabolite of clozapine, and is being developed by ACADIA as a novel, stand-alone therapy for schizophrenia. It combines an atypical antipsychotic efficacy profile with the added potential benefit of enhanced cognition, thereby addressing one of the major challenges in treating schizophrenia today.
acp-104	DB05766	DRD2,CHRM1,DRD3	Major depressive disorder	8.5664e-05	C1269683	ACKR3,ANKK1,APP,CORT,CXCL10,CXCR6,DRD2,DRD3,GAL,GRM5,HCRT,NPY,OXT,PDYN,POMC,PROK2,PROKR2,SST,SSTR4,SSTR5,TAC1,TRH	small molecule	ACP-104, or N-desmethylclozapine, is the major metabolite of clozapine, and is being developed by ACADIA as a novel, stand-alone therapy for schizophrenia. It combines an atypical antipsychotic efficacy profile with the added potential benefit of enhanced cognition, thereby addressing one of the major challenges in treating schizophrenia today.
acp-104	DB05766	DRD2,CHRM1,DRD3	Bipolar Disorder	9.90971e-05	C0005586	ACKR3,ADRA1D,AGT,ANKK1,ANXA1,APP,AVPR1A,AVPR1B,CCK,CNR2,CXCL8,CXCR6,DRD2,DRD3,FFAR2,FPR3,GAL,GRM5,HCAR2,HCAR3,HTR1E,HTR5A,MCHR1,MCHR2,P2RY1,P2RY2,PDYN,PMCH,POMC,PROK2,PROKR2,SST,SSTR4,SSTR5,TAC1	small molecule	ACP-104, or N-desmethylclozapine, is the major metabolite of clozapine, and is being developed by ACADIA as a novel, stand-alone therapy for schizophrenia. It combines an atypical antipsychotic efficacy profile with the added potential benefit of enhanced cognition, thereby addressing one of the major challenges in treating schizophrenia today.
acp-104	DB05766	DRD2,CHRM1,DRD3	Schizophrenia	0.000119357	C0036341	ACKR3,ADORA1,ADRA1D,ANKK1,ANXA1,APP,AVPR1A,C3,CCK,CCL21,CCR5,CHRM1,CHRM4,CNR2,CXCL12,CXCL8,CXCR4,CXCR6,DRD2,DRD3,F2,GHRL,GNAQ,GNB1,GRM1,GRM5,HCAR2,HCAR3,HCRT,HRH1,HRH3,HRH4,HTR1D,HTR1F,HTR5A,MCHR1,MCHR2,MLN,NMB,NPS,NPSR1,NPY,NTS,OPRK1,OXT,P2RY1,P2RY2,PDYN,PNOC,POMC,SST,SSTR4,SSTR5,SUCNR1,TAC1	small molecule	ACP-104, or N-desmethylclozapine, is the major metabolite of clozapine, and is being developed by ACADIA as a novel, stand-alone therapy for schizophrenia. It combines an atypical antipsychotic efficacy profile with the added potential benefit of enhanced cognition, thereby addressing one of the major challenges in treating schizophrenia today.
3,5-dimethyl-1-(3-nitrophenyl)-1h-pyrazole-4-carboxylic acid ethyl ester	DB01959	PDE4D,PDE4B	Unipolar Depression	0.000460972	C0041696	ALB,PDE4B	small molecule
trifluoperazine	DB00831	CYP1A2,DRD2,CALY,ABCB1,S100A4,TNNC1,UGT1A4,ADRA1A,XDH	Major depressive disorder	7.45523e-05	C1269683	ABCB1,ACKR3,ADRA1A,ANKK1,APP,CHRM3,CORT,CXCL10,CXCR6,CYP1A2,DRD2,GAL,GRM5,HCRT,NPY,OXT,PDYN,POMC,PROK2,PROKR2,SST,SSTR4,SSTR5,TAC1,TRH,XDH	small molecule	A phenothiazine with actions similar to chlorpromazine. It is used as an antipsychotic and an antiemetic.
trifluoperazine	DB00831	CYP1A2,DRD2,CALY,ABCB1,S100A4,TNNC1,UGT1A4,ADRA1A,XDH	Unipolar Depression	8.03832e-05	C0041696	ABCB1,ADRA1A,ANKK1,APP,CHRM3,CNR2,CXCL10,DRD2,GAL,GHRL,GNB1,GRM1,GRM5,HCRT,HTR5A,NPY,OXT,PDYN,POMC,PROK2,PROKR2,SST,SSTR5,TRH	small molecule	A phenothiazine with actions similar to chlorpromazine. It is used as an antipsychotic and an antiemetic.
trifluoperazine	DB00831	CYP1A2,DRD2,CALY,ABCB1,S100A4,TNNC1,UGT1A4,ADRA1A,XDH	Bipolar Disorder	0.000103707	C0005586	ABCB1,ACKR3,ADRA1A,ADRA1B,ADRA1D,AGT,ANKK1,ANXA1,APP,AVPR1A,AVPR1B,CCK,CHRM3,CNR2,CXCL8,CXCR6,DRD2,FFAR2,FPR3,GAL,GRM5,HCAR2,HCAR3,HTR1E,HTR5A,MCHR1,MCHR2,P2RY1,P2RY2,PDYN,PMCH,POMC,PROK2,PROKR2,SST,SSTR4,SSTR5,TAC1	small molecule	A phenothiazine with actions similar to chlorpromazine. It is used as an antipsychotic and an antiemetic.
trifluoperazine	DB00831	CYP1A2,DRD2,CALY,ABCB1,S100A4,TNNC1,UGT1A4,ADRA1A,XDH	Schizophrenia	0.00015556	C0036341	ABCB1,ACKR3,ADORA1,ADRA1A,ADRA1D,ANKK1,ANXA1,APP,AVPR1A,C3,CCK,CCL21,CCR5,CHRM1,CHRM3,CHRM4,CHRM5,CNR2,CXCL12,CXCL8,CXCR4,CXCR6,CYP1A2,DRD2,F2,GHRL,GNAQ,GNB1,GRM1,GRM5,HCAR2,HCAR3,HCRT,HRH1,HRH3,HRH4,HTR1D,HTR1F,HTR5A,MCHR1,MCHR2,MLN,NMB,NPS,NPSR1,NPY,NTS,OPRK1,OXT,P2RY1,P2RY2,PDYN,PNOC,POMC,SST,SSTR4,SSTR5,SUCNR1,TAC1	small molecule	A phenothiazine with actions similar to chlorpromazine. It is used as an antipsychotic and an antiemetic.
levorphanol	DB00854	OPRM1,OPRD1,OPRK1	Major depressive disorder	0.000144156	C1269683	ACKR3,APP,CORT,CXCL10,CXCR6,GAL,NPY,OPRM1,PDYN,POMC,SST,SSTR4,SSTR5	small molecule	A narcotic analgesic that may be habit-forming. It is nearly as effective orally as by injection.
levorphanol	DB00854	OPRM1,OPRD1,OPRK1	Unipolar Depression	0.00016582	C0041696	APP,CNR2,CXCL10,GAL,GNB1,HTR5A,NPY,OPRM1,PDYN,POMC,SST,SSTR5	small molecule	A narcotic analgesic that may be habit-forming. It is nearly as effective orally as by injection.
levorphanol	DB00854	OPRM1,OPRD1,OPRK1	Bipolar Disorder	0.00016689	C0005586	ACKR3,AGT,ANXA1,APP,CNR2,CXCL8,CXCR6,FPR3,GAL,GNAZ,HCAR2,HCAR3,HTR1E,HTR5A,MCHR1,MCHR2,PDYN,PMCH,POMC,SST,SSTR4,SSTR5	small molecule	A narcotic analgesic that may be habit-forming. It is nearly as effective orally as by injection.
levorphanol	DB00854	OPRM1,OPRD1,OPRK1	Schizophrenia	0.0002728	C0036341	ACKR3,ADORA1,ANXA1,APP,C3,CCL21,CCR5,CHRM4,CNR2,CXCL12,CXCL8,CXCR4,CXCR6,GNAO1,GNB1,HCAR2,HCAR3,HRH3,HRH4,HTR1D,HTR1F,HTR5A,MCHR1,MCHR2,NPY,OPRD1,OPRK1,OPRM1,PDYN,PNOC,POMC,SST,SSTR4,SSTR5,SUCNR1	small molecule	A narcotic analgesic that may be habit-forming. It is nearly as effective orally as by injection.
interferon alfa-n1	DB00011	CYP1A2,IFNAR1,IFNAR2	Paranoid Schizophrenia	0.000313953	C0036349	CYP1A2	biotech	Purified, natural (n is for natural) glycosylated human interferon alpha proteins 166 residues
ykp-1358	DB06109	HTR2A,DRD2	Unipolar Depression	7.91414e-05	C0041696	ANKK1,APP,CHRM3,CNR2,CXCL10,DRD2,GAL,GHRL,GNB1,GRM1,GRM5,HCRT,HTR2A,HTR5A,NPY,OXT,PDYN,POMC,PROK2,PROKR2,SST,SSTR5,TRH	small molecule	YKP1358 is a novel serotonin (5-HT2A) and dopamine (D2) antagonist that has demonstrated potent activity in animals that relates to both positive and negative symptoms of schizophrenia. In addition, the YKP1358 pharmacological profile suggests a very low potential for extrapyramidal side effects.
ykp-1358	DB06109	HTR2A,DRD2	Major depressive disorder	8.30442e-05	C1269683	ACKR3,ANKK1,APP,CHRM3,CORT,CXCL10,CXCR6,DRD2,GAL,GRM5,HCRT,HTR2A,NPY,OXT,PDYN,POMC,PROK2,PROKR2,SST,SSTR4,SSTR5,TAC1,TRH	small molecule	YKP1358 is a novel serotonin (5-HT2A) and dopamine (D2) antagonist that has demonstrated potent activity in animals that relates to both positive and negative symptoms of schizophrenia. In addition, the YKP1358 pharmacological profile suggests a very low potential for extrapyramidal side effects.
ykp-1358	DB06109	HTR2A,DRD2	Bipolar Disorder	9.51865e-05	C0005586	ACKR3,ADRA1D,AGT,ANKK1,ANXA1,APP,AVPR1A,AVPR1B,CCK,CHRM3,CNR2,CXCL8,CXCR6,DRD2,FFAR2,FPR3,GAL,GRM5,HCAR2,HCAR3,HTR1E,HTR2A,HTR5A,MCHR1,MCHR2,P2RY1,P2RY2,PDYN,PMCH,POMC,PROK2,PROKR2,SST,SSTR4,SSTR5,TAC1	small molecule	YKP1358 is a novel serotonin (5-HT2A) and dopamine (D2) antagonist that has demonstrated potent activity in animals that relates to both positive and negative symptoms of schizophrenia. In addition, the YKP1358 pharmacological profile suggests a very low potential for extrapyramidal side effects.
ykp-1358	DB06109	HTR2A,DRD2	Schizophrenia	0.000107112	C0036341	ACKR3,ADORA1,ADRA1D,ANKK1,ANXA1,APP,AVPR1A,C3,CCK,CCL21,CCR5,CHRM1,CHRM3,CHRM4,CHRM5,CNR2,CXCL12,CXCL8,CXCR4,CXCR6,DRD2,F2,GHRL,GNAQ,GNB1,GRM1,GRM5,HCAR2,HCAR3,HCRT,HRH1,HRH3,HRH4,HTR1D,HTR1F,HTR2A,HTR5A,MCHR1,MCHR2,MLN,NMB,NPS,NPSR1,NPY,NTS,OPRK1,OXT,P2RY1,P2RY2,PDYN,PNOC,POMC,SST,SSTR4,SSTR5,SUCNR1,TAC1	small molecule	YKP1358 is a novel serotonin (5-HT2A) and dopamine (D2) antagonist that has demonstrated potent activity in animals that relates to both positive and negative symptoms of schizophrenia. In addition, the YKP1358 pharmacological profile suggests a very low potential for extrapyramidal side effects.
nitric oxide	DB00435	CYP1A2,IDO1,ALDH2,CYP3A4,GUCY1A2,CYP2B6,MT1A	Paranoid Schizophrenia	0.000119488	C0036349	CYP1A2,CYP2B6	small molecule	Nitric oxide or Nitrogen monoxide is a chemical compound with chemical formula NO. This gas is an important signaling molecule in the body of mammals including humans and is an extremely important intermediate in the chemical industry. It is also a toxic air pollutant produced by automobile engines and power plants. Nitric oxide (NO) should not be confused with nitrous oxide (N2O), a general anae…
dilmapimod	DB12140	IL1B,IL6,TNF	Paranoid Schizophrenia	0.000293023	C0036349	IL6,TNF	small molecule	Dilmapimod has been used in trials studying the treatment and diagnostic of Nerve Trauma, Inflammation, Pain, Neuropathic, Arthritis, Rheumatoid, and Coronary Heart Disease, among others. Dilmapimod (SB-681323) is a p38 MAP-kinase inhibitor that has potential uses in inflammatory conditions such as RA (Rheumatoid Arthritis). Previous p38 MAP-kinase inhibitors have been hindered in development by …
dilmapimod	DB12140	IL1B,IL6,TNF	Unipolar Depression	0.000632171	C0041696	IL1B,IL6,LTA,TNF	small molecule	Dilmapimod has been used in trials studying the treatment and diagnostic of Nerve Trauma, Inflammation, Pain, Neuropathic, Arthritis, Rheumatoid, and Coronary Heart Disease, among others. Dilmapimod (SB-681323) is a p38 MAP-kinase inhibitor that has potential uses in inflammatory conditions such as RA (Rheumatoid Arthritis). Previous p38 MAP-kinase inhibitors have been hindered in development by …
dilmapimod	DB12140	IL1B,IL6,TNF	Major depressive disorder	0.000655814	C1269683	IL1B,IL6,LTA,TNF	small molecule	Dilmapimod has been used in trials studying the treatment and diagnostic of Nerve Trauma, Inflammation, Pain, Neuropathic, Arthritis, Rheumatoid, and Coronary Heart Disease, among others. Dilmapimod (SB-681323) is a p38 MAP-kinase inhibitor that has potential uses in inflammatory conditions such as RA (Rheumatoid Arthritis). Previous p38 MAP-kinase inhibitors have been hindered in development by …
plinabulin	DB05992	TNF	Paranoid Schizophrenia	0.000445748	C0036349	TNF	small molecule
n-(4-phenylamino-quinazolin-6-yl)-acrylamide	DB08462	SRC	Unipolar Depression	0.000116634	C0041696	DCC,EPHB1,F2R,HSP90AA1,KDR,MET,RAC1,TRIO	small molecule
n-(4-phenylamino-quinazolin-6-yl)-acrylamide	DB08462	SRC	Schizophrenia	0.000149437	C0036341	CDC42,DCC,DOCK1,EFNA5,EFNB1,EFNB2,EPHA4,EPHB1,EPHB2,F2R,FYN,GRIN1,HSP90AA1,ITGB3,KDR,KIT,LCK,MET,PAK3,RAC1	small molecule
n-(4-phenylamino-quinazolin-6-yl)-acrylamide	DB08462	SRC	Major depressive disorder	0.000235918	C1269683	EPHB1,EPHB2,F2R,HSP90AA1,KDR,MET,RAC1	small molecule
dapiprazole	DB00298	ADRA1B,ADRA1A,ADRA1D	Unipolar Depression	7.46432e-05	C0041696	ADRA1A,ALB,CHRM3,GHRL,GNB1,GRM1,GRM5,HCRT,OXT,PROK2,PROKR2,TRH	small molecule	Dapiprazole (U.S. trade name Rev-Eyes) is an alpha blocker. It is found in ophthalmic solutions used to reverse mydriasis after an eye examination.
dapiprazole	DB00298	ADRA1B,ADRA1A,ADRA1D	Schizophrenia	0.000178192	C0036341	ADRA1A,ADRA1D,AVPR1A,CCK,CHRM1,CHRM3,CHRM5,F2,GHRL,GNAQ,GNB1,GRM1,GRM5,HCRT,HRH1,MLN,NMB,NPS,NPSR1,NTS,OXT,P2RY1,P2RY2,TAC1	small molecule	Dapiprazole (U.S. trade name Rev-Eyes) is an alpha blocker. It is found in ophthalmic solutions used to reverse mydriasis after an eye examination.
dapiprazole	DB00298	ADRA1B,ADRA1A,ADRA1D	Major depressive disorder	0.000179656	C1269683	ADRA1A,CHRM3,GRM5,HCRT,OXT,PROK2,PROKR2,TAC1,TRH	small molecule	Dapiprazole (U.S. trade name Rev-Eyes) is an alpha blocker. It is found in ophthalmic solutions used to reverse mydriasis after an eye examination.
dapiprazole	DB00298	ADRA1B,ADRA1A,ADRA1D	Bipolar Disorder	0.000180388	C0005586	ADRA1A,ADRA1B,ADRA1D,AGT,AVPR1A,AVPR1B,CCK,CHRM3,FFAR2,GRM5,P2RY1,P2RY2,PROK2,PROKR2,TAC1	small molecule	Dapiprazole (U.S. trade name Rev-Eyes) is an alpha blocker. It is found in ophthalmic solutions used to reverse mydriasis after an eye examination.
canavanine	DB01833	NOS3	Unipolar Depression	0.000458728	C0041696	HSP90AA1,NOS3	small molecule
canavanine	DB01833	NOS3	Major depressive disorder	0.000481732	C1269683	HSP90AA1,NOS3	small molecule
rimonabant	DB06155	GPR55,CNR1,CYP3A4	Major depressive disorder	0.000144226	C1269683	ACKR3,APP,CNR1,CORT,CXCL10,CXCR6,GAL,NPY,PDYN,POMC,SST,SSTR4,SSTR5	small molecule	Rimonabant is an anorectic anti-obesity drug produced and marketed by Sanofi-Aventis. It is an inverse agonist for the cannabinoid receptor CB1. Its main avenue of effect is reduction in appetite. Rimonabant is the first selective CB1 receptor blocker to be approved for use anywhere in the world. Rimonabant is approved in 38 countries including the E.U., Mexico, and Brazil. It was rejected for ap…
rimonabant	DB06155	GPR55,CNR1,CYP3A4	Bipolar Disorder	0.000259442	C0005586	ACKR3,AGT,ANXA1,APP,CNR1,CXCL8,CXCR6,FPR3,GAL,HCAR2,HCAR3,HTR1E,HTR5A,MCHR1,MCHR2,PDYN,PMCH,POMC,SST,SSTR4,SSTR5	small molecule	Rimonabant is an anorectic anti-obesity drug produced and marketed by Sanofi-Aventis. It is an inverse agonist for the cannabinoid receptor CB1. Its main avenue of effect is reduction in appetite. Rimonabant is the first selective CB1 receptor blocker to be approved for use anywhere in the world. Rimonabant is approved in 38 countries including the E.U., Mexico, and Brazil. It was rejected for ap…
rimonabant	DB06155	GPR55,CNR1,CYP3A4	Unipolar Depression	0.000264094	C0041696	APP,CNR1,CXCL10,GAL,GNB1,HTR5A,NPY,PDYN,POMC,SST,SSTR5	small molecule	Rimonabant is an anorectic anti-obesity drug produced and marketed by Sanofi-Aventis. It is an inverse agonist for the cannabinoid receptor CB1. Its main avenue of effect is reduction in appetite. Rimonabant is the first selective CB1 receptor blocker to be approved for use anywhere in the world. Rimonabant is approved in 38 countries including the E.U., Mexico, and Brazil. It was rejected for ap…
pramlintide	DB01278	RAMP2,RAMP1,CALCR,RAMP3	Unipolar Depression	9.18442e-05	C0041696	ADCYAP1R1,ADRB1,AVP,CRH,CRHR1,DRD5,GNB1,HTR4,HTR7,POMC,VIP	small molecule	Pramlintide is a relatively new adjunct treatment for diabetes (both type 1 and 2), developed by Amylin Pharmaceuticals. It is derived from amylin, a hormone that is released into the bloodstream, in a similar pattern as insulin, after a meal. Like insulin, amylin is deficient in individuals with diabetes.
pramlintide	DB01278	RAMP2,RAMP1,CALCR,RAMP3	Bipolar Disorder	0.000103233	C0005586	ADCYAP1,ADCYAP1R1,ADM,AVP,CALCA,CRH,CRHR1,DRD5,HTR4,HTR7,MC2R,MC5R,POMC,TSHB,VIP,VIPR1,VIPR2	small molecule	Pramlintide is a relatively new adjunct treatment for diabetes (both type 1 and 2), developed by Amylin Pharmaceuticals. It is derived from amylin, a hormone that is released into the bloodstream, in a similar pattern as insulin, after a meal. Like insulin, amylin is deficient in individuals with diabetes.
pramlintide	DB01278	RAMP2,RAMP1,CALCR,RAMP3	Major depressive disorder	0.000112785	C1269683	ADCYAP1R1,ADRB1,ADRB3,AVP,CRH,CRHR1,HTR4,POMC,VIP,VIPR2	small molecule	Pramlintide is a relatively new adjunct treatment for diabetes (both type 1 and 2), developed by Amylin Pharmaceuticals. It is derived from amylin, a hormone that is released into the bloodstream, in a similar pattern as insulin, after a meal. Like insulin, amylin is deficient in individuals with diabetes.
pramlintide	DB01278	RAMP2,RAMP1,CALCR,RAMP3	Schizophrenia	0.00026892	C0036341	ADCYAP1,ADCYAP1R1,ADM,ADRB3,AVP,CRH,DRD5,GIPR,GNAS,GNB1,HRH2,HTR4,HTR6,HTR7,MC2R,MC5R,NPS,NPSR1,POMC,TAAR1,VIP,VIPR2	small molecule	Pramlintide is a relatively new adjunct treatment for diabetes (both type 1 and 2), developed by Amylin Pharmaceuticals. It is derived from amylin, a hormone that is released into the bloodstream, in a similar pattern as insulin, after a meal. Like insulin, amylin is deficient in individuals with diabetes.
2-(4-fluorophenyl)-n-{[3-fluoro-4-(1h-pyrrolo[2,3-b]pyridin-4-yloxy)phenyl]carbamoyl}acetamide	DB06997	MET	Bipolar Disorder	0.000327586	C0005586	ERBB2,ERBB4,FGF17,FGF20,HGF,HRAS,NRAS,PIK3CA,SOS1,UBC	small molecule
7-pyridin-2-yl-n-(3,4,5-trimethoxyphenyl)-7h-pyrrolo[2,3-d]pyrimidin-2-amine	DB07248	PTK2	Schizophrenia	7.63324e-05	C0036341	CDC42,DCC,DOCK1,FYN,GRB2,HGF,HSP90AA1,ITGB3,KDR,MET,NCAM1,PTPRA,RAC1,SOS1,SPTAN1,SPTBN1,SPTBN2	small molecule
7-pyridin-2-yl-n-(3,4,5-trimethoxyphenyl)-7h-pyrrolo[2,3-d]pyrimidin-2-amine	DB07248	PTK2	Unipolar Depression	9.53026e-05	C0041696	DCC,HSP90AA1,KDR,MET,NCAM1,RAC1,TRIO	small molecule
7-pyridin-2-yl-n-(3,4,5-trimethoxyphenyl)-7h-pyrrolo[2,3-d]pyrimidin-2-amine	DB07248	PTK2	Major depressive disorder	0.000350949	C1269683	HSP90AA1,KDR,MET,NCAM1,RAC1	small molecule
7-pyridin-2-yl-n-(3,4,5-trimethoxyphenyl)-7h-pyrrolo[2,3-d]pyrimidin-2-amine	DB07248	PTK2	Bipolar Disorder	0.000369015	C0005586	FYN,HGF,NCAM1,RAC1,RAP1A,RAP1B,SOS1,SPTBN1	small molecule
silodosin	DB06207	CYP3A4,ADRA1D,ABCB1,UGT2B7,ABCB4,ADRA1B,ADRA1A	Unipolar Depression	8.51766e-05	C0041696	ABCB1,ADRA1A,ALB,CHRM3,GHRL,GNB1,GRM1,GRM5,HCRT,OXT,PROK2,PROKR2,TRH	small molecule	Silodosin is an α1-adrenoceptor antagonist that is selective for the prostate. Silodosin is for symptomatic treatment of benign prostatic hyperplasia. FDA approved Oct 9, 2008.
cyclizine	DB01176	SULT1E1,HRH1,CYP2C9	Unipolar Depression	0.000102198	C0041696	CHRM3,CYP2C9,GHRL,GNB1,GRM1,GRM5,HCRT,OXT,PROK2,PROKR2,TRH	small molecule	A histamine H1 antagonist given by mouth or parenterally for the control of postoperative and drug-induced vomiting and in motion sickness. (From Martindale, The Extra Pharmacopoeia, 30th ed, p935)
cyclizine	DB01176	SULT1E1,HRH1,CYP2C9	Major depressive disorder	0.000213266	C1269683	CHRM3,CYP2C9,GRM5,HCRT,OXT,PROK2,PROKR2,TAC1,TRH	small molecule	A histamine H1 antagonist given by mouth or parenterally for the control of postoperative and drug-induced vomiting and in motion sickness. (From Martindale, The Extra Pharmacopoeia, 30th ed, p935)
zinc chloride	DB14533	C1QB,HDAC1,SERPINA3,KNG1,HDAC8,KRT6A,C4BPB,ALDOA,SIVA1,TTR,ITIH4,SERPINA1,KRT14,FN1,ITIH2,TF,ESR1,S100A8,PON1,MT2A,IDE,KRT10,DCD,DSP,TUFM,FCN3,ORM2,S100A7,TP53,ADH1C,IL3,PSPH,KRT2,CA2,C8G,JCHAIN,C1R,CP,SELENOP,CPN2,APOBR,MGMT,F13B,NME1,DAND5,PDCD6,APOL1,HBA2,ITIH3,C1QC,SHBG,UTRN,SERPIND1,APCS,S100A9,C4BPA,KRT1,KLKB1,APLP1,PARP1,F2,C8B,JUP,AHSG,C8A,INS,IGFALS,CPE,PRDX1,C3,CFH,GAPDHS,BDKRB1,GSN,AGT…	Schizophrenia	9.90343e-05	C0036341	ACKR3,ACTR2,ADORA1,ADRA1A,ADRA1D,ADRA2A,ADRA2B,ADRA2C,ANK3,ANXA1,APOA1,APOA4,APOE,APP,ATM,AVP,AVPR1A,BRCA1,C1QB,C2,C3,C4BPA,C4BPB,CALR,CCK,CCKAR,CCL21,CCR5,CHRM1,CHRM2,CHRM3,CHRM4,CHRM5,CLTB,CNIH3,CNR1,CNR2,CSF2,CSF2RA,CSF2RB,CTSC,CXCL12,CXCL8,CXCR4,CXCR6,DDB2,DMD,DNAJC6,DNM2,DRD3,DRD4,EDNRA,EGF,EGFR,EPN2,ESR1,F2,F2R,FGA,FN1,GABBR1,GABBR2,GHRL,GNAQ,GNB1,GRB2,GRIA1,GRM1,GRM2,GRM3,GRM4,GRM5,GRM7,GR…	small molecule
zinc chloride	DB14533	C1QB,HDAC1,SERPINA3,KNG1,HDAC8,KRT6A,C4BPB,ALDOA,SIVA1,TTR,ITIH4,SERPINA1,KRT14,FN1,ITIH2,TF,ESR1,S100A8,PON1,MT2A,IDE,KRT10,DCD,DSP,TUFM,FCN3,ORM2,S100A7,TP53,ADH1C,IL3,PSPH,KRT2,CA2,C8G,JCHAIN,C1R,CP,SELENOP,CPN2,APOBR,MGMT,F13B,NME1,DAND5,PDCD6,APOL1,HBA2,ITIH3,C1QC,SHBG,UTRN,SERPIND1,APCS,S100A9,C4BPA,KRT1,KLKB1,APLP1,PARP1,F2,C8B,JUP,AHSG,C8A,INS,IGFALS,CPE,PRDX1,C3,CFH,GAPDHS,BDKRB1,GSN,AGT…	Bipolar Disorder	0.000101202	C0005586	ACKR3,ADRA1A,ADRA1B,ADRA1D,ADRA2B,ADRA2C,ADRB2,AGT,AMPH,ANK3,ANXA1,APOB,APOE,APP,AVP,AVPR1A,AVPR1B,BDKRB2,CALR,CCK,CCKAR,CHRM2,CHRM3,CLTA,CNR1,CNR2,CSF2,CXCL8,CXCR6,DMD,DRD3,DRD4,EDNRA,EGFR,ESR1,FFAR2,FPR3,FZD4,GAL,GRIA1,GRM3,GRM4,GRM5,GRM7,GRM8,HCAR2,HCAR3,HIP1R,HLA-E,HTR1A,HTR1B,HTR1E,HTR2A,HTR2C,HTR5A,IGF1,INS,ITIH1,ITIH3,KAT5,LPAR2,MCHR1,MCHR2,P2RY1,P2RY2,PALB2,PDE4B,PDYN,PIK3C2A,PMCH,POMC,PO…	small molecule
zinc chloride	DB14533	C1QB,HDAC1,SERPINA3,KNG1,HDAC8,KRT6A,C4BPB,ALDOA,SIVA1,TTR,ITIH4,SERPINA1,KRT14,FN1,ITIH2,TF,ESR1,S100A8,PON1,MT2A,IDE,KRT10,DCD,DSP,TUFM,FCN3,ORM2,S100A7,TP53,ADH1C,IL3,PSPH,KRT2,CA2,C8G,JCHAIN,C1R,CP,SELENOP,CPN2,APOBR,MGMT,F13B,NME1,DAND5,PDCD6,APOL1,HBA2,ITIH3,C1QC,SHBG,UTRN,SERPIND1,APCS,S100A9,C4BPA,KRT1,KLKB1,APLP1,PARP1,F2,C8B,JUP,AHSG,C8A,INS,IGFALS,CPE,PRDX1,C3,CFH,GAPDHS,BDKRB1,GSN,AGT…	Unipolar Depression	0.000102483	C0041696	ADRA1A,ADRA2A,ALB,ANK3,APOE,APP,ARRB1,AVP,BDKRB2,CCKAR,CHRM2,CHRM3,CNR1,CNR2,CSF2,CSF2RB,CXCL10,DRD3,DRD4,EGF,EGFR,ESR1,F2R,GABBR1,GABBR2,GAL,GALR2,GHRL,GNB1,GRIA1,GRM1,GRM5,GRM7,GRM8,HCRT,HTR1A,HTR1B,HTR2A,HTR2C,HTR5A,INS,ITGB5,ITIH1,ITIH3,M6PR,NPY,NPY1R,NPY2R,NTSR1,OPRM1,OXT,OXTR,PDE4B,PDIA3,PDYN,POMC,PON1,PROK2,PROKR2,REN,SEC24C,SOD1,SST,SSTR5,TMED2,TOMM40,TRH,VAMP2	small molecule
zinc chloride	DB14533	C1QB,HDAC1,SERPINA3,KNG1,HDAC8,KRT6A,C4BPB,ALDOA,SIVA1,TTR,ITIH4,SERPINA1,KRT14,FN1,ITIH2,TF,ESR1,S100A8,PON1,MT2A,IDE,KRT10,DCD,DSP,TUFM,FCN3,ORM2,S100A7,TP53,ADH1C,IL3,PSPH,KRT2,CA2,C8G,JCHAIN,C1R,CP,SELENOP,CPN2,APOBR,MGMT,F13B,NME1,DAND5,PDCD6,APOL1,HBA2,ITIH3,C1QC,SHBG,UTRN,SERPIND1,APCS,S100A9,C4BPA,KRT1,KLKB1,APLP1,PARP1,F2,C8B,JUP,AHSG,C8A,INS,IGFALS,CPE,PRDX1,C3,CFH,GAPDHS,BDKRB1,GSN,AGT…	Major depressive disorder	0.000112239	C1269683	ACKR3,ADRA1A,ADRA2A,ADRA2B,ADRA2C,ANK3,APOE,APP,ARRB1,AVP,BDKRB2,CCKAR,CHRM2,CHRM3,CNR1,CORT,CSF2,CSF2RB,CXCL10,CXCR6,DRD3,DRD4,EDNRA,EGF,EGFR,ESR1,F2R,GABBR1,GABBR2,GAL,GALR1,GALR2,GALR3,GRIA1,GRM2,GRM3,GRM5,GRM7,GRM8,HCRT,HTR1A,HTR1B,HTR2A,HTR2C,ITIH1,LPAR2,M6PR,NPY,NPY2R,NTSR1,OPRM1,OXT,OXTR,PDE4B,PDIA3,PDYN,POMC,PON1,PROK2,PROKR2,REN,SEC24C,SOD1,SST,SSTR4,SSTR5,TAC1,TMED2,TOMM40,TRH,VAMP2	small molecule
1-(4-fluorophenyl)-n-[3-fluoro-4-(1h-pyrrolo[2,3-b]pyridin-4-yloxy)phenyl]-2-oxo-1,2-dihydropyridine-3-carboxamide	DB06896	MET	Bipolar Disorder	0.000327586	C0005586	ERBB2,ERBB4,FGF17,FGF20,HGF,HRAS,NRAS,PIK3CA,SOS1,UBC	small molecule
9-methylguanine	DB02489	CYP1A2	Paranoid Schizophrenia	0.000245509	C0036349	CYP1A2	small molecule
apadenoson	DB05009	ADORA2A	Unipolar Depression	0.000209536	C0041696	ADCYAP1R1,ADORA2A,CRH,DRD5,GNB1,HTR4,VIP	small molecule	Apadenoson is a selective A2a adenosine receptor agonist designed for use as a pharmacologic stress agent in cardiac perfusion imaging studies. It is developed by Bristol-Myers Squibb and is in phase II of clinical trials.
garenoxacin	DB06160	CYP1A2	Paranoid Schizophrenia	0.000245509	C0036349	CYP1A2	small molecule	Garenoxacin, a quinolone antibiotic, is being investigated for the treatment of gram-positive and gram-negative bacterial infections.
myricetin	DB02375	JAK1,PIK3CG,ABCC1	Unipolar Depression	0.000332854	C0041696	ABCC1,GNB1,IL2RA,IL2RB,TYK2	small molecule
myricetin	DB02375	JAK1,PIK3CG,ABCC1	Major depressive disorder	0.000348681	C1269683	ABCC1,IL2,IL2RA,IL2RB,TYK2	small molecule
li-301	DB05509	OPRM1,HTR1A	Major depressive disorder	0.000122395	C1269683	ACKR3,APP,CORT,CXCL10,CXCR6,GAL,HTR1A,NPY,OPRM1,PDYN,POMC,SST,SSTR4,SSTR5	small molecule	LI 301 is an orally bio-available compound delivered in a fast melt mechanism with taste masking enabling it to be taken anytime without water. It has a novel mode of action combining both the light effect of a Selective Serotonin Reuptake Inhibitor ("SSRI")(most likely antagonistic at 5HT1a receptors) and antagonism at mu-opioid receptors. This results in a slight dulling of sensation that can b…
li-301	DB05509	OPRM1,HTR1A	Unipolar Depression	0.000135584	C0041696	APP,CNR2,CXCL10,GAL,GNB1,HTR1A,HTR5A,NPY,OPRM1,PDYN,POMC,SST,SSTR5	small molecule	LI 301 is an orally bio-available compound delivered in a fast melt mechanism with taste masking enabling it to be taken anytime without water. It has a novel mode of action combining both the light effect of a Selective Serotonin Reuptake Inhibitor ("SSRI")(most likely antagonistic at 5HT1a receptors) and antagonism at mu-opioid receptors. This results in a slight dulling of sensation that can b…
li-301	DB05509	OPRM1,HTR1A	Bipolar Disorder	0.000144025	C0005586	ACKR3,AGT,ANXA1,APP,CNR2,CXCL8,CXCR6,FPR3,GAL,GNAZ,HCAR2,HCAR3,HTR1A,HTR1E,HTR5A,MCHR1,MCHR2,PDYN,PMCH,POMC,SST,SSTR4,SSTR5	small molecule	LI 301 is an orally bio-available compound delivered in a fast melt mechanism with taste masking enabling it to be taken anytime without water. It has a novel mode of action combining both the light effect of a Selective Serotonin Reuptake Inhibitor ("SSRI")(most likely antagonistic at 5HT1a receptors) and antagonism at mu-opioid receptors. This results in a slight dulling of sensation that can b…
li-301	DB05509	OPRM1,HTR1A	Schizophrenia	0.000279873	C0036341	ACKR3,ADORA1,ANXA1,APP,C3,CCL21,CCR5,CHRM4,CNR2,CXCL12,CXCL8,CXCR4,CXCR6,GNAO1,GNB1,HCAR2,HCAR3,HRH3,HRH4,HTR1A,HTR1D,HTR1F,HTR5A,MCHR1,MCHR2,NPY,OPRK1,OPRM1,PDYN,PNOC,POMC,SST,SSTR4,SSTR5,SUCNR1	small molecule	LI 301 is an orally bio-available compound delivered in a fast melt mechanism with taste masking enabling it to be taken anytime without water. It has a novel mode of action combining both the light effect of a Selective Serotonin Reuptake Inhibitor ("SSRI")(most likely antagonistic at 5HT1a receptors) and antagonism at mu-opioid receptors. This results in a slight dulling of sensation that can b…
danazol	DB01406	AR,CYP3A4,ESR1,CCL2,PGR,SHBG,CYP19A1,GNRHR	Unipolar Depression	9.03721e-05	C0041696	CCL2,CHRM3,ESR1,GHRL,GNB1,GRM1,GRM5,HCRT,OXT,PROK2,PROKR2,TRH	small molecule	A synthetic steroid with antigonadotropic and anti-estrogenic activities that acts as an anterior pituitary suppressant by inhibiting the pituitary output of gonadotropins. It possesses some androgenic properties. Danazol has been used in the treatment of endometriosis and some benign breast disorders.
danazol	DB01406	AR,CYP3A4,ESR1,CCL2,PGR,SHBG,CYP19A1,GNRHR	Major depressive disorder	0.000186946	C1269683	CCL2,CHRM3,ESR1,GRM5,HCRT,OXT,PROK2,PROKR2,TAC1,TRH	small molecule	A synthetic steroid with antigonadotropic and anti-estrogenic activities that acts as an anterior pituitary suppressant by inhibiting the pituitary output of gonadotropins. It possesses some androgenic properties. Danazol has been used in the treatment of endometriosis and some benign breast disorders.
danazol	DB01406	AR,CYP3A4,ESR1,CCL2,PGR,SHBG,CYP19A1,GNRHR	Schizophrenia	0.000281748	C0036341	ADRA1D,AR,AVPR1A,CCK,CCL2,CHRM1,CHRM3,CHRM5,CYP3A4,ESR1,F2,GHRL,GNAQ,GNB1,GRM1,GRM5,H3F3B,HCRT,HRH1,MLN,NMB,NPS,NPSR1,NTS,OXT,P2RY1,P2RY2,TAC1	small molecule	A synthetic steroid with antigonadotropic and anti-estrogenic activities that acts as an anterior pituitary suppressant by inhibiting the pituitary output of gonadotropins. It possesses some androgenic properties. Danazol has been used in the treatment of endometriosis and some benign breast disorders.
dipraglurant	DB12733	GRM5	Unipolar Depression	0.000121676	C0041696	CHRM3,GHRL,GNB1,GRM5,HCRT,OXT,PROK2,PROKR2,TRH	small molecule	Dipraglurant has been used in trials studying the treatment of Parkinson's Disease. It is a metabotropic glutamate receptor 5 (mGluR5) negative allosteric modulator (NAM).
dipraglurant	DB12733	GRM5	Schizophrenia	0.000187752	C0036341	ADRA1D,AVPR1A,CCK,CHRM1,CHRM3,CHRM5,F2,GHRL,GNAQ,GNB1,GRM5,HCRT,HRH1,MLN,NMB,NPS,NPSR1,NTS,OXT,P2RY1,P2RY2,TAC1	small molecule	Dipraglurant has been used in trials studying the treatment of Parkinson's Disease. It is a metabotropic glutamate receptor 5 (mGluR5) negative allosteric modulator (NAM).
dipraglurant	DB12733	GRM5	Major depressive disorder	0.00022643	C1269683	CHRM3,GRM5,HCRT,OXT,PROK2,PROKR2,TAC1,TRH	small molecule	Dipraglurant has been used in trials studying the treatment of Parkinson's Disease. It is a metabotropic glutamate receptor 5 (mGluR5) negative allosteric modulator (NAM).
dipraglurant	DB12733	GRM5	Bipolar Disorder	0.000250604	C0005586	ADRA1D,AGT,AVPR1A,AVPR1B,CCK,CHRM3,FFAR2,GRM5,P2RY1,P2RY2,PROK2,PROKR2,TAC1	small molecule	Dipraglurant has been used in trials studying the treatment of Parkinson's Disease. It is a metabotropic glutamate receptor 5 (mGluR5) negative allosteric modulator (NAM).
orphenadrine	DB01173	CYP2E1,CYP1A2,SCN10A,CYP3A4,GRIN1,SLC6A2,GRIN2D,GRIN3A,CYP2B6,GRIN3B,HRH1,CYP2D6	Unipolar Depression	9.60327e-05	C0041696	CAMK2A,CHRM3,CYP2D6,DLG4,GHRL,GNB1,GRIN2B,GRM1,GRM5,HCRT,OXT,PROK2,PROKR2,SLC6A2,TRH	small molecule	A muscarinic antagonist used to treat drug-induced parkinsonism and to relieve pain from muscle spasm.
orphenadrine	DB01173	CYP2E1,CYP1A2,SCN10A,CYP3A4,GRIN1,SLC6A2,GRIN2D,GRIN3A,CYP2B6,GRIN3B,HRH1,CYP2D6	Major depressive disorder	0.000104534	C1269683	CAMK2A,CHRM3,CYP1A2,CYP2D6,DLG4,GRIN2A,GRIN2B,GRM5,HCRT,OXT,PROK2,PROKR2,SLC6A2,TAC1,TRH	small molecule	A muscarinic antagonist used to treat drug-induced parkinsonism and to relieve pain from muscle spasm.
mk-0354	DB05939	GPER1	Major depressive disorder	0.000156901	C1269683	ACKR3,APP,CORT,CXCL10,CXCR6,GAL,NPY,PDYN,POMC,SST,SSTR4,SSTR5	small molecule	MK-0354, is an orally administered drug candidate under development by Merck for the treatment of atherosclerosis and related disorders. It targets G protein-coupled receptor, or GPCR, that have the potential to regulate plasma lipid profiles, including HDL, or the good cholesterol, similar to the therapeutic action of niacin.
mk-0354	DB05939	GPER1	Bipolar Disorder	0.000158845	C0005586	ACKR3,AGT,ANXA1,APP,CNR2,CXCL8,CXCR6,FPR3,GAL,HCAR2,HCAR3,HTR1E,HTR5A,MCHR1,MCHR2,PDYN,PMCH,POMC,SST,SSTR4,SSTR5	small molecule	MK-0354, is an orally administered drug candidate under development by Merck for the treatment of atherosclerosis and related disorders. It targets G protein-coupled receptor, or GPCR, that have the potential to regulate plasma lipid profiles, including HDL, or the good cholesterol, similar to the therapeutic action of niacin.
mk-0354	DB05939	GPER1	Unipolar Depression	0.000212163	C0041696	APP,CNR2,CXCL10,GAL,GNB1,HTR5A,NPY,PDYN,POMC,SST,SSTR5	small molecule	MK-0354, is an orally administered drug candidate under development by Merck for the treatment of atherosclerosis and related disorders. It targets G protein-coupled receptor, or GPCR, that have the potential to regulate plasma lipid profiles, including HDL, or the good cholesterol, similar to the therapeutic action of niacin.
mk-0354	DB05939	GPER1	Schizophrenia	0.000309359	C0036341	ACKR3,ADORA1,ANXA1,APP,C3,CCL21,CCR5,CHRM4,CNR2,CXCL12,CXCL8,CXCR4,CXCR6,GNB1,HCAR2,HCAR3,HRH3,HRH4,HTR1D,HTR1F,HTR5A,MCHR1,MCHR2,NPY,OPRK1,PDYN,PNOC,POMC,SST,SSTR4,SSTR5,SUCNR1	small molecule	MK-0354, is an orally administered drug candidate under development by Merck for the treatment of atherosclerosis and related disorders. It targets G protein-coupled receptor, or GPCR, that have the potential to regulate plasma lipid profiles, including HDL, or the good cholesterol, similar to the therapeutic action of niacin.
fesoterodine	DB06702	CHRM1,CHRM3,CYP3A4,ABCB1,CHRM2,CHRM4,CHRM5,CYP2D6	Unipolar Depression	7.94284e-05	C0041696	ABCB1,APP,ARRB1,AVP,CHRM2,CHRM3,CNR2,CXCL10,CYP2D6,EGF,EGFR,GAL,GHRL,GNB1,GRM1,GRM5,HCRT,HTR5A,M6PR,NPY,OXT,PDYN,POMC,PROK2,PROKR2,SST,SSTR5,TRH,VAMP2	small molecule	Fesoterodine is an antimuscarinic prodrug for the treatment of overactive bladder syndrome.
fesoterodine	DB06702	CHRM1,CHRM3,CYP3A4,ABCB1,CHRM2,CHRM4,CHRM5,CYP2D6	Major depressive disorder	8.17547e-05	C1269683	ABCB1,ACKR3,APP,ARRB1,AVP,CHRM2,CHRM3,CORT,CXCL10,CXCR6,CYP2D6,EGF,EGFR,GAL,GRM5,HCRT,M6PR,NPY,OXT,PDYN,POMC,PROK2,PROKR2,SST,SSTR4,SSTR5,TAC1,TRH,VAMP2	small molecule	Fesoterodine is an antimuscarinic prodrug for the treatment of overactive bladder syndrome.
fesoterodine	DB06702	CHRM1,CHRM3,CYP3A4,ABCB1,CHRM2,CHRM4,CHRM5,CYP2D6	Bipolar Disorder	0.000116318	C0005586	ABCB1,ACKR3,ADRA1D,ADRB2,AGT,AMPH,ANXA1,APOB,APP,ARRB2,AVP,AVPR1A,AVPR1B,CCK,CHRM2,CHRM3,CLTA,CNR2,CXCL8,CXCR6,EGFR,FFAR2,FPR3,FZD4,GAL,GRM5,HCAR2,HCAR3,HIP1R,HTR1E,HTR5A,MCHR1,MCHR2,P2RY1,P2RY2,PDYN,PIK3C2A,PMCH,POMC,PROK2,PROKR2,SST,SSTR4,SSTR5,SYNJ1,TAC1,UBC	small molecule	Fesoterodine is an antimuscarinic prodrug for the treatment of overactive bladder syndrome.
nialamide	DB04820	COMT,MAOA,MAOB	Paranoid Schizophrenia	0.00030819	C0036349	COMT	small molecule	Withdrawn from the Canadian, US, and UK markets in 1963 due to interactions with food products containing tyrosine.
oxolinic acid	DB13627	CYP1A2	Paranoid Schizophrenia	0.000245509	C0036349	CYP1A2	small molecule
cyclobenzaprine	DB00924	CYP1A2,HTR7,HTR2A,AOX1,CYP2D6,CYP3A4,SLC6A2,ALB,UGT1A4,UGT2B10,SLC6A4,HTR2C,HTR6,TLR4,HTR2B	Unipolar Depression	8.10476e-05	C0041696	ADCYAP1R1,ALB,CHRM3,CRH,CYP2D6,DRD5,GABBR1,GHRL,GNB1,GRM1,GRM5,HCRT,HTR2A,HTR2C,HTR7,ITGB5,OXT,PDE4B,PROK2,PROKR2,SLC6A2,SLC6A4,TRH,VIP	small molecule	Cyclobenzaprine, a centrally-acting muscle relaxant, was first synthesized in 1961[A185039] and has been available for human use since 1977.[A184982] It was initially studied for use as antidepressant given its structural similarity to tricyclic antidepressants - it differs from [Amitriptyline] by only a single double bond.[A185039,A184982] Since its approval, it has remained relatively popular a…
cyclobenzaprine	DB00924	CYP1A2,HTR7,HTR2A,AOX1,CYP2D6,CYP3A4,SLC6A2,ALB,UGT1A4,UGT2B10,SLC6A4,HTR2C,HTR6,TLR4,HTR2B	Major depressive disorder	0.000133782	C1269683	ADCYAP1R1,CHRM3,CRH,CYP1A2,CYP2D6,GABBR1,GRM5,HCRT,HTR2A,HTR2C,OXT,PDE4B,PROK2,PROKR2,SLC6A2,SLC6A4,TAC1,TRH,VIP	small molecule	Cyclobenzaprine, a centrally-acting muscle relaxant, was first synthesized in 1961[A185039] and has been available for human use since 1977.[A184982] It was initially studied for use as antidepressant given its structural similarity to tricyclic antidepressants - it differs from [Amitriptyline] by only a single double bond.[A185039,A184982] Since its approval, it has remained relatively popular a…
metixene	DB00340	CHRM1,CHRM3,CHRM2,CHRM4,CHRM5	Unipolar Depression	7.69625e-05	C0041696	APP,ARRB1,AVP,CHRM2,CHRM3,CNR2,CXCL10,EGF,EGFR,GAL,GHRL,GNB1,GRM1,GRM5,HCRT,HTR5A,M6PR,NPY,OXT,PDYN,POMC,PROK2,PROKR2,SST,SSTR5,TRH,VAMP2	small molecule	Metixene (or methixene) is a anticholinergic used as an antiparkinsonian agent.
metixene	DB00340	CHRM1,CHRM3,CHRM2,CHRM4,CHRM5	Major depressive disorder	8.12382e-05	C1269683	ACKR3,APP,ARRB1,AVP,CHRM2,CHRM3,CORT,CXCL10,CXCR6,EGF,EGFR,GAL,GRM5,HCRT,M6PR,NPY,OXT,PDYN,POMC,PROK2,PROKR2,SST,SSTR4,SSTR5,TAC1,TRH,VAMP2	small molecule	Metixene (or methixene) is a anticholinergic used as an antiparkinsonian agent.
metixene	DB00340	CHRM1,CHRM3,CHRM2,CHRM4,CHRM5	Bipolar Disorder	8.44878e-05	C0005586	ACKR3,ADRA1D,ADRB2,AGT,AMPH,ANXA1,APOB,APP,ARRB2,AVP,AVPR1A,AVPR1B,CCK,CHRM2,CHRM3,CLTA,CNR2,CXCL8,CXCR6,EGFR,FFAR2,FPR3,FZD4,GAL,GRM5,HCAR2,HCAR3,HIP1R,HTR1E,HTR5A,MCHR1,MCHR2,P2RY1,P2RY2,PDYN,PIK3C2A,PMCH,POMC,PROK2,PROKR2,SST,SSTR4,SSTR5,SYNJ1,TAC1,UBC	small molecule	Metixene (or methixene) is a anticholinergic used as an antiparkinsonian agent.
metixene	DB00340	CHRM1,CHRM3,CHRM2,CHRM4,CHRM5	Schizophrenia	9.16709e-05	C0036341	ACKR3,ACTR2,ADORA1,ADRA1D,ANXA1,APP,ARRB2,AVP,AVPR1A,C3,CCK,CCL21,CCR5,CHRM1,CHRM2,CHRM3,CHRM4,CHRM5,CLTB,CNR2,CXCL12,CXCL8,CXCR4,CXCR6,DNAJC6,DNM2,EGF,EGFR,EPN2,F2,GHRL,GNAQ,GNB1,GRB2,GRM1,GRM5,HCAR2,HCAR3,HCRT,HRH1,HRH3,HRH4,HTR1D,HTR1F,HTR5A,KIAA0319,LRP2,MCHR1,MCHR2,MLN,NMB,NPS,NPSR1,NPY,NTS,OPRK1,OXT,P2RY1,P2RY2,PDYN,PICALM,PIK3C2A,PNOC,POMC,SH3GL2,SST,SSTR4,SSTR5,STON2,SUCNR1,TAC1,TF,VAMP2,…	small molecule	Metixene (or methixene) is a anticholinergic used as an antiparkinsonian agent.
sulpiride	DB00391	DRD2,CA3,CA2,BCHE,DRD3	Major depressive disorder	0.000119968	C1269683	ACKR3,ANKK1,APP,CORT,CXCL10,CXCR6,DRD2,DRD3,GAL,NPY,PDYN,POMC,SST,SSTR4,SSTR5	small molecule	A dopamine D2-receptor antagonist. It has been used therapeutically as an antidepressant, antipsychotic, and as a digestive aid. (From Merck Index, 11th ed)
sulpiride	DB00391	DRD2,CA3,CA2,BCHE,DRD3	Unipolar Depression	0.000133912	C0041696	ANKK1,APP,CNR2,CXCL10,DRD2,DRD3,GAL,GNB1,HTR5A,NPY,PDYN,POMC,SST,SSTR5	small molecule	A dopamine D2-receptor antagonist. It has been used therapeutically as an antidepressant, antipsychotic, and as a digestive aid. (From Merck Index, 11th ed)
sulpiride	DB00391	DRD2,CA3,CA2,BCHE,DRD3	Bipolar Disorder	0.000142594	C0005586	ACKR3,AGT,ANKK1,ANXA1,APP,BCHE,CNR2,CXCL8,CXCR6,DRD2,DRD3,FPR3,GAL,HCAR2,HCAR3,HTR1E,HTR5A,MCHR1,MCHR2,PDYN,PMCH,POMC,SST,SSTR4,SSTR5	small molecule	A dopamine D2-receptor antagonist. It has been used therapeutically as an antidepressant, antipsychotic, and as a digestive aid. (From Merck Index, 11th ed)
n-({4-[(2-aminopyridin-4-yl)oxy]-3-fluorophenyl}carbamoyl)-2-(4-fluorophenyl)acetamide	DB06995	MET	Bipolar Disorder	0.000327586	C0005586	ERBB2,ERBB4,FGF17,FGF20,HGF,HRAS,NRAS,PIK3CA,SOS1,UBC	small molecule
cryptenamine	DB00785	CHRM1,CHRM3,CHRM2,CHRM4,CHRM5	Unipolar Depression	7.69625e-05	C0041696	APP,ARRB1,AVP,CHRM2,CHRM3,CNR2,CXCL10,EGF,EGFR,GAL,GHRL,GNB1,GRM1,GRM5,HCRT,HTR5A,M6PR,NPY,OXT,PDYN,POMC,PROK2,PROKR2,SST,SSTR5,TRH,VAMP2	small molecule	Cryptenamine is a mixture of closely related hypotensive alkaloids from Veratrum album (Liliaceae). It has been used in the treatment of hypertension but has largely been replaced by drugs with fewer adverse effects. Cryptenamine has a marked and re-producible depressor effect when given intravenously to hypertensive patients, however the mechanism of action is not known.
cryptenamine	DB00785	CHRM1,CHRM3,CHRM2,CHRM4,CHRM5	Major depressive disorder	8.12382e-05	C1269683	ACKR3,APP,ARRB1,AVP,CHRM2,CHRM3,CORT,CXCL10,CXCR6,EGF,EGFR,GAL,GRM5,HCRT,M6PR,NPY,OXT,PDYN,POMC,PROK2,PROKR2,SST,SSTR4,SSTR5,TAC1,TRH,VAMP2	small molecule	Cryptenamine is a mixture of closely related hypotensive alkaloids from Veratrum album (Liliaceae). It has been used in the treatment of hypertension but has largely been replaced by drugs with fewer adverse effects. Cryptenamine has a marked and re-producible depressor effect when given intravenously to hypertensive patients, however the mechanism of action is not known.
cryptenamine	DB00785	CHRM1,CHRM3,CHRM2,CHRM4,CHRM5	Bipolar Disorder	8.44878e-05	C0005586	ACKR3,ADRA1D,ADRB2,AGT,AMPH,ANXA1,APOB,APP,ARRB2,AVP,AVPR1A,AVPR1B,CCK,CHRM2,CHRM3,CLTA,CNR2,CXCL8,CXCR6,EGFR,FFAR2,FPR3,FZD4,GAL,GRM5,HCAR2,HCAR3,HIP1R,HTR1E,HTR5A,MCHR1,MCHR2,P2RY1,P2RY2,PDYN,PIK3C2A,PMCH,POMC,PROK2,PROKR2,SST,SSTR4,SSTR5,SYNJ1,TAC1,UBC	small molecule	Cryptenamine is a mixture of closely related hypotensive alkaloids from Veratrum album (Liliaceae). It has been used in the treatment of hypertension but has largely been replaced by drugs with fewer adverse effects. Cryptenamine has a marked and re-producible depressor effect when given intravenously to hypertensive patients, however the mechanism of action is not known.
cryptenamine	DB00785	CHRM1,CHRM3,CHRM2,CHRM4,CHRM5	Schizophrenia	9.16709e-05	C0036341	ACKR3,ACTR2,ADORA1,ADRA1D,ANXA1,APP,ARRB2,AVP,AVPR1A,C3,CCK,CCL21,CCR5,CHRM1,CHRM2,CHRM3,CHRM4,CHRM5,CLTB,CNR2,CXCL12,CXCL8,CXCR4,CXCR6,DNAJC6,DNM2,EGF,EGFR,EPN2,F2,GHRL,GNAQ,GNB1,GRB2,GRM1,GRM5,HCAR2,HCAR3,HCRT,HRH1,HRH3,HRH4,HTR1D,HTR1F,HTR5A,KIAA0319,LRP2,MCHR1,MCHR2,MLN,NMB,NPS,NPSR1,NPY,NTS,OPRK1,OXT,P2RY1,P2RY2,PDYN,PICALM,PIK3C2A,PNOC,POMC,SH3GL2,SST,SSTR4,SSTR5,STON2,SUCNR1,TAC1,TF,VAMP2,…	small molecule	Cryptenamine is a mixture of closely related hypotensive alkaloids from Veratrum album (Liliaceae). It has been used in the treatment of hypertension but has largely been replaced by drugs with fewer adverse effects. Cryptenamine has a marked and re-producible depressor effect when given intravenously to hypertensive patients, however the mechanism of action is not known.
s-nonyl-cysteine	DB07849	GSTP1	Schizophrenia	0.000405063	C0036341	GSTP1	small molecule
nafarelin	DB00666	GNRHR	Unipolar Depression	0.000105347	C0041696	CHRM3,GHRL,GNB1,GRM1,GRM5,HCRT,OXT,PROK2,PROKR2,TRH	small molecule	A potent synthetic agonist of gonadotropin-releasing hormone with 3-(2-naphthyl)-D-alanine substitution at residue 6. Nafarelin has been used in the treatments of central precocious puberty and endometriosis. [PubChem]
nafarelin	DB00666	GNRHR	Schizophrenia	0.000127921	C0036341	ADRA1D,AVPR1A,CCK,CHRM1,CHRM3,CHRM5,F2,GHRL,GNAQ,GNB1,GRM1,GRM5,HCRT,HRH1,MLN,NMB,NPS,NPSR1,NTS,OXT,P2RY1,P2RY2,TAC1	small molecule	A potent synthetic agonist of gonadotropin-releasing hormone with 3-(2-naphthyl)-D-alanine substitution at residue 6. Nafarelin has been used in the treatments of central precocious puberty and endometriosis. [PubChem]
nafarelin	DB00666	GNRHR	Major depressive disorder	0.000226535	C1269683	CHRM3,GRM5,HCRT,OXT,PROK2,PROKR2,TAC1,TRH	small molecule	A potent synthetic agonist of gonadotropin-releasing hormone with 3-(2-naphthyl)-D-alanine substitution at residue 6. Nafarelin has been used in the treatments of central precocious puberty and endometriosis. [PubChem]
nafarelin	DB00666	GNRHR	Bipolar Disorder	0.00025505	C0005586	ADRA1D,AGT,AVPR1A,AVPR1B,CCK,CHRM3,FFAR2,GRM5,P2RY1,P2RY2,PROK2,PROKR2,TAC1	small molecule	A potent synthetic agonist of gonadotropin-releasing hormone with 3-(2-naphthyl)-D-alanine substitution at residue 6. Nafarelin has been used in the treatments of central precocious puberty and endometriosis. [PubChem]
becaplermin	DB00102	A2M,PDGFRA,PDGFRB	Bipolar Disorder	0.000494903	C0005586	ERBB2,ERBB4,FGF17,FGF20,NRG1,PDGFRA,PIK3CA,SOS1	biotech	Becaplermin is produced by recombinant DNA technology by insertion of the gene for the B chain of platelet derived growth factor (PDGF) into the yeast, Saccharomyces cerevisiae. Becaplermin has a molecular weight of approximately 25 KD and is a homodimer composed of two identical polypeptide chains that are bound together by disulfide bonds.
becaplermin	DB00102	A2M,PDGFRA,PDGFRB	Schizophrenia	0.000561687	C0036341	BTC,ERBB4,FGF2,FGF8,GRB2,NRG1,PDGFB,PDGFRB,PIK3CA,PIK3CB,PIK3R1,SOS1	biotech	Becaplermin is produced by recombinant DNA technology by insertion of the gene for the B chain of platelet derived growth factor (PDGF) into the yeast, Saccharomyces cerevisiae. Becaplermin has a molecular weight of approximately 25 KD and is a homodimer composed of two identical polypeptide chains that are bound together by disulfide bonds.
s-(4-bromobenzyl)cysteine	DB08370	GSTP1	Schizophrenia	0.000405063	C0036341	GSTP1	small molecule
3-fluoro-5-morpholin-4-yl-n-[1-(2-pyridin-4-ylethyl)-1h-indol-6-yl]benzamide	DB08730	MAPK14	Schizophrenia	0.000474074	C0036341	MAPK14	small molecule
ethyl 4-[(4-methylpyridin-2-yl)amino]piperidine-1-carboxylate	DB07388	NOS2,NOS3	Schizophrenia	0.00059369	C0036341	CALM3,HSP90AA1,NOS2,NOS3	small molecule
ethyl 4-[(4-methylpyridin-2-yl)amino]piperidine-1-carboxylate	DB07388	NOS2,NOS3	Unipolar Depression	0.000630975	C0041696	HSP90AA1,NOS3	small molecule
ethyl 4-[(4-methylpyridin-2-yl)amino]piperidine-1-carboxylate	DB07388	NOS2,NOS3	Major depressive disorder	0.000648184	C1269683	HSP90AA1,NOS3	small molecule
lx1031	DB05199	TPH1	Bipolar Disorder	0.000145161	C0005586	TPH1	small molecule	LX1031 is an orally-dosed drug candidate for irritable bowel syndrome and other gastrointestinal disorders. LX1031 was generated by Lexicon medicinal chemists, and its target was internally identified as a key control point for the regulation of peripheral serotonin levels. LX1031 is designed to act locally in the gastrointestinal tract by reducing the serotonin available for receptor activation,…
lx1031	DB05199	TPH1	Schizophrenia	0.000467742	C0036341	TPH1	small molecule	LX1031 is an orally-dosed drug candidate for irritable bowel syndrome and other gastrointestinal disorders. LX1031 was generated by Lexicon medicinal chemists, and its target was internally identified as a key control point for the regulation of peripheral serotonin levels. LX1031 is designed to act locally in the gastrointestinal tract by reducing the serotonin available for receptor activation,…
lx1031	DB05199	TPH1	Paranoid Schizophrenia	0.000483871	C0036349	TPH1	small molecule	LX1031 is an orally-dosed drug candidate for irritable bowel syndrome and other gastrointestinal disorders. LX1031 was generated by Lexicon medicinal chemists, and its target was internally identified as a key control point for the regulation of peripheral serotonin levels. LX1031 is designed to act locally in the gastrointestinal tract by reducing the serotonin available for receptor activation,…
lx1031	DB05199	TPH1	Unipolar Depression	0.000564516	C0041696	TPH1	small molecule	LX1031 is an orally-dosed drug candidate for irritable bowel syndrome and other gastrointestinal disorders. LX1031 was generated by Lexicon medicinal chemists, and its target was internally identified as a key control point for the regulation of peripheral serotonin levels. LX1031 is designed to act locally in the gastrointestinal tract by reducing the serotonin available for receptor activation,…
lx1031	DB05199	TPH1	Major depressive disorder	0.000870968	C1269683	TPH1	small molecule	LX1031 is an orally-dosed drug candidate for irritable bowel syndrome and other gastrointestinal disorders. LX1031 was generated by Lexicon medicinal chemists, and its target was internally identified as a key control point for the regulation of peripheral serotonin levels. LX1031 is designed to act locally in the gastrointestinal tract by reducing the serotonin available for receptor activation,…
insulin lispro	DB00046	CYP1A2,IGF1R,INSR	Paranoid Schizophrenia	0.000331007	C0036349	CYP1A2	biotech	Insulin lispro is a rapid-acting form of insulin used for the treatment of hyperglycemia caused by Type 1 and Type 2 Diabetes. Insulin is prescribed for the management of diabetes mellitus to mimic the activity of endogenously produced human insulin, a peptide hormone produced by beta cells of the pancreas that promotes glucose metabolism. Insulin is released from the pancreas following a meal to…
3-methylthiofentanyl	DB01439	OPRM1,OPRD1,OPRK1	Major depressive disorder	0.000144156	C1269683	ACKR3,APP,CORT,CXCL10,CXCR6,GAL,NPY,OPRM1,PDYN,POMC,SST,SSTR4,SSTR5	small molecule	3-Methyl-thiofentanyl is a [fentanyl] analog and an opioid analgesic that works by inducing central nervous system (CNS) depression.
3-methylthiofentanyl	DB01439	OPRM1,OPRD1,OPRK1	Unipolar Depression	0.00016582	C0041696	APP,CNR2,CXCL10,GAL,GNB1,HTR5A,NPY,OPRM1,PDYN,POMC,SST,SSTR5	small molecule	3-Methyl-thiofentanyl is a [fentanyl] analog and an opioid analgesic that works by inducing central nervous system (CNS) depression.
3-methylthiofentanyl	DB01439	OPRM1,OPRD1,OPRK1	Bipolar Disorder	0.00016689	C0005586	ACKR3,AGT,ANXA1,APP,CNR2,CXCL8,CXCR6,FPR3,GAL,GNAZ,HCAR2,HCAR3,HTR1E,HTR5A,MCHR1,MCHR2,PDYN,PMCH,POMC,SST,SSTR4,SSTR5	small molecule	3-Methyl-thiofentanyl is a [fentanyl] analog and an opioid analgesic that works by inducing central nervous system (CNS) depression.
3-methylthiofentanyl	DB01439	OPRM1,OPRD1,OPRK1	Schizophrenia	0.0002728	C0036341	ACKR3,ADORA1,ANXA1,APP,C3,CCL21,CCR5,CHRM4,CNR2,CXCL12,CXCL8,CXCR4,CXCR6,GNAO1,GNB1,HCAR2,HCAR3,HRH3,HRH4,HTR1D,HTR1F,HTR5A,MCHR1,MCHR2,NPY,OPRD1,OPRK1,OPRM1,PDYN,PNOC,POMC,SST,SSTR4,SSTR5,SUCNR1	small molecule	3-Methyl-thiofentanyl is a [fentanyl] analog and an opioid analgesic that works by inducing central nervous system (CNS) depression.
propiomazine	DB00777	HTR2A,CHRM1,DRD1,CHRM3,ADRA1D,DRD4,DRD2,CHRM2,CHRM4,HTR2C,ADRA1B,CHRM5,HRH1,ADRA1A	Bipolar Disorder	7.2104e-05	C0005586	ACKR3,ADCYAP1,ADCYAP1R1,ADM,ADRA1A,ADRA1B,ADRA1D,ADRB2,AGT,AMPH,ANKK1,ANXA1,APOB,APP,ARRB2,AVP,AVPR1A,AVPR1B,CALCA,CCK,CHRM2,CHRM3,CLTA,CNR2,CRH,CXCL8,CXCR6,DRD1,DRD2,DRD4,EGFR,FFAR2,FPR3,FZD4,GAL,GRM5,HCAR2,HCAR3,HIP1R,HTR1E,HTR2A,HTR2C,HTR4,HTR5A,MCHR1,MCHR2,P2RY1,P2RY2,PDYN,PIK3C2A,PMCH,POMC,PROK2,PROKR2,SST,SSTR4,SSTR5,SYNJ1,TAC1,TSHB,UBC,VIP	small molecule	Propiomazine, an atypical antipsychotic agent, is used to treat both negative and positive symptoms of schizophrenia, acute mania with bipolar disorder, agitation, and psychotic symptoms in dementia. Future uses may include the treatment of obsessive-compulsive disorder and severe behavioral disorders in autism. Structurally and pharmacologically similar to clozapine, propiomazine binds to alpha(…
propiomazine	DB00777	HTR2A,CHRM1,DRD1,CHRM3,ADRA1D,DRD4,DRD2,CHRM2,CHRM4,HTR2C,ADRA1B,CHRM5,HRH1,ADRA1A	Unipolar Depression	7.60934e-05	C0041696	ADCYAP1R1,ADRA1A,ADRA2A,ALB,ANKK1,APP,ARRB1,AVP,CHRM2,CHRM3,CNR2,CRH,CXCL10,DRD1,DRD2,DRD4,EGF,EGFR,GAL,GHRL,GNB1,GRM1,GRM5,HCRT,HTR2A,HTR2C,HTR4,HTR5A,M6PR,NPY,OXT,PDYN,POMC,PROK2,PROKR2,SST,SSTR5,TRH,VAMP2,VIP	small molecule	Propiomazine, an atypical antipsychotic agent, is used to treat both negative and positive symptoms of schizophrenia, acute mania with bipolar disorder, agitation, and psychotic symptoms in dementia. Future uses may include the treatment of obsessive-compulsive disorder and severe behavioral disorders in autism. Structurally and pharmacologically similar to clozapine, propiomazine binds to alpha(…
propiomazine	DB00777	HTR2A,CHRM1,DRD1,CHRM3,ADRA1D,DRD4,DRD2,CHRM2,CHRM4,HTR2C,ADRA1B,CHRM5,HRH1,ADRA1A	Major depressive disorder	8.25946e-05	C1269683	ACKR3,ADCYAP1R1,ADRA1A,ADRA2A,ANKK1,APP,ARRB1,AVP,CHRM2,CHRM3,CORT,CRH,CXCL10,CXCR6,DRD1,DRD2,DRD4,EGF,EGFR,GAL,GRM5,HCRT,HTR2A,HTR2C,HTR4,M6PR,NPY,OXT,PDYN,POMC,PROK2,PROKR2,SST,SSTR4,SSTR5,TAC1,TRH,VAMP2,VIP	small molecule	Propiomazine, an atypical antipsychotic agent, is used to treat both negative and positive symptoms of schizophrenia, acute mania with bipolar disorder, agitation, and psychotic symptoms in dementia. Future uses may include the treatment of obsessive-compulsive disorder and severe behavioral disorders in autism. Structurally and pharmacologically similar to clozapine, propiomazine binds to alpha(…
propiomazine	DB00777	HTR2A,CHRM1,DRD1,CHRM3,ADRA1D,DRD4,DRD2,CHRM2,CHRM4,HTR2C,ADRA1B,CHRM5,HRH1,ADRA1A	Schizophrenia	0.000104758	C0036341	ACKR3,ACTR2,ADCYAP1,ADCYAP1R1,ADM,ADORA1,ADRA1A,ADRA1D,ADRA2A,ANKK1,ANXA1,APP,ARRB2,AVP,AVPR1A,C3,CCK,CCL21,CCR5,CHRM1,CHRM2,CHRM3,CHRM4,CHRM5,CLTB,CNR2,CRH,CXCL12,CXCL8,CXCR4,CXCR6,DNAJC6,DNM2,DRD1,DRD2,DRD4,EGF,EGFR,EPN2,F2,GHRL,GNAQ,GNAS,GNB1,GRB2,GRM1,GRM5,HCAR2,HCAR3,HCRT,HRH1,HRH2,HRH3,HRH4,HTR1D,HTR1F,HTR2A,HTR2C,HTR4,HTR5A,HTR6,KIAA0319,LRP2,MCHR1,MCHR2,MLN,NMB,NPS,NPSR1,NPY,NTS,OPRK1,OXT…	small molecule	Propiomazine, an atypical antipsychotic agent, is used to treat both negative and positive symptoms of schizophrenia, acute mania with bipolar disorder, agitation, and psychotic symptoms in dementia. Future uses may include the treatment of obsessive-compulsive disorder and severe behavioral disorders in autism. Structurally and pharmacologically similar to clozapine, propiomazine binds to alpha(…
bromodiphenhydramine	DB01237	SLC22A6,HRH1	Unipolar Depression	0.000104867	C0041696	CHRM3,GHRL,GNB1,GRM1,GRM5,HCRT,OXT,PROK2,PROKR2,TRH	small molecule	Bromodiphenhydramine is an ethanolamine antihistamine with antimicrobial property. Bromodiphenhydramine is used in the control of cutaneous allergies. Ethanolamine antihistamines produce marked sedation in most patients.
bromodiphenhydramine	DB01237	SLC22A6,HRH1	Schizophrenia	0.00013059	C0036341	ADRA1D,AVPR1A,CCK,CHRM1,CHRM3,CHRM5,F2,GHRL,GNAQ,GNB1,GRM1,GRM5,HCRT,HRH1,MLN,NMB,NPS,NPSR1,NTS,OXT,P2RY1,P2RY2,TAC1	small molecule	Bromodiphenhydramine is an ethanolamine antihistamine with antimicrobial property. Bromodiphenhydramine is used in the control of cutaneous allergies. Ethanolamine antihistamines produce marked sedation in most patients.
bromodiphenhydramine	DB01237	SLC22A6,HRH1	Major depressive disorder	0.000227147	C1269683	CHRM3,GRM5,HCRT,OXT,PROK2,PROKR2,TAC1,TRH	small molecule	Bromodiphenhydramine is an ethanolamine antihistamine with antimicrobial property. Bromodiphenhydramine is used in the control of cutaneous allergies. Ethanolamine antihistamines produce marked sedation in most patients.
bromodiphenhydramine	DB01237	SLC22A6,HRH1	Bipolar Disorder	0.000255639	C0005586	ADRA1D,AGT,AVPR1A,AVPR1B,CCK,CHRM3,FFAR2,GRM5,P2RY1,P2RY2,PROK2,PROKR2,TAC1	small molecule	Bromodiphenhydramine is an ethanolamine antihistamine with antimicrobial property. Bromodiphenhydramine is used in the control of cutaneous allergies. Ethanolamine antihistamines produce marked sedation in most patients.
perospirone	DB08922	HTR2A,CYP3A4,DRD4,DRD2,CYP2C8,HTR1A,CYP1A1,HRH1,CYP2D6	Unipolar Depression	7.53e-05	C0041696	ADRA2A,ANKK1,APP,CHRM3,CNR2,CXCL10,CYP2D6,DRD2,DRD4,GAL,GHRL,GNB1,GRM1,GRM5,HCRT,HTR1A,HTR2A,HTR5A,NPY,OXT,PDYN,POMC,PROK2,PROKR2,SST,SSTR5,TRH	small molecule	Perospirone is an atypical or second-generation antipsychotic of the azapirone family that antagonizes serotonin 5HT2A receptors and dopamine D2 receptors. It also displays affinity towards 5HT1A receptors as a partial agonist. Dainippon Sumitomo Pharma developed perospirone in Japan in 2001 for the treatment of acute schizophrenia and bipolar mania as well as chronic schizophrenia. It is commonl…
perospirone	DB08922	HTR2A,CYP3A4,DRD4,DRD2,CYP2C8,HTR1A,CYP1A1,HRH1,CYP2D6	Major depressive disorder	7.63343e-05	C1269683	ACKR3,ADRA2A,ANKK1,APP,CHRM3,CORT,CXCL10,CXCR6,CYP2D6,DRD2,DRD4,GAL,GRM5,HCRT,HTR1A,HTR2A,NPY,OXT,PDYN,POMC,PROK2,PROKR2,SST,SSTR4,SSTR5,TAC1,TRH	small molecule	Perospirone is an atypical or second-generation antipsychotic of the azapirone family that antagonizes serotonin 5HT2A receptors and dopamine D2 receptors. It also displays affinity towards 5HT1A receptors as a partial agonist. Dainippon Sumitomo Pharma developed perospirone in Japan in 2001 for the treatment of acute schizophrenia and bipolar mania as well as chronic schizophrenia. It is commonl…
perospirone	DB08922	HTR2A,CYP3A4,DRD4,DRD2,CYP2C8,HTR1A,CYP1A1,HRH1,CYP2D6	Bipolar Disorder	0.000142946	C0005586	ACKR3,ADRA1D,AGT,ANKK1,ANXA1,APP,AVPR1A,AVPR1B,CCK,CHRM3,CNR2,CXCL8,CXCR6,DRD2,DRD4,FFAR2,FPR3,GAL,GRM5,HCAR2,HCAR3,HTR1A,HTR1E,HTR2A,HTR5A,MCHR1,MCHR2,P2RY1,P2RY2,PDYN,PMCH,POMC,PROK2,PROKR2,SST,SSTR4,SSTR5,TAC1	small molecule	Perospirone is an atypical or second-generation antipsychotic of the azapirone family that antagonizes serotonin 5HT2A receptors and dopamine D2 receptors. It also displays affinity towards 5HT1A receptors as a partial agonist. Dainippon Sumitomo Pharma developed perospirone in Japan in 2001 for the treatment of acute schizophrenia and bipolar mania as well as chronic schizophrenia. It is commonl…
perospirone	DB08922	HTR2A,CYP3A4,DRD4,DRD2,CYP2C8,HTR1A,CYP1A1,HRH1,CYP2D6	Schizophrenia	0.000252586	C0036341	ACKR3,ADORA1,ADRA1D,ADRA2A,ANKK1,ANXA1,APP,AVPR1A,C3,CCK,CCL21,CCR5,CHRM1,CHRM3,CHRM4,CHRM5,CNR2,CXCL12,CXCL8,CXCR4,CXCR6,CYP2D6,CYP3A4,DRD2,DRD4,F2,GHRL,GNAQ,GNB1,GRM1,GRM5,HCAR2,HCAR3,HCRT,HRH1,HRH3,HRH4,HTR1A,HTR1D,HTR1F,HTR2A,HTR5A,MCHR1,MCHR2,MLN,NMB,NPS,NPSR1,NPY,NTS,OPRK1,OXT,P2RY1,P2RY2,PDYN,PNOC,POMC,SST,SSTR4,SSTR5,SUCNR1,TAC1	small molecule	Perospirone is an atypical or second-generation antipsychotic of the azapirone family that antagonizes serotonin 5HT2A receptors and dopamine D2 receptors. It also displays affinity towards 5HT1A receptors as a partial agonist. Dainippon Sumitomo Pharma developed perospirone in Japan in 2001 for the treatment of acute schizophrenia and bipolar mania as well as chronic schizophrenia. It is commonl…
2-fluoro-6-{[2-({2-methoxy-4-[(methylsulfonyl)methyl]phenyl}amino)-7h-pyrrolo[2,3-d]pyrimidin-4-yl]amino}benzamide	DB07845	MAPK8	Schizophrenia	0.000437751	C0036341	MAPK8	small molecule
ravulizumab	DB11580	C5	Unipolar Depression	3.9108e-05	C0041696	ADRA2A,BDKRB2,CNR1,CNR2,DRD3,DRD4,GABBR1,GABBR2,GALR2,GNB1,GRM7,GRM8,HTR1A,HTR1B,HTR5A,NPY1R,NPY2R,OPRM1,POMC,SSTR5	biotech	Ravulizumab is considered a long-acting complement 5 (C5) inhibitor that has been undergoing clinical trials for the treatment of paroxysmal nocturnal haemoglobinuria (PNH) as of 4 February, 2016. A drug similar to ravulizumab (ALXN1210), called eculizumab, is currently approved for the treatment of PNH in 46 countries under the brand name Soliris®. Ravulizumab is considered by Alexion Pharmaceut…
ravulizumab	DB11580	C5	Major depressive disorder	4.36328e-05	C1269683	ACKR3,ADRA2A,ADRA2B,ADRA2C,BDKRB2,CNR1,CXCR6,DRD3,DRD4,GABBR1,GABBR2,GALR1,GALR2,GALR3,GRM2,GRM7,GRM8,HTR1A,HTR1B,LPAR2,NPY2R,OPRM1,POMC,SSTR4,SSTR5	biotech	Ravulizumab is considered a long-acting complement 5 (C5) inhibitor that has been undergoing clinical trials for the treatment of paroxysmal nocturnal haemoglobinuria (PNH) as of 4 February, 2016. A drug similar to ravulizumab (ALXN1210), called eculizumab, is currently approved for the treatment of PNH in 46 countries under the brand name Soliris®. Ravulizumab is considered by Alexion Pharmaceut…
ravulizumab	DB11580	C5	Schizophrenia	4.55721e-05	C0036341	ACKR3,ADORA1,ADRA2A,ADRA2B,ADRA2C,ANXA1,C3,CCR5,CHRM4,CNR1,CNR2,CXCR4,CXCR6,DRD3,DRD4,GABBR1,GABBR2,GNB1,GRM2,GRM4,GRM7,GRM8,HCAR2,HCAR3,HRH3,HRH4,HTR1A,HTR1B,HTR1D,HTR1F,HTR5A,LPAR1,LPAR2,MCHR1,MCHR2,MTNR1A,MTNR1B,NPY1R,NPY2R,OPRD1,OPRK1,OPRM1,POMC,PTGER3,SSTR4,SSTR5,SUCNR1	biotech	Ravulizumab is considered a long-acting complement 5 (C5) inhibitor that has been undergoing clinical trials for the treatment of paroxysmal nocturnal haemoglobinuria (PNH) as of 4 February, 2016. A drug similar to ravulizumab (ALXN1210), called eculizumab, is currently approved for the treatment of PNH in 46 countries under the brand name Soliris®. Ravulizumab is considered by Alexion Pharmaceut…
ravulizumab	DB11580	C5	Bipolar Disorder	6.36716e-05	C0005586	ACKR3,ADRA2B,ADRA2C,ANXA1,BDKRB2,CNR1,CNR2,CXCR6,DRD3,DRD4,FPR3,GRM4,GRM7,GRM8,HCAR2,HCAR3,HTR1A,HTR1B,HTR1E,HTR5A,LPAR2,MCHR1,MCHR2,POMC,S1PR1,SSTR4,SSTR5	biotech	Ravulizumab is considered a long-acting complement 5 (C5) inhibitor that has been undergoing clinical trials for the treatment of paroxysmal nocturnal haemoglobinuria (PNH) as of 4 February, 2016. A drug similar to ravulizumab (ALXN1210), called eculizumab, is currently approved for the treatment of PNH in 46 countries under the brand name Soliris®. Ravulizumab is considered by Alexion Pharmaceut…
albiglutide	DB09043	GLP1R	Unipolar Depression	0.000324237	C0041696	ADCYAP1R1,CRH,DRD5,GNB1,HTR4,VIP	biotech	Albiglutide is a glucagon-like peptide-1 agonist (GLP-1) biologic drug indicated in the treatment of type 2 diabetes. It is marketed under the brands Eperzan and Tanzeum by GSK (GlaxoSmithKline). It is a dipeptidyl peptidase-4-resistant glucagon-like peptide-1 dimer fused to human albumin. Albiglutide was approved on April 15, 2014 by the FDA.
eculizumab	DB01257	C5	Unipolar Depression	3.9108e-05	C0041696	ADRA2A,BDKRB2,CNR1,CNR2,DRD3,DRD4,GABBR1,GABBR2,GALR2,GNB1,GRM7,GRM8,HTR1A,HTR1B,HTR5A,NPY1R,NPY2R,OPRM1,POMC,SSTR5	biotech	Eculizumab is a monoclonal antibody that targets complement protein C5.[L6919,A2245] Binding to this protein prevents the activation of a complement terminal complex, which is used to treat a number of autoimmune conditions.[L6919,A2245,A2246] Eculizumab was granted FDA approval on 16 March 2007.[L6919]
eculizumab	DB01257	C5	Major depressive disorder	4.36328e-05	C1269683	ACKR3,ADRA2A,ADRA2B,ADRA2C,BDKRB2,CNR1,CXCR6,DRD3,DRD4,GABBR1,GABBR2,GALR1,GALR2,GALR3,GRM2,GRM7,GRM8,HTR1A,HTR1B,LPAR2,NPY2R,OPRM1,POMC,SSTR4,SSTR5	biotech	Eculizumab is a monoclonal antibody that targets complement protein C5.[L6919,A2245] Binding to this protein prevents the activation of a complement terminal complex, which is used to treat a number of autoimmune conditions.[L6919,A2245,A2246] Eculizumab was granted FDA approval on 16 March 2007.[L6919]
eculizumab	DB01257	C5	Schizophrenia	4.55721e-05	C0036341	ACKR3,ADORA1,ADRA2A,ADRA2B,ADRA2C,ANXA1,C3,CCR5,CHRM4,CNR1,CNR2,CXCR4,CXCR6,DRD3,DRD4,GABBR1,GABBR2,GNB1,GRM2,GRM4,GRM7,GRM8,HCAR2,HCAR3,HRH3,HRH4,HTR1A,HTR1B,HTR1D,HTR1F,HTR5A,LPAR1,LPAR2,MCHR1,MCHR2,MTNR1A,MTNR1B,NPY1R,NPY2R,OPRD1,OPRK1,OPRM1,POMC,PTGER3,SSTR4,SSTR5,SUCNR1	biotech	Eculizumab is a monoclonal antibody that targets complement protein C5.[L6919,A2245] Binding to this protein prevents the activation of a complement terminal complex, which is used to treat a number of autoimmune conditions.[L6919,A2245,A2246] Eculizumab was granted FDA approval on 16 March 2007.[L6919]
eculizumab	DB01257	C5	Bipolar Disorder	6.36716e-05	C0005586	ACKR3,ADRA2B,ADRA2C,ANXA1,BDKRB2,CNR1,CNR2,CXCR6,DRD3,DRD4,FPR3,GRM4,GRM7,GRM8,HCAR2,HCAR3,HTR1A,HTR1B,HTR1E,HTR5A,LPAR2,MCHR1,MCHR2,POMC,S1PR1,SSTR4,SSTR5	biotech	Eculizumab is a monoclonal antibody that targets complement protein C5.[L6919,A2245] Binding to this protein prevents the activation of a complement terminal complex, which is used to treat a number of autoimmune conditions.[L6919,A2245,A2246] Eculizumab was granted FDA approval on 16 March 2007.[L6919]
sulindac	DB00605	SLC22A6,MAPK3,PTGS2,AKR1B1,ALB,CYP1A1,PTGDR2,AKR1B10,PPARD,PTGS1	Unipolar Depression	0.000309096	C0041696	ALB,F2R,GABBR1,ITGB5,MAP2K1,MAPK3,PDE4B,PTGS2	small molecule	Sulindac is a nonsteroidal anti-inflammatory drug (NSAID) of the arylalkanoic acid class that is marketed by Merck under the brand name Clinoril. Like other NSAIDs, it may be used in the treatment of acute or chronic inflammatory conditions. Sulindac is a prodrug, derived from sulfinylindene, that is converted _in vivo_ to an active sulfide compound by liver enzymes. There is evidence from some s…
sulindac	DB00605	SLC22A6,MAPK3,PTGS2,AKR1B1,ALB,CYP1A1,PTGDR2,AKR1B10,PPARD,PTGS1	Major depressive disorder	0.000480216	C1269683	F2R,GABBR1,MAP2K1,MAPK1,MAPK3,PDE4B,PTGS2	small molecule	Sulindac is a nonsteroidal anti-inflammatory drug (NSAID) of the arylalkanoic acid class that is marketed by Merck under the brand name Clinoril. Like other NSAIDs, it may be used in the treatment of acute or chronic inflammatory conditions. Sulindac is a prodrug, derived from sulfinylindene, that is converted _in vivo_ to an active sulfide compound by liver enzymes. There is evidence from some s…
eldelumab	DB06116	CXCL10	Unipolar Depression	3.89737e-05	C0041696	ADRA2A,BDKRB2,CNR1,CNR2,CXCL10,DRD3,DRD4,GABBR1,GABBR2,GALR2,GNB1,GRM7,GRM8,HTR1A,HTR1B,HTR5A,NPY1R,NPY2R,OPRM1,POMC,SSTR5	biotech	MDX-1100, a fully human antibody that targets IP10 (also known as CXCL10), a chemokine expressed in association with multiple inflammatory disease indications, such as rheumatoid arthritis, inflammatory bowel disease and multiple sclerosis.
eldelumab	DB06116	CXCL10	Major depressive disorder	4.22215e-05	C1269683	ACKR3,ADRA2A,ADRA2B,ADRA2C,BDKRB2,CNR1,CXCL10,CXCR6,DRD3,DRD4,GABBR1,GABBR2,GALR1,GALR2,GALR3,GRM2,GRM7,GRM8,HTR1A,HTR1B,LPAR2,NPY2R,OPRM1,POMC,SSTR4,SSTR5	biotech	MDX-1100, a fully human antibody that targets IP10 (also known as CXCL10), a chemokine expressed in association with multiple inflammatory disease indications, such as rheumatoid arthritis, inflammatory bowel disease and multiple sclerosis.
eldelumab	DB06116	CXCL10	Schizophrenia	4.77428e-05	C0036341	ACKR3,ADORA1,ADRA2A,ADRA2B,ADRA2C,ANXA1,CCR5,CHRM4,CNR1,CNR2,CXCR4,CXCR6,DRD3,DRD4,GABBR1,GABBR2,GNB1,GRM2,GRM4,GRM7,GRM8,HCAR2,HCAR3,HRH3,HRH4,HTR1A,HTR1B,HTR1D,HTR1F,HTR5A,LPAR1,LPAR2,MCHR1,MCHR2,MTNR1A,MTNR1B,NPY1R,NPY2R,OPRD1,OPRK1,OPRM1,POMC,PTGER3,SSTR4,SSTR5,SUCNR1	biotech	MDX-1100, a fully human antibody that targets IP10 (also known as CXCL10), a chemokine expressed in association with multiple inflammatory disease indications, such as rheumatoid arthritis, inflammatory bowel disease and multiple sclerosis.
eldelumab	DB06116	CXCL10	Bipolar Disorder	6.20331e-05	C0005586	ACKR3,ADRA2B,ADRA2C,ANXA1,BDKRB2,CNR1,CNR2,CXCR6,DRD3,DRD4,FPR3,GRM4,GRM7,GRM8,HCAR2,HCAR3,HTR1A,HTR1B,HTR1E,HTR5A,LPAR2,MCHR1,MCHR2,POMC,S1PR1,SSTR4,SSTR5	biotech	MDX-1100, a fully human antibody that targets IP10 (also known as CXCL10), a chemokine expressed in association with multiple inflammatory disease indications, such as rheumatoid arthritis, inflammatory bowel disease and multiple sclerosis.
1-[3-({[(4-amino-5-fluoro-2-methylquinolin-3-yl)methyl]thio}methyl)phenyl]-2,2,2-trifluoroethane-1,1-diol	DB07756	ACHE	Schizophrenia	0.00032287	C0036341	ACHE	small molecule
1-[3-({[(4-amino-5-fluoro-2-methylquinolin-3-yl)methyl]thio}methyl)phenyl]-2,2,2-trifluoroethane-1,1-diol	DB07756	ACHE	Major depressive disorder	0.000874439	C1269683	ACHE	small molecule
chlorobutanol	DB11386	KCNH2	Schizophrenia	0.000384615	C0036341	KCNH2	small molecule	Chlorobutanol, or chlorbutol, is an alcohol-based preservative with no surfactant activity [A32746]. It also elicits sedative-hypnotic and weak local anesthetic actions in addition to antibacterial and antifungal properties. Similar in nature to chloral hydrate, it is formed by the simple nucleophilic addition of chloroform and acetone. As a long-term stabilizer of multi-ingredient preparations, …
tetrahydropalmatine	DB12093	DRD2,DRD1,CYP3A4	Major depressive disorder	0.000104748	C1269683	ACKR3,ADCYAP1R1,ANKK1,APP,CORT,CRH,CXCL10,CXCR6,DRD1,DRD2,GAL,HTR4,NPY,PDYN,POMC,SST,SSTR4,SSTR5,VIP	small molecule	Tetrahydropalmatine is under investigation in clinical trial NCT02118610 (Treatment of Schizophrenia With L-tetrahydropalmatine (l-THP): a Novel Dopamine Antagonist With Anti-inflammatory and Antiprotozoal Activity).
tetrahydropalmatine	DB12093	DRD2,DRD1,CYP3A4	Unipolar Depression	0.000111135	C0041696	ADCYAP1R1,ANKK1,APP,CNR2,CRH,CXCL10,DRD1,DRD2,GAL,GNB1,HTR4,HTR5A,NPY,PDYN,POMC,SST,SSTR5,VIP	small molecule	Tetrahydropalmatine is under investigation in clinical trial NCT02118610 (Treatment of Schizophrenia With L-tetrahydropalmatine (l-THP): a Novel Dopamine Antagonist With Anti-inflammatory and Antiprotozoal Activity).
tetrahydropalmatine	DB12093	DRD2,DRD1,CYP3A4	Bipolar Disorder	0.000121567	C0005586	ACKR3,ADCYAP1,ADCYAP1R1,ADM,AGT,ANKK1,ANXA1,APP,CALCA,CNR2,CRH,CXCL8,CXCR6,DRD1,DRD2,FPR3,GAL,HCAR2,HCAR3,HTR1E,HTR4,HTR5A,MCHR1,MCHR2,PDYN,PMCH,POMC,SST,SSTR4,SSTR5,TSHB,VIP	small molecule	Tetrahydropalmatine is under investigation in clinical trial NCT02118610 (Treatment of Schizophrenia With L-tetrahydropalmatine (l-THP): a Novel Dopamine Antagonist With Anti-inflammatory and Antiprotozoal Activity).
tetrahydropalmatine	DB12093	DRD2,DRD1,CYP3A4	Schizophrenia	0.000249095	C0036341	ACKR3,ADCYAP1,ADCYAP1R1,ADM,ADORA1,ANKK1,ANXA1,APP,C3,CCL21,CCR5,CHRM4,CNR2,CRH,CXCL12,CXCL8,CXCR4,CXCR6,CYP3A4,DRD1,DRD2,GNAS,GNB1,HCAR2,HCAR3,HRH2,HRH3,HRH4,HTR1D,HTR1F,HTR4,HTR5A,HTR6,MCHR1,MCHR2,NPS,NPSR1,NPY,OPRK1,PDYN,PNOC,POMC,SST,SSTR4,SSTR5,SUCNR1,TAAR1,VIP	small molecule	Tetrahydropalmatine is under investigation in clinical trial NCT02118610 (Treatment of Schizophrenia With L-tetrahydropalmatine (l-THP): a Novel Dopamine Antagonist With Anti-inflammatory and Antiprotozoal Activity).
4-[8-(3-nitrophenyl)-1,7-naphthyridin-6-yl]benzoic acid	DB08299	PDE4D,PDE4A,PDE4B	Unipolar Depression	0.000154062	C0041696	ALB,PDE4A,PDE4B	small molecule
4-[8-(3-nitrophenyl)-1,7-naphthyridin-6-yl]benzoic acid	DB08299	PDE4D,PDE4A,PDE4B	Major depressive disorder	0.000505602	C1269683	PDE4A,PDE4B	small molecule
renzapride	DB04917	HTR4,HTR3A	Unipolar Depression	0.000192575	C0041696	ADCYAP1R1,CRH,DRD5,GNB1,HTR3A,HTR4,VIP	small molecule	Renzapride is currently in Phase III clinical development in the United States for the treatment of constipation-predominant irritable bowel syndrome (IBS-C). It has been suggested that renzapride is effective in the treatment of irritable bowel syndrome with alternating stool pattern. It is being developed by Alizyme of the UK.
renzapride	DB04917	HTR4,HTR3A	Bipolar Disorder	0.000353596	C0005586	ADCYAP1,ADCYAP1R1,ADM,CALCA,CRH,DRD5,HTR3A,HTR4,TSHB,VIP	small molecule	Renzapride is currently in Phase III clinical development in the United States for the treatment of constipation-predominant irritable bowel syndrome (IBS-C). It has been suggested that renzapride is effective in the treatment of irritable bowel syndrome with alternating stool pattern. It is being developed by Alizyme of the UK.
nedocromil	DB00716	FPR1,PTGDR,CYSLTR2,CYSLTR1,HSP90AA1	Major depressive disorder	0.000106728	C1269683	ACKR3,APP,CORT,CSNK1D,CXCL10,CXCR6,EGF,EGFR,GAL,HSP90AA1,NPY,PCNT,PDYN,POMC,SST,SSTR4,SSTR5,YWHAE	small molecule	A pyranoquinolone derivative that inhibits activation of inflammatory cells which are associated with asthma, including eosinophils, neutrophils, macrophages, mast cells, monocytes, and platelets.
nedocromil	DB00716	FPR1,PTGDR,CYSLTR2,CYSLTR1,HSP90AA1	Schizophrenia	0.000127883	C0036341	ACKR3,ADORA1,AKAP9,ALMS1,ANXA1,APP,C3,CALM3,CCL21,CCR5,CDK1,CHRM4,CNR2,CSNK1D,CSNK1E,CXCL12,CXCL8,CXCR4,CXCR6,DYNC1I2,EGF,EGFR,GNAQ,GNB1,GRB2,HCAR2,HCAR3,HRH3,HRH4,HSP90AA1,HTR1D,HTR1F,HTR5A,MCHR1,MCHR2,NDE1,NPY,OPRK1,PAFAH1B1,PCM1,PCNT,PDYN,PIK3R1,PNOC,POMC,SDCCAG8,SST,SSTR4,SSTR5,SUCNR1,TUBB,YWHAE,YWHAG	small molecule	A pyranoquinolone derivative that inhibits activation of inflammatory cells which are associated with asthma, including eosinophils, neutrophils, macrophages, mast cells, monocytes, and platelets.
nedocromil	DB00716	FPR1,PTGDR,CYSLTR2,CYSLTR1,HSP90AA1	Unipolar Depression	0.00013684	C0041696	APP,CNR2,CXCL10,EGF,EGFR,GAL,GNB1,HSP90AA1,HTR5A,NPY,PCNT,PDYN,POMC,SST,SSTR5,YWHAE	small molecule	A pyranoquinolone derivative that inhibits activation of inflammatory cells which are associated with asthma, including eosinophils, neutrophils, macrophages, mast cells, monocytes, and platelets.
nedocromil	DB00716	FPR1,PTGDR,CYSLTR2,CYSLTR1,HSP90AA1	Bipolar Disorder	0.000220888	C0005586	ACKR3,AGT,ANXA1,APP,CNR2,CSNK1D,CSNK1E,CXCL8,CXCR6,EGFR,FPR3,GAL,HCAR2,HCAR3,HTR1E,HTR5A,MCHR1,MCHR2,PCNT,PDYN,PLCG1,PMCH,POMC,SDCCAG8,SST,SSTR4,SSTR5,YWHAE	small molecule	A pyranoquinolone derivative that inhibits activation of inflammatory cells which are associated with asthma, including eosinophils, neutrophils, macrophages, mast cells, monocytes, and platelets.
acetophenazine	DB01063	DRD2,AR,DRD1	Major depressive disorder	0.000102374	C1269683	ACKR3,ADCYAP1R1,ANKK1,APP,CORT,CRH,CXCL10,CXCR6,DRD1,DRD2,GAL,HTR4,NPY,PDYN,POMC,SST,SSTR4,SSTR5,VIP	small molecule	Acetophenazine is an antipsychotic drug of moderate-potency. It is used in the treatment of disorganized and psychotic thinking. It is also used to help treat false perceptions (e.g. hallucinations or delusions). It primarily targets the dopamine D2 receptor.
acetophenazine	DB01063	DRD2,AR,DRD1	Unipolar Depression	0.000108772	C0041696	ADCYAP1R1,ANKK1,APP,CNR2,CRH,CXCL10,DRD1,DRD2,GAL,GNB1,HTR4,HTR5A,NPY,PDYN,POMC,SST,SSTR5,VIP	small molecule	Acetophenazine is an antipsychotic drug of moderate-potency. It is used in the treatment of disorganized and psychotic thinking. It is also used to help treat false perceptions (e.g. hallucinations or delusions). It primarily targets the dopamine D2 receptor.
acetophenazine	DB01063	DRD2,AR,DRD1	Bipolar Disorder	0.0001129	C0005586	ACKR3,ADCYAP1,ADCYAP1R1,ADM,AGT,ANKK1,ANXA1,APP,CALCA,CNR2,CRH,CXCL8,CXCR6,DRD1,DRD2,FPR3,GAL,HCAR2,HCAR3,HTR1E,HTR4,HTR5A,MCHR1,MCHR2,PDYN,PMCH,POMC,SST,SSTR4,SSTR5,TSHB,VIP	small molecule	Acetophenazine is an antipsychotic drug of moderate-potency. It is used in the treatment of disorganized and psychotic thinking. It is also used to help treat false perceptions (e.g. hallucinations or delusions). It primarily targets the dopamine D2 receptor.
acetophenazine	DB01063	DRD2,AR,DRD1	Schizophrenia	0.000166357	C0036341	ACKR3,ADCYAP1,ADCYAP1R1,ADM,ADORA1,ANKK1,ANXA1,APP,AR,C3,CCL21,CCR5,CHRM4,CNR2,CRH,CXCL12,CXCL8,CXCR4,CXCR6,DRD1,DRD2,GNAS,GNB1,H3F3B,HCAR2,HCAR3,HRH2,HRH3,HRH4,HTR1D,HTR1F,HTR4,HTR5A,HTR6,MCHR1,MCHR2,NPS,NPSR1,NPY,OPRK1,PDYN,PNOC,POMC,SST,SSTR4,SSTR5,SUCNR1,TAAR1,VIP	small molecule	Acetophenazine is an antipsychotic drug of moderate-potency. It is used in the treatment of disorganized and psychotic thinking. It is also used to help treat false perceptions (e.g. hallucinations or delusions). It primarily targets the dopamine D2 receptor.
piribedil	DB12478	DRD2,DRD3	Major depressive disorder	0.000107489	C1269683	ACKR3,ANKK1,APP,CORT,CXCL10,CXCR6,DRD2,DRD3,GAL,NPY,PDYN,POMC,SST,SSTR4,SSTR5	small molecule	Piribedil has been investigated in Parkinson's Disease.
piribedil	DB12478	DRD2,DRD3	Unipolar Depression	0.000120151	C0041696	ANKK1,APP,CNR2,CXCL10,DRD2,DRD3,GAL,GNB1,HTR5A,NPY,PDYN,POMC,SST,SSTR5	small molecule	Piribedil has been investigated in Parkinson's Disease.
piribedil	DB12478	DRD2,DRD3	Bipolar Disorder	0.000144935	C0005586	ACKR3,AGT,ANKK1,ANXA1,APP,CNR2,CXCL8,CXCR6,DRD2,DRD3,FPR3,GAL,HCAR2,HCAR3,HTR1E,HTR5A,MCHR1,MCHR2,PDYN,PMCH,POMC,SST,SSTR4,SSTR5	small molecule	Piribedil has been investigated in Parkinson's Disease.
lucatumumab	DB06360	CD40	Bipolar Disorder	5.77508e-05	C0005586	CD40	biotech
lucatumumab	DB06360	CD40	Schizophrenia	0.00043465	C0036341	CD40	biotech
1,4-butanediol	DB01955	PLA2G2A,MAN1B1,rsuA,mepA,PLA2G2E	Bipolar Disorder	9.39597e-05	C0005586	PLA2G2A	small molecule
1,4-butanediol	DB01955	PLA2G2A,MAN1B1,rsuA,mepA,PLA2G2E	Schizophrenia	0.000510067	C0036341	PLA2G2A	small molecule
lithium citrate	DB14507	GSK3B,IMPA1,IMPA2,GRIA3	Unipolar Depression	0.000149351	C0041696	GRIA1,GRIA2,GRIA4,GSK3B	small molecule
lithium citrate	DB14507	GSK3B,IMPA1,IMPA2,GRIA3	Major depressive disorder	0.000155844	C1269683	GRIA1,GRIA2,GRIA4,GSK3B	small molecule
lithium citrate	DB14507	GSK3B,IMPA1,IMPA2,GRIA3	Bipolar Disorder	0.00027013	C0005586	GRIA1,GRIA2,GRIA3,GRIA4,GSK3B	small molecule
peginterferon alfa-2a	DB00008	CYP1A2,IFNAR1,IFNAR2	Paranoid Schizophrenia	0.000313953	C0036349	CYP1A2	biotech	Peginterferon alfa-2a is a form of recombinant interferon used as part of combination therapy to treat chronic Hepatitis C, an infectious liver disease caused by infection with Hepatitis C Virus (HCV). HCV is a single-stranded RNA virus that is categorized into nine distinct genotypes, with genotype 1 being the most common in the United States, and affecting 72% of all chronic HCV patients [L852]…
gabexate	DB12831	KLKB1,PLG,C1S,C1R,F2,PRSS1	Unipolar Depression	0.000532847	C0041696	F2R,GNB1,PLG	small molecule	Gabexate is a synthetic serine protease inhibitor which has been used as an anticoagulant. It also known to decrease production of inflammatory cytokines. Gabexate has been investigated for use in cancer, ischemia-reperfusion injury, and pancreatitis [A19218] [A19219] [A19220].
4r-fluoro-n6-ethanimidoyl-l-lysine	DB01835	NOS2	Bipolar Disorder	4.32331e-05	C0005586	NOS2	small molecule
4r-fluoro-n6-ethanimidoyl-l-lysine	DB01835	NOS2	Schizophrenia	0.00043985	C0036341	NOS2	small molecule
melperone	DB09224	DRD2,CYP2D6	Major depressive disorder	0.00013558	C1269683	ACKR3,ANKK1,APP,CORT,CXCL10,CXCR6,CYP2D6,DRD2,GAL,NPY,PDYN,POMC,SST,SSTR4,SSTR5	small molecule	Melperone is an atypical antipsychotic of the butyrophenone chemical class, making it structurally related to the typical antipsychotic haloperidol. Melperone has been used for a span of greater than 30 years in the European Union [L1316]. It has been well established in the treatment of confusion, anxiety, restlessness (particularly in the elderly) and schizophrenia as It is known to be well-tol…
melperone	DB09224	DRD2,CYP2D6	Unipolar Depression	0.00015256	C0041696	ANKK1,APP,CNR2,CXCL10,CYP2D6,DRD2,GAL,GNB1,HTR5A,NPY,PDYN,POMC,SST,SSTR5	small molecule	Melperone is an atypical antipsychotic of the butyrophenone chemical class, making it structurally related to the typical antipsychotic haloperidol. Melperone has been used for a span of greater than 30 years in the European Union [L1316]. It has been well established in the treatment of confusion, anxiety, restlessness (particularly in the elderly) and schizophrenia as It is known to be well-tol…
ustekinumab	DB05679	IL12B	Schizophrenia	0.000461538	C0036341	IL12B	biotech	Ustekinumab is a human immunoglobulin (Ig) G1 kappa monoclonal antibody directed against interleukin(IL)-12 and IL-23, which are cytokines that are involved in immune and inflammatory responses.[A187349] It was generated via recombinant human IL-12 immunization of human Ig (hu-Ig) transgenic mice.[A187349] It is a targeted biologic disease-modifying anti-rheumatic drug (bDMARDs) that is used in t…
pergolide	DB01186	ADRA2B,HTR2B,HTR2A,ADRA1D,HTR1B,DRD4,DRD2,HTR1A,DRD3,HTR2C,ADRA1A,DRD1,CYP3A4,ADRA2A,HTR1D,DRD5,ADRA1B,ADRA2C,CYP2D6	Unipolar Depression	7.69499e-05	C0041696	ADCYAP1R1,ADRA1A,ADRA2A,ALB,ANKK1,APP,CHRM3,CNR2,CRH,CXCL10,CYP2D6,DRD1,DRD2,DRD3,DRD4,DRD5,GAL,GHRL,GNB1,GRM1,GRM5,HCRT,HTR1A,HTR1B,HTR2A,HTR2C,HTR4,HTR5A,NPY,OXT,PDYN,POMC,PROK2,PROKR2,SST,SSTR5,TRH,VIP	small molecule	Pergolide is a long-acting dopamine agonist approved in 1982 for the treatment of Parkinson’s Disease. It is an ergot derivative that acts on the dopamine D2 and D3, alpha2- and alpha1-adrenergic, and 5-hydroxytryptamine (5-HT) receptors. It was indicated as adjunct therapy with levodopa/carbidopa in the symptomatic treatment of parkinsonian syndrome. It was later found that pergolide increased t…
pergolide	DB01186	ADRA2B,HTR2B,HTR2A,ADRA1D,HTR1B,DRD4,DRD2,HTR1A,DRD3,HTR2C,ADRA1A,DRD1,CYP3A4,ADRA2A,HTR1D,DRD5,ADRA1B,ADRA2C,CYP2D6	Major depressive disorder	8.04397e-05	C1269683	ACKR3,ADCYAP1R1,ADRA1A,ADRA2A,ADRA2B,ADRA2C,ANKK1,APP,CHRM3,CORT,CRH,CXCL10,CXCR6,CYP2D6,DRD1,DRD2,DRD3,DRD4,GAL,GRM5,HCRT,HTR1A,HTR1B,HTR2A,HTR2C,HTR4,NPY,OXT,PDYN,POMC,PROK2,PROKR2,SST,SSTR4,SSTR5,TAC1,TRH,VIP	small molecule	Pergolide is a long-acting dopamine agonist approved in 1982 for the treatment of Parkinson’s Disease. It is an ergot derivative that acts on the dopamine D2 and D3, alpha2- and alpha1-adrenergic, and 5-hydroxytryptamine (5-HT) receptors. It was indicated as adjunct therapy with levodopa/carbidopa in the symptomatic treatment of parkinsonian syndrome. It was later found that pergolide increased t…
pergolide	DB01186	ADRA2B,HTR2B,HTR2A,ADRA1D,HTR1B,DRD4,DRD2,HTR1A,DRD3,HTR2C,ADRA1A,DRD1,CYP3A4,ADRA2A,HTR1D,DRD5,ADRA1B,ADRA2C,CYP2D6	Bipolar Disorder	8.88152e-05	C0005586	ACKR3,ADCYAP1,ADCYAP1R1,ADM,ADRA1A,ADRA1B,ADRA1D,ADRA2B,ADRA2C,AGT,ANKK1,ANXA1,APP,AVPR1A,AVPR1B,CALCA,CCK,CHRM3,CNR2,CRH,CXCL8,CXCR6,DRD1,DRD2,DRD3,DRD4,DRD5,FFAR2,FPR3,GAL,GNAZ,GRM5,HCAR2,HCAR3,HTR1A,HTR1B,HTR1E,HTR2A,HTR2C,HTR4,HTR5A,MCHR1,MCHR2,P2RY1,P2RY2,PDYN,PMCH,POMC,PROK2,PROKR2,SST,SSTR4,SSTR5,TAC1,TSHB,VIP	small molecule	Pergolide is a long-acting dopamine agonist approved in 1982 for the treatment of Parkinson’s Disease. It is an ergot derivative that acts on the dopamine D2 and D3, alpha2- and alpha1-adrenergic, and 5-hydroxytryptamine (5-HT) receptors. It was indicated as adjunct therapy with levodopa/carbidopa in the symptomatic treatment of parkinsonian syndrome. It was later found that pergolide increased t…
pergolide	DB01186	ADRA2B,HTR2B,HTR2A,ADRA1D,HTR1B,DRD4,DRD2,HTR1A,DRD3,HTR2C,ADRA1A,DRD1,CYP3A4,ADRA2A,HTR1D,DRD5,ADRA1B,ADRA2C,CYP2D6	Schizophrenia	0.000153027	C0036341	ACKR3,ADCYAP1,ADCYAP1R1,ADM,ADORA1,ADRA1A,ADRA1D,ADRA2A,ADRA2B,ADRA2C,ANKK1,ANXA1,APP,AVPR1A,C3,CCK,CCL21,CCR5,CHRM1,CHRM3,CHRM4,CHRM5,CNR2,CRH,CXCL12,CXCL8,CXCR4,CXCR6,CYP2D6,CYP3A4,DRD1,DRD2,DRD3,DRD4,DRD5,F2,GHRL,GNAQ,GNAS,GNB1,GRM1,GRM5,HCAR2,HCAR3,HCRT,HRH1,HRH2,HRH3,HRH4,HTR1A,HTR1B,HTR1D,HTR1F,HTR2A,HTR2C,HTR4,HTR5A,HTR6,MCHR1,MCHR2,MLN,NMB,NPS,NPSR1,NPY,NTS,OPRK1,OXT,P2RY1,P2RY2,PDYN,PNOC…	small molecule	Pergolide is a long-acting dopamine agonist approved in 1982 for the treatment of Parkinson’s Disease. It is an ergot derivative that acts on the dopamine D2 and D3, alpha2- and alpha1-adrenergic, and 5-hydroxytryptamine (5-HT) receptors. It was indicated as adjunct therapy with levodopa/carbidopa in the symptomatic treatment of parkinsonian syndrome. It was later found that pergolide increased t…
r-348	DB06321	JAK3	Major depressive disorder	0.000522727	C1269683	IL2,IL2RA,IL2RB	small molecule
r-348	DB06321	JAK3	Paranoid Schizophrenia	0.00053739	C0036349	IL2	small molecule
regadenoson	DB06213	ADORA2A	Unipolar Depression	0.000209536	C0041696	ADCYAP1R1,ADORA2A,CRH,DRD5,GNB1,HTR4,VIP	small molecule	Regadenoson is an A2A adenosine receptor agonist that causes coronary vasodilation and used for myocardial perfusion imagining. Manufactured by Astellas and FDA approved April 10, 2008.
carteolol	DB00521	ADRB2,CYP2D6,ADRB1	Unipolar Depression	8.04056e-05	C0041696	ADCYAP1R1,ADRB1,ARRB1,AVP,CHRM2,CRH,CYP2D6,DRD5,EGF,EGFR,GNB1,HTR4,M6PR,VAMP2,VIP	small molecule	A beta-adrenergic antagonist used as an anti-arrhythmia agent, an anti-angina agent, an antihypertensive agent, and an antiglaucoma agent.
bosutinib	DB06616	ABL1,MAP3K2,CDK2,CYP3A4,HCK,ABCB1,LYN,MAP2K2,CYP2C8,BCR,SRC,MAP2K1,CAMK2G	Major depressive disorder	0.000104391	C1269683	ABCB1,BCR,CAMK2A,CUX1,DLG4,EPHB1,EPHB2,F2R,GRIN2A,HSP90AA1,KDR,MAP2K1,MAPK1,MAPK3,MET,NEFL,RAC1	small molecule	Bosutinib is a Bcr-Abl kinase inhibitor for the treatment of Philadelphia chromosome-positive (Ph+) chronic myelogenous leukemia (CML). Compared to other tyrosine kinase inhibitors, it has a more favourable hematologic toxicity profile. FDA approved on September 4, 2012.
bosutinib	DB06616	ABL1,MAP3K2,CDK2,CYP3A4,HCK,ABCB1,LYN,MAP2K2,CYP2C8,BCR,SRC,MAP2K1,CAMK2G	Unipolar Depression	0.000112355	C0041696	ABCB1,BCR,CAMK2A,CUX1,DCC,DLG4,EPHB1,F2R,HSP90AA1,KDR,MAP2K1,MAPK3,MET,NEFL,RAC1,TRIO	small molecule	Bosutinib is a Bcr-Abl kinase inhibitor for the treatment of Philadelphia chromosome-positive (Ph+) chronic myelogenous leukemia (CML). Compared to other tyrosine kinase inhibitors, it has a more favourable hematologic toxicity profile. FDA approved on September 4, 2012.
bosutinib	DB06616	ABL1,MAP3K2,CDK2,CYP3A4,HCK,ABCB1,LYN,MAP2K2,CYP2C8,BCR,SRC,MAP2K1,CAMK2G	Schizophrenia	0.000222988	C0036341	ABCB1,AKAP9,CAMK2A,CAMK2B,CDC42,CUX1,CYP3A4,DCC,DLG4,DOCK1,EFNA5,EFNB1,EFNB2,EPHA4,EPHB1,EPHB2,F2R,FYN,GRB2,GRIN1,GRIN2A,GRIN2C,GRIN2D,HSP90AA1,ITGB3,KDR,KIT,LCK,MAP2K1,MAPK1,MAPK3,MET,NEFL,PAK3,RAC1,SOS1,VAV3,YWHAB	small molecule	Bosutinib is a Bcr-Abl kinase inhibitor for the treatment of Philadelphia chromosome-positive (Ph+) chronic myelogenous leukemia (CML). Compared to other tyrosine kinase inhibitors, it has a more favourable hematologic toxicity profile. FDA approved on September 4, 2012.
guanidine	DB00536	SLC22A1,DLG4,SLC22A3,ALDH2,SLC47A1,SLC22A5,RNASE1,GAMT,argG,E,SLC22A2,SLC47A2,SLC22A8,SLC22A4	Schizophrenia	0.000128546	C0036341	ALDH2,CALM3,CAMK2A,CAMK2B,DLG4,GRB2,GRIN1,GRIN2A,GRIN2C,GRIN2D,NEFL,SLC47A2,SOS1	small molecule	A strong organic base existing primarily as guanidium ions at physiological pH. It is found in the urine as a normal product of protein metabolism. It is also used in laboratory research as a protein denaturant. (From Martindale, the Extra Pharmacopoeia, 30th ed and Merck Index, 12th ed) It is also used in the treatment of myasthenia and as a fluorescent probe in HPLC.
guanidine	DB00536	SLC22A1,DLG4,SLC22A3,ALDH2,SLC47A1,SLC22A5,RNASE1,GAMT,argG,E,SLC22A2,SLC47A2,SLC22A8,SLC22A4	Bipolar Disorder	0.00018617	C0005586	ALDH2,CAMK2A,DLG4,GRIN1,GRIN2A,GRIN2C,NEFL,SOS1	small molecule	A strong organic base existing primarily as guanidium ions at physiological pH. It is found in the urine as a normal product of protein metabolism. It is also used in laboratory research as a protein denaturant. (From Martindale, the Extra Pharmacopoeia, 30th ed and Merck Index, 12th ed) It is also used in the treatment of myasthenia and as a fluorescent probe in HPLC.
glucagon	DB00040	GLP2R,GCGR,GLP1R	Unipolar Depression	8.68977e-05	C0041696	ADCYAP1R1,AVP,CHRM3,CRH,DRD5,GHRL,GNB1,GRM1,GRM5,HCRT,HTR4,OXT,PROK2,PROKR2,TRH,VIP	biotech	Glucagon is a 29 amino acid hormone used as a diagnostic aid in radiologic exams to temporarily inhibit the movement of the gastrointestinal tract and to treat severe hypoglycemia.[L7634,L7637,L7640,L7643,L8519] Glucagon raises blood sugar through activation of hepatic glucagon receptors, stimulating glycogenolysis and the release of glucose.[L7640,L7643] Glucagon was granted FDA approval on 14 N…
glucagon	DB00040	GLP2R,GCGR,GLP1R	Bipolar Disorder	0.000118571	C0005586	ADCYAP1,ADCYAP1R1,ADM,ADRA1D,AGT,AVP,AVPR1A,AVPR1B,CALCA,CCK,CHRM3,CRH,DRD5,FFAR2,GRM5,HTR4,P2RY1,P2RY2,PROK2,PROKR2,TAC1,TSHB,VIP	biotech	Glucagon is a 29 amino acid hormone used as a diagnostic aid in radiologic exams to temporarily inhibit the movement of the gastrointestinal tract and to treat severe hypoglycemia.[L7634,L7637,L7640,L7643,L8519] Glucagon raises blood sugar through activation of hepatic glucagon receptors, stimulating glycogenolysis and the release of glucose.[L7640,L7643] Glucagon was granted FDA approval on 14 N…
glucagon	DB00040	GLP2R,GCGR,GLP1R	Major depressive disorder	0.000135355	C1269683	ADCYAP1R1,AVP,CHRM3,CRH,GRM5,HCRT,HTR4,OXT,PROK2,PROKR2,TAC1,TRH,VIP	biotech	Glucagon is a 29 amino acid hormone used as a diagnostic aid in radiologic exams to temporarily inhibit the movement of the gastrointestinal tract and to treat severe hypoglycemia.[L7634,L7637,L7640,L7643,L8519] Glucagon raises blood sugar through activation of hepatic glucagon receptors, stimulating glycogenolysis and the release of glucose.[L7640,L7643] Glucagon was granted FDA approval on 14 N…
glucagon	DB00040	GLP2R,GCGR,GLP1R	Schizophrenia	0.000144017	C0036341	ADCYAP1,ADCYAP1R1,ADM,ADRA1D,AVP,AVPR1A,CCK,CHRM1,CHRM3,CHRM5,CRH,DRD5,F2,GHRL,GNAQ,GNAS,GNB1,GRM1,GRM5,HCRT,HRH1,HRH2,HTR4,HTR6,MLN,NMB,NPS,NPSR1,NTS,OXT,P2RY1,P2RY2,TAAR1,TAC1,VIP	biotech	Glucagon is a 29 amino acid hormone used as a diagnostic aid in radiologic exams to temporarily inhibit the movement of the gastrointestinal tract and to treat severe hypoglycemia.[L7634,L7637,L7640,L7643,L8519] Glucagon raises blood sugar through activation of hepatic glucagon receptors, stimulating glycogenolysis and the release of glucose.[L7640,L7643] Glucagon was granted FDA approval on 14 N…
neratinib	DB11828	CYP3A4,EGFR,ABCB1,FMO3,ALB	Unipolar Depression	0.000145678	C0041696	ABCB1,ALB,ARRB1,AVP,CHRM2,EGF,EGFR,ERBB3,FGF2,FGFR1,GABBR1,HSP90AA1,ITGB5,KL,M6PR,MET,NRG1,PDE4B,VAMP2	small molecule	Neratinib was approved in July 2017 for use as an extended adjuvant therapy in Human Epidermal Growth Factor Receptor 2 (HER2) positive breast cancer. Approval was granted to Puma Biotechnology Inc. for the tradename Nerlynx. Neratinib is currently under investigation for use in many other forms of cancer.
neratinib	DB11828	CYP3A4,EGFR,ABCB1,FMO3,ALB	Bipolar Disorder	0.00015181	C0005586	ABCB1,ADRA1B,ADRB2,AMPH,APOB,AVP,CHRM2,CLTA,DMD,EGFR,ERBB2,ERBB3,ERBB4,FGF17,FGF20,FGFR1,FGFR2,FZD4,HGF,HIP1R,HRAS,KIT,NRAS,NRG1,NRTN,PALB2,PDE4B,PDGFRA,PIK3C2A,PIK3CA,PLCG1,PSPN,SOS1,SYNJ1,UBC	small molecule	Neratinib was approved in July 2017 for use as an extended adjuvant therapy in Human Epidermal Growth Factor Receptor 2 (HER2) positive breast cancer. Approval was granted to Puma Biotechnology Inc. for the tradename Nerlynx. Neratinib is currently under investigation for use in many other forms of cancer.
neratinib	DB11828	CYP3A4,EGFR,ABCB1,FMO3,ALB	Major depressive disorder	0.000155698	C1269683	ABCB1,ARRB1,AVP,CHRM2,EGF,EGFR,ERBB3,FGF2,FGF9,FGFR1,FGFR2,GABBR1,HSP90AA1,KL,M6PR,MET,NRG1,PDE4B,VAMP2	small molecule	Neratinib was approved in July 2017 for use as an extended adjuvant therapy in Human Epidermal Growth Factor Receptor 2 (HER2) positive breast cancer. Approval was granted to Puma Biotechnology Inc. for the tradename Nerlynx. Neratinib is currently under investigation for use in many other forms of cancer.
sucrosofate	DB01901	FGF1,FGFR2	Schizophrenia	7.34654e-05	C0036341	AKAP9,BTC,CALM3,CAMK2A,CAMK2B,CSF2,CSF2RA,CSF2RB,DLG4,EGF,EGFR,ERBB3,ERBB4,FGF2,FGF8,FGFR1,FGFR2,FYN,GDNF,GFRA1,GFRA2,GFRA3,GRB2,GRIN1,GRIN2A,GRIN2B,GRIN2C,GRIN2D,HGF,IL2,IL2RA,IL2RG,IL3,IL3RA,KIT,MET,NCAM1,NEFL,NRG1,PDGFB,PDGFRB,PIK3CA,PIK3CB,PIK3CD,PIK3R1,PTPRA,RANBP9,RASGRF1,RASGRF2,SOS1,SPTAN1,SPTBN1,SPTBN2,TEK	small molecule
sucrosofate	DB01901	FGF1,FGFR2	Bipolar Disorder	7.92653e-05	C0005586	CAMK2A,CSF2,DLG4,EGFR,ERBB2,ERBB3,ERBB4,FGF17,FGF20,FGFR1,FGFR2,FYN,GDNF,GFRA2,GRIN1,GRIN2A,GRIN2B,GRIN2C,HGF,HRAS,IL2RB,KIT,NCAM1,NEFL,NRAS,NRG1,NRTN,PDGFRA,PIK3CA,PLCG1,PSPN,RASGRF1,RASGRP1,SOS1,SPTBN1	small molecule
sucrosofate	DB01901	FGF1,FGFR2	Unipolar Depression	0.000101015	C0041696	ARTN,CAMK2A,CSF2,CSF2RB,DLG4,EGF,EGFR,ERBB3,FGF2,FGFR1,GDNF,GRIN2B,IL2RA,IL2RB,KL,MET,NCAM1,NEFL,NRG1	small molecule
sucrosofate	DB01901	FGF1,FGFR2	Major depressive disorder	0.000104237	C1269683	ARTN,CAMK2A,CSF2,CSF2RB,DLG4,EGF,EGFR,ERBB3,FGF2,FGF9,FGFR1,FGFR2,GDNF,GRIN2A,GRIN2B,IL2,IL2RA,IL2RB,KL,MET,NCAM1,NEFL,NRG1	small molecule
pramipexole	DB00413	SLC22A1,SLC22A3,ADRA2A,DRD4,DRD2,HTR1A,DRD3,SLC22A2	Major depressive disorder	6.80588e-05	C1269683	ACKR3,ADRA2A,ADRA2B,ADRA2C,ANKK1,APP,CORT,CXCL10,CXCR6,DRD2,DRD3,DRD4,GAL,HTR1A,NPY,PDYN,POMC,SST,SSTR4,SSTR5	small molecule	Pramipexole is a drug used to treat the symptoms of Parkinson's Disease (PD). It is a _non-ergot dopamine agonist_ drug that is efficacious in treating various Parkinson's symptoms such as tremor, rigidity, and bradykinesia (slow movement) [A176867]. It was first approved by the FDA in 1997 [L5882]. Parkinson's Disease is one of the most common neurodegenerative disorders and causes a high level …
pramipexole	DB00413	SLC22A1,SLC22A3,ADRA2A,DRD4,DRD2,HTR1A,DRD3,SLC22A2	Unipolar Depression	8.73937e-05	C0041696	ADRA2A,ANKK1,APP,CNR2,CXCL10,DRD2,DRD3,DRD4,GAL,GNB1,HTR1A,HTR5A,NPY,PDYN,POMC,SST,SSTR5	small molecule	Pramipexole is a drug used to treat the symptoms of Parkinson's Disease (PD). It is a _non-ergot dopamine agonist_ drug that is efficacious in treating various Parkinson's symptoms such as tremor, rigidity, and bradykinesia (slow movement) [A176867]. It was first approved by the FDA in 1997 [L5882]. Parkinson's Disease is one of the most common neurodegenerative disorders and causes a high level …
pramipexole	DB00413	SLC22A1,SLC22A3,ADRA2A,DRD4,DRD2,HTR1A,DRD3,SLC22A2	Bipolar Disorder	0.000102604	C0005586	ACKR3,ADRA2B,ADRA2C,AGT,ANKK1,ANXA1,APP,CNR2,CXCL8,CXCR6,DRD2,DRD3,DRD4,FPR3,GAL,GNAZ,HCAR2,HCAR3,HTR1A,HTR1E,HTR5A,MCHR1,MCHR2,PDYN,PMCH,POMC,SST,SSTR4,SSTR5	small molecule	Pramipexole is a drug used to treat the symptoms of Parkinson's Disease (PD). It is a _non-ergot dopamine agonist_ drug that is efficacious in treating various Parkinson's symptoms such as tremor, rigidity, and bradykinesia (slow movement) [A176867]. It was first approved by the FDA in 1997 [L5882]. Parkinson's Disease is one of the most common neurodegenerative disorders and causes a high level …
histrelin	DB06788	GNRHR	Unipolar Depression	0.000105347	C0041696	CHRM3,GHRL,GNB1,GRM1,GRM5,HCRT,OXT,PROK2,PROKR2,TRH	small molecule	Histrelin is a gonadotropin releasing hormone (GnRH) agonist that acts as a potent inhibitor of gonadotropin when administered as an implant that delivers continuous therapeutic doses. Following an initial stimulatory phase with increased circulating levels of luteinizing hormone (LH) and follicle-stimulating hormone (FSH), leading to a transient increase in concentration of gonadal steroids (tes…
histrelin	DB06788	GNRHR	Schizophrenia	0.000127921	C0036341	ADRA1D,AVPR1A,CCK,CHRM1,CHRM3,CHRM5,F2,GHRL,GNAQ,GNB1,GRM1,GRM5,HCRT,HRH1,MLN,NMB,NPS,NPSR1,NTS,OXT,P2RY1,P2RY2,TAC1	small molecule	Histrelin is a gonadotropin releasing hormone (GnRH) agonist that acts as a potent inhibitor of gonadotropin when administered as an implant that delivers continuous therapeutic doses. Following an initial stimulatory phase with increased circulating levels of luteinizing hormone (LH) and follicle-stimulating hormone (FSH), leading to a transient increase in concentration of gonadal steroids (tes…
histrelin	DB06788	GNRHR	Major depressive disorder	0.000226535	C1269683	CHRM3,GRM5,HCRT,OXT,PROK2,PROKR2,TAC1,TRH	small molecule	Histrelin is a gonadotropin releasing hormone (GnRH) agonist that acts as a potent inhibitor of gonadotropin when administered as an implant that delivers continuous therapeutic doses. Following an initial stimulatory phase with increased circulating levels of luteinizing hormone (LH) and follicle-stimulating hormone (FSH), leading to a transient increase in concentration of gonadal steroids (tes…
histrelin	DB06788	GNRHR	Bipolar Disorder	0.00025505	C0005586	ADRA1D,AGT,AVPR1A,AVPR1B,CCK,CHRM3,FFAR2,GRM5,P2RY1,P2RY2,PROK2,PROKR2,TAC1	small molecule	Histrelin is a gonadotropin releasing hormone (GnRH) agonist that acts as a potent inhibitor of gonadotropin when administered as an implant that delivers continuous therapeutic doses. Following an initial stimulatory phase with increased circulating levels of luteinizing hormone (LH) and follicle-stimulating hormone (FSH), leading to a transient increase in concentration of gonadal steroids (tes…
succinylcholine	DB00202	CHRM1,CHRM3,CHRM2,BCHE,CHRNA10	Unipolar Depression	8.57433e-05	C0041696	APP,ARRB1,AVP,CHRM2,CHRM3,CNR2,CXCL10,EGF,EGFR,GAL,GHRL,GNB1,GRM1,GRM5,HCRT,HTR5A,M6PR,NPY,OXT,PDYN,POMC,PROK2,PROKR2,SST,SSTR5,TRH,VAMP2	small molecule	A quaternary skeletal muscle relaxant usually used in the form of its bromide, chloride, or iodide. It is a depolarizing relaxant, acting in about 30 seconds and with a duration of effect averaging three to five minutes. Succinylcholine is used in surgical, anesthetic, and other procedures in which a brief period of muscle relaxation is called for.
succinylcholine	DB00202	CHRM1,CHRM3,CHRM2,BCHE,CHRNA10	Major depressive disorder	8.81109e-05	C1269683	ACKR3,APP,ARRB1,AVP,CHRM2,CHRM3,CORT,CXCL10,CXCR6,EGF,EGFR,GAL,GRM5,HCRT,M6PR,NPY,OXT,PDYN,POMC,PROK2,PROKR2,SST,SSTR4,SSTR5,TAC1,TRH,VAMP2	small molecule	A quaternary skeletal muscle relaxant usually used in the form of its bromide, chloride, or iodide. It is a depolarizing relaxant, acting in about 30 seconds and with a duration of effect averaging three to five minutes. Succinylcholine is used in surgical, anesthetic, and other procedures in which a brief period of muscle relaxation is called for.
succinylcholine	DB00202	CHRM1,CHRM3,CHRM2,BCHE,CHRNA10	Bipolar Disorder	8.92948e-05	C0005586	ACKR3,ADRA1D,ADRB2,AGT,AMPH,ANXA1,APOB,APP,ARRB2,AVP,AVPR1A,AVPR1B,BCHE,CCK,CHRM2,CHRM3,CLTA,CNR2,CXCL8,CXCR6,EGFR,FFAR2,FPR3,FZD4,GAL,GRM5,HCAR2,HCAR3,HIP1R,HTR1E,HTR5A,MCHR1,MCHR2,P2RY1,P2RY2,PDYN,PIK3C2A,PMCH,POMC,PROK2,PROKR2,SST,SSTR4,SSTR5,SYNJ1,TAC1,UBC	small molecule	A quaternary skeletal muscle relaxant usually used in the form of its bromide, chloride, or iodide. It is a depolarizing relaxant, acting in about 30 seconds and with a duration of effect averaging three to five minutes. Succinylcholine is used in surgical, anesthetic, and other procedures in which a brief period of muscle relaxation is called for.
succinylcholine	DB00202	CHRM1,CHRM3,CHRM2,BCHE,CHRNA10	Schizophrenia	0.000103163	C0036341	ACKR3,ACTR2,ADORA1,ADRA1D,ANXA1,APP,ARRB2,AVP,AVPR1A,BCHE,C3,CCK,CCL21,CCR5,CHRM1,CHRM2,CHRM3,CLTB,CNR2,CXCL12,CXCL8,CXCR4,CXCR6,DNAJC6,DNM2,EGF,EGFR,EPN2,F2,GHRL,GNAQ,GNB1,GRB2,GRM1,GRM5,HCAR2,HCAR3,HCRT,HRH1,HRH3,HRH4,HTR1D,HTR1F,HTR5A,KIAA0319,LRP2,MCHR1,MCHR2,MLN,NMB,NPS,NPSR1,NPY,NTS,OPRK1,OXT,P2RY1,P2RY2,PDYN,PICALM,PIK3C2A,PNOC,POMC,SH3GL2,SST,SSTR4,SSTR5,STON2,SUCNR1,TAC1,TF,VAMP2,VAMP7	small molecule	A quaternary skeletal muscle relaxant usually used in the form of its bromide, chloride, or iodide. It is a depolarizing relaxant, acting in about 30 seconds and with a duration of effect averaging three to five minutes. Succinylcholine is used in surgical, anesthetic, and other procedures in which a brief period of muscle relaxation is called for.
amrinone	DB01427	PDE3B,TNF,PDE4B,PDE3A	Unipolar Depression	0.000250131	C0041696	ALB,LTA,PDE4B,TNF	small molecule	Amrinone (or inamrinone) is a type 3 pyridine phosphodiesterase inhibitor. It is used in the treatment of congestive heart failure.
amrinone	DB01427	PDE3B,TNF,PDE4B,PDE3A	Paranoid Schizophrenia	0.000511774	C0036349	TNF	small molecule	Amrinone (or inamrinone) is a type 3 pyridine phosphodiesterase inhibitor. It is used in the treatment of congestive heart failure.
amrinone	DB01427	PDE3B,TNF,PDE4B,PDE3A	Major depressive disorder	0.00059707	C1269683	LTA,PDE4B,TNF	small molecule	Amrinone (or inamrinone) is a type 3 pyridine phosphodiesterase inhibitor. It is used in the treatment of congestive heart failure.
atiprimod	DB05513	IL6,TNF	Paranoid Schizophrenia	0.000180237	C0036349	IL6,TNF	small molecule
atiprimod	DB05513	IL6,TNF	Unipolar Depression	0.000732824	C0041696	IL6,LTA,TNF	small molecule
atiprimod	DB05513	IL6,TNF	Major depressive disorder	0.000747243	C1269683	IL6,LTA,TNF	small molecule
amlexanox	DB01025	FGF1,S100A13,IL3,S100A12	Schizophrenia	7.34654e-05	C0036341	AKAP9,BTC,CALM3,CAMK2A,CAMK2B,CSF2,CSF2RA,CSF2RB,DLG4,EGF,EGFR,ERBB3,ERBB4,FGF2,FGF8,FGFR1,FGFR2,FYN,GDNF,GFRA1,GFRA2,GFRA3,GRB2,GRIN1,GRIN2A,GRIN2B,GRIN2C,GRIN2D,HGF,IL2,IL2RA,IL2RG,IL3,IL3RA,KIT,MET,NCAM1,NEFL,NRG1,PDGFB,PDGFRB,PIK3CA,PIK3CB,PIK3CD,PIK3R1,PTPRA,RANBP9,RASGRF1,RASGRF2,SOS1,SPTAN1,SPTBN1,SPTBN2,TEK	small molecule	Amlexanox is an antiallergic drug, clinically effective for atopic diseases, especially allergic asthma and rhinitis. Amlexanox as a topical paste is a well tolerated treatment of recurrent aphthous ulcers. Recurrent aphthous ulcer (RAU) is the most prevalent oral mucosal disease in humans, estimated to affect between 5% and 50% of the general population.
amlexanox	DB01025	FGF1,S100A13,IL3,S100A12	Bipolar Disorder	7.92653e-05	C0005586	CAMK2A,CSF2,DLG4,EGFR,ERBB2,ERBB3,ERBB4,FGF17,FGF20,FGFR1,FGFR2,FYN,GDNF,GFRA2,GRIN1,GRIN2A,GRIN2B,GRIN2C,HGF,HRAS,IL2RB,KIT,NCAM1,NEFL,NRAS,NRG1,NRTN,PDGFRA,PIK3CA,PLCG1,PSPN,RASGRF1,RASGRP1,SOS1,SPTBN1	small molecule	Amlexanox is an antiallergic drug, clinically effective for atopic diseases, especially allergic asthma and rhinitis. Amlexanox as a topical paste is a well tolerated treatment of recurrent aphthous ulcers. Recurrent aphthous ulcer (RAU) is the most prevalent oral mucosal disease in humans, estimated to affect between 5% and 50% of the general population.
amlexanox	DB01025	FGF1,S100A13,IL3,S100A12	Unipolar Depression	0.000101015	C0041696	ARTN,CAMK2A,CSF2,CSF2RB,DLG4,EGF,EGFR,ERBB3,FGF2,FGFR1,GDNF,GRIN2B,IL2RA,IL2RB,KL,MET,NCAM1,NEFL,NRG1	small molecule	Amlexanox is an antiallergic drug, clinically effective for atopic diseases, especially allergic asthma and rhinitis. Amlexanox as a topical paste is a well tolerated treatment of recurrent aphthous ulcers. Recurrent aphthous ulcer (RAU) is the most prevalent oral mucosal disease in humans, estimated to affect between 5% and 50% of the general population.
amlexanox	DB01025	FGF1,S100A13,IL3,S100A12	Major depressive disorder	0.000104237	C1269683	ARTN,CAMK2A,CSF2,CSF2RB,DLG4,EGF,EGFR,ERBB3,FGF2,FGF9,FGFR1,FGFR2,GDNF,GRIN2A,GRIN2B,IL2,IL2RA,IL2RB,KL,MET,NCAM1,NEFL,NRG1	small molecule	Amlexanox is an antiallergic drug, clinically effective for atopic diseases, especially allergic asthma and rhinitis. Amlexanox as a topical paste is a well tolerated treatment of recurrent aphthous ulcers. Recurrent aphthous ulcer (RAU) is the most prevalent oral mucosal disease in humans, estimated to affect between 5% and 50% of the general population.
ricinoleic acid	DB02955	TRPV1,CNR2,CNR1	Major depressive disorder	0.000134964	C1269683	ACKR3,APP,CNR1,CORT,CXCL10,CXCR6,GAL,NPY,PDYN,POMC,SST,SSTR4,SSTR5	small molecule
ricinoleic acid	DB02955	TRPV1,CNR2,CNR1	Bipolar Disorder	0.000147059	C0005586	ACKR3,AGT,ANXA1,APP,CNR1,CNR2,CXCL8,CXCR6,FPR3,GAL,HCAR2,HCAR3,HTR1E,HTR5A,MCHR1,MCHR2,PDYN,PMCH,POMC,SST,SSTR4,SSTR5	small molecule
ricinoleic acid	DB02955	TRPV1,CNR2,CNR1	Unipolar Depression	0.000156405	C0041696	APP,CNR1,CNR2,CXCL10,GAL,GNB1,HTR5A,NPY,PDYN,POMC,SST,SSTR5	small molecule
ricinoleic acid	DB02955	TRPV1,CNR2,CNR1	Schizophrenia	0.0002779	C0036341	ACKR3,ADORA1,ANXA1,APP,C3,CCL21,CCR5,CHRM4,CNR1,CNR2,CXCL12,CXCL8,CXCR4,CXCR6,GNB1,HCAR2,HCAR3,HRH3,HRH4,HTR1D,HTR1F,HTR5A,MCHR1,MCHR2,NPY,OPRK1,PDYN,PNOC,POMC,SST,SSTR4,SSTR5,SUCNR1	small molecule
4-[(10s,14s,18s)-18-(2-amino-2-oxoethyl)-14-(1-naphthylmethyl)-8,17,20-trioxo-7,16,19-triazaspiro[5.14]icos-11-en-10-yl]benzylphosphonic acid	DB03276	GRB2	Major depressive disorder	8.63514e-05	C1269683	ARRB1,ARTN,AVP,BCR,CAMK2A,CHRM2,CSF2,CSF2RB,DLG4,EGF,EGFR,ERBB3,FGF2,FGF9,FGFR1,FGFR2,GDNF,GRIN2A,GRIN2B,HSP90AA1,IL2,IL2RA,IL2RB,KL,M6PR,MET,NCAM1,NEFL,NRG1,RAC1,VAMP2	small molecule
4-[(10s,14s,18s)-18-(2-amino-2-oxoethyl)-14-(1-naphthylmethyl)-8,17,20-trioxo-7,16,19-triazaspiro[5.14]icos-11-en-10-yl]benzylphosphonic acid	DB03276	GRB2	Bipolar Disorder	9.7027e-05	C0005586	ADRB2,AMPH,APOB,AVP,BCR,CAMK2A,CHRM2,CLTA,CSF2,DLG4,EGFR,ERBB2,ERBB3,ERBB4,FGF17,FGF20,FGFR1,FGFR2,FYN,FZD4,GDNF,GFRA2,GRIN1,GRIN2A,GRIN2B,GRIN2C,HGF,HIP1R,HLA-E,HRAS,IL2RB,KIT,NCAM1,NEFL,NRAS,NRG1,NRTN,PDGFRA,PIK3C2A,PIK3CA,PLCG1,PSPN,RAC1,RASGRF1,RASGRP1,SOS1,SPTBN1,SYNJ1,UBC	small molecule
4-[(10s,14s,18s)-18-(2-amino-2-oxoethyl)-14-(1-naphthylmethyl)-8,17,20-trioxo-7,16,19-triazaspiro[5.14]icos-11-en-10-yl]benzylphosphonic acid	DB03276	GRB2	Unipolar Depression	9.82432e-05	C0041696	ARRB1,ARTN,AVP,BCR,CAMK2A,CHRM2,CSF2,CSF2RB,DLG4,EGF,EGFR,ERBB3,FGF2,FGFR1,GDNF,GRIN2B,HSP90AA1,IL2RA,IL2RB,KL,M6PR,MET,NCAM1,NEFL,NRG1,RAC1,VAMP2	small molecule
4-[(10s,14s,18s)-18-(2-amino-2-oxoethyl)-14-(1-naphthylmethyl)-8,17,20-trioxo-7,16,19-triazaspiro[5.14]icos-11-en-10-yl]benzylphosphonic acid	DB03276	GRB2	Schizophrenia	0.000105676	C0036341	ACTR2,AKAP9,AVP,B2M,BTC,CALM3,CAMK2A,CAMK2B,CDC42,CHRM2,CLTB,CSF2,CSF2RA,CSF2RB,DLG4,DNAJC6,DNM2,EGF,EGFR,EPN2,ERBB3,ERBB4,FGF2,FGF8,FGFR1,FGFR2,FYN,GDNF,GFRA1,GFRA2,GFRA3,GRB2,GRIN1,GRIN2A,GRIN2B,GRIN2C,GRIN2D,HGF,HLA-E,HSP90AA1,IGLC7,IL2,IL2RA,IL2RG,IL3,IL3RA,KIAA0319,KIT,LCK,LRP2,MET,NCAM1,NEFL,NRG1,PDGFB,PDGFRB,PICALM,PIK3C2A,PIK3CA,PIK3CB,PIK3CD,PIK3R1,PTPRA,RAC1,RANBP9,RASGRF1,RASGRF2,SH3GL…	small molecule
zuclopenthixol	DB01624	HTR2A,CYP2D6,DRD1,CYP3A4,ADRA2A,DRD2,DRD5,HRH1,ADRA1A	Unipolar Depression	7.19785e-05	C0041696	ADCYAP1R1,ADRA1A,ADRA2A,ANKK1,APP,CHRM3,CNR2,CRH,CXCL10,CYP2D6,DRD1,DRD2,DRD4,DRD5,GAL,GHRL,GNB1,GRM1,GRM5,HCRT,HTR2A,HTR4,HTR5A,NPY,OXT,PDYN,POMC,PROK2,PROKR2,SST,SSTR5,TRH,VIP	small molecule	Zuclopenthixol, also known as Zuclopentixol or Zuclopenthixolum, is an antipsychotic agent. Zuclopenthixol is a thioxanthene-based neuroleptic with therapeutic actions similar to the phenothiazine antipsychotics. It is an antagonist at D1 and D2 dopamine receptors. Major brands of zuclopenthixol are Cisordinol, Acuphase, and Clopixol. This drug is a liquid. This compound belongs to the thioxanthe…
zuclopenthixol	DB01624	HTR2A,CYP2D6,DRD1,CYP3A4,ADRA2A,DRD2,DRD5,HRH1,ADRA1A	Major depressive disorder	8.14682e-05	C1269683	ACKR3,ADCYAP1R1,ADRA1A,ADRA2A,ADRA2B,ADRA2C,ANKK1,APP,CHRM3,CORT,CRH,CXCL10,CXCR6,CYP2D6,DRD1,DRD2,DRD4,GAL,GRM5,HCRT,HTR2A,HTR4,NPY,OXT,PDYN,POMC,PROK2,PROKR2,SST,SSTR4,SSTR5,TAC1,TRH,VIP	small molecule	Zuclopenthixol, also known as Zuclopentixol or Zuclopenthixolum, is an antipsychotic agent. Zuclopenthixol is a thioxanthene-based neuroleptic with therapeutic actions similar to the phenothiazine antipsychotics. It is an antagonist at D1 and D2 dopamine receptors. Major brands of zuclopenthixol are Cisordinol, Acuphase, and Clopixol. This drug is a liquid. This compound belongs to the thioxanthe…
zuclopenthixol	DB01624	HTR2A,CYP2D6,DRD1,CYP3A4,ADRA2A,DRD2,DRD5,HRH1,ADRA1A	Bipolar Disorder	9.31065e-05	C0005586	ACKR3,ADCYAP1,ADCYAP1R1,ADM,ADRA1A,ADRA1B,ADRA1D,ADRA2B,ADRA2C,AGT,ANKK1,ANXA1,APP,AVPR1A,AVPR1B,CALCA,CCK,CHRM3,CNR2,CRH,CXCL8,CXCR6,DRD1,DRD2,DRD4,DRD5,FFAR2,FPR3,GAL,GNAZ,GRM5,HCAR2,HCAR3,HTR1E,HTR2A,HTR4,HTR5A,MCHR1,MCHR2,P2RY1,P2RY2,PDYN,PMCH,POMC,PROK2,PROKR2,SST,SSTR4,SSTR5,TAC1,TSHB,VIP	small molecule	Zuclopenthixol, also known as Zuclopentixol or Zuclopenthixolum, is an antipsychotic agent. Zuclopenthixol is a thioxanthene-based neuroleptic with therapeutic actions similar to the phenothiazine antipsychotics. It is an antagonist at D1 and D2 dopamine receptors. Major brands of zuclopenthixol are Cisordinol, Acuphase, and Clopixol. This drug is a liquid. This compound belongs to the thioxanthe…
zuclopenthixol	DB01624	HTR2A,CYP2D6,DRD1,CYP3A4,ADRA2A,DRD2,DRD5,HRH1,ADRA1A	Schizophrenia	0.000145568	C0036341	ACKR3,ADCYAP1,ADCYAP1R1,ADM,ADORA1,ADRA1A,ADRA1D,ADRA2A,ADRA2B,ADRA2C,ANKK1,ANXA1,APP,AVPR1A,C3,CCK,CCL21,CCR5,CHRM1,CHRM3,CHRM4,CHRM5,CNR2,CRH,CXCL12,CXCL8,CXCR4,CXCR6,CYP2D6,CYP3A4,DRD1,DRD2,DRD4,DRD5,F2,GHRL,GNAQ,GNAS,GNB1,GRM1,GRM5,HCAR2,HCAR3,HCRT,HRH1,HRH2,HRH3,HRH4,HTR1D,HTR1F,HTR2A,HTR4,HTR5A,HTR6,MCHR1,MCHR2,MLN,NMB,NPS,NPSR1,NPY,NTS,OPRK1,OXT,P2RY1,P2RY2,PDYN,PNOC,POMC,SST,SSTR4,SSTR5,S…	small molecule	Zuclopenthixol, also known as Zuclopentixol or Zuclopenthixolum, is an antipsychotic agent. Zuclopenthixol is a thioxanthene-based neuroleptic with therapeutic actions similar to the phenothiazine antipsychotics. It is an antagonist at D1 and D2 dopamine receptors. Major brands of zuclopenthixol are Cisordinol, Acuphase, and Clopixol. This drug is a liquid. This compound belongs to the thioxanthe…
vilanterol	DB09082	ADRB2,CYP3A4	Unipolar Depression	9.67742e-05	C0041696	ADCYAP1R1,ARRB1,AVP,CHRM2,CRH,DRD5,EGF,EGFR,GNB1,HTR4,M6PR,VAMP2,VIP	small molecule	Vilanterol is a selective long-acting beta2-adrenergic agonist (LABA) with inherent 24-hour activity for once daily treatment of COPD and asthma. Its pharmacological effect is attributable to stimulation of intracellular adenylyl cyclase which catalyzes the conversion of adenosine triphosphate (ATP) to cyclic-3',5'-adenosine monophosphate (cAMP). Increases in cyclic AMP are associated with relaxa…
scopolamine	DB00747	CHRM1,CHRM3,CHRNB2,SI,ABCB1,CHRM2,CHRM4,CHRM5,CHRNA4	Unipolar Depression	7.54623e-05	C0041696	ABCB1,APP,ARRB1,AVP,CHRM2,CHRM3,CHRNA4,CNR2,CXCL10,EGF,EGFR,GAL,GHRL,GNB1,GRM1,GRM5,HCRT,HTR5A,M6PR,NPY,OXT,PDYN,POMC,PROK2,PROKR2,SST,SSTR5,TRH,VAMP2	small molecule	An alkaloid from Solanaceae, especially Datura metel L. and Scopola carniolica. Scopolamine and its quaternary derivatives act as antimuscarinics like atropine, but may have more central nervous system effects. Among the many uses are as an anesthetic premedication, in urinary incontinence, in motion sickness, as an antispasmodic, and as a mydriatic and cycloplegic.
scopolamine	DB00747	CHRM1,CHRM3,CHRNB2,SI,ABCB1,CHRM2,CHRM4,CHRM5,CHRNA4	Major depressive disorder	7.76279e-05	C1269683	ABCB1,ACKR3,APP,ARRB1,AVP,CHRM2,CHRM3,CHRNA4,CORT,CXCL10,CXCR6,EGF,EGFR,GAL,GRM5,HCRT,M6PR,NPY,OXT,PDYN,POMC,PROK2,PROKR2,SST,SSTR4,SSTR5,TAC1,TRH,VAMP2	small molecule	An alkaloid from Solanaceae, especially Datura metel L. and Scopola carniolica. Scopolamine and its quaternary derivatives act as antimuscarinics like atropine, but may have more central nervous system effects. Among the many uses are as an anesthetic premedication, in urinary incontinence, in motion sickness, as an antispasmodic, and as a mydriatic and cycloplegic.
scopolamine	DB00747	CHRM1,CHRM3,CHRNB2,SI,ABCB1,CHRM2,CHRM4,CHRM5,CHRNA4	Bipolar Disorder	8.92887e-05	C0005586	ABCB1,ACKR3,ADRA1D,ADRB2,AGT,AMPH,ANXA1,APOB,APP,ARRB2,AVP,AVPR1A,AVPR1B,CCK,CHRM2,CHRM3,CLTA,CNR2,CXCL8,CXCR6,EGFR,FFAR2,FPR3,FZD4,GAL,GRM5,HCAR2,HCAR3,HIP1R,HTR1E,HTR5A,MCHR1,MCHR2,P2RY1,P2RY2,PDYN,PIK3C2A,PMCH,POMC,PROK2,PROKR2,SST,SSTR4,SSTR5,SYNJ1,TAC1,UBC	small molecule	An alkaloid from Solanaceae, especially Datura metel L. and Scopola carniolica. Scopolamine and its quaternary derivatives act as antimuscarinics like atropine, but may have more central nervous system effects. Among the many uses are as an anesthetic premedication, in urinary incontinence, in motion sickness, as an antispasmodic, and as a mydriatic and cycloplegic.
scopolamine	DB00747	CHRM1,CHRM3,CHRNB2,SI,ABCB1,CHRM2,CHRM4,CHRM5,CHRNA4	Schizophrenia	0.00010095	C0036341	ABCB1,ACKR3,ACTR2,ADORA1,ADRA1D,ANXA1,APP,ARRB2,AVP,AVPR1A,C3,CCK,CCL21,CCR5,CHRM1,CHRM2,CHRM3,CHRM4,CHRM5,CHRNA4,CHRNB2,CLTB,CNR2,CXCL12,CXCL8,CXCR4,CXCR6,DNAJC6,DNM2,EGF,EGFR,EPN2,F2,GHRL,GNAQ,GNB1,GRB2,GRM1,GRM5,HCAR2,HCAR3,HCRT,HRH1,HRH3,HRH4,HTR1D,HTR1F,HTR5A,KIAA0319,LRP2,MCHR1,MCHR2,MLN,NMB,NPS,NPSR1,NPY,NTS,OPRK1,OXT,P2RY1,P2RY2,PDYN,PICALM,PIK3C2A,PNOC,POMC,SH3GL2,SST,SSTR4,SSTR5,STON2,S…	small molecule	An alkaloid from Solanaceae, especially Datura metel L. and Scopola carniolica. Scopolamine and its quaternary derivatives act as antimuscarinics like atropine, but may have more central nervous system effects. Among the many uses are as an anesthetic premedication, in urinary incontinence, in motion sickness, as an antispasmodic, and as a mydriatic and cycloplegic.
cisapride	DB00604	HTR2A,CYP2C19,CYP3A4,CYP2C8,HTR3A,HTR4,CYP3A7,CYP3A5,CYP2B6,CYP2C9,KCNH2,CYP2D6,CYP2A6	Unipolar Depression	0.000101644	C0041696	ADCYAP1R1,CHRM3,CRH,CYP2C19,CYP2C9,CYP2D6,DRD5,GHRL,GNB1,GRM1,GRM5,HCRT,HTR2A,HTR3A,HTR4,OXT,PROK2,PROKR2,TRH,VIP	small molecule	In many countries (including Canada) cisapride has been either withdrawn or has had its indications limited due to reports about long QT syndrome due to cisapride, which predisposes to arrhythmias. The FDA issued a warning letter regarding this risk to health care professionals and patients.
cisapride	DB00604	HTR2A,CYP2C19,CYP3A4,CYP2C8,HTR3A,HTR4,CYP3A7,CYP3A5,CYP2B6,CYP2C9,KCNH2,CYP2D6,CYP2A6	Major depressive disorder	0.000203538	C1269683	ADCYAP1R1,CHRM3,CRH,CYP2C19,CYP2C9,CYP2D6,GRM5,HCRT,HTR2A,HTR3A,HTR4,OXT,PROK2,PROKR2,TAC1,TRH,VIP	small molecule	In many countries (including Canada) cisapride has been either withdrawn or has had its indications limited due to reports about long QT syndrome due to cisapride, which predisposes to arrhythmias. The FDA issued a warning letter regarding this risk to health care professionals and patients.
flupirtine	DB06623	ADRA2A	Major depressive disorder	0.000122449	C1269683	ADRA2A,ADRA2B,ADRA2C,DRD4	small molecule	Flupirtine is a pyridine derivative that is in clinical use as a nonopioid analgesic. It was approved for the treatment of pain in 1984 in Europe. It is not approved for use in the U.S. or Canada, but is currently in phase II trials for the treatment of fibromyalgia.
flupirtine	DB06623	ADRA2A	Bipolar Disorder	0.000222635	C0005586	ADRA2B,ADRA2C,ANXA1,DRD4,GNAZ	small molecule	Flupirtine is a pyridine derivative that is in clinical use as a nonopioid analgesic. It was approved for the treatment of pain in 1984 in Europe. It is not approved for use in the U.S. or Canada, but is currently in phase II trials for the treatment of fibromyalgia.
flupirtine	DB06623	ADRA2A	Unipolar Depression	0.00028757	C0041696	ADRA2A,DRD4,GNB1	small molecule	Flupirtine is a pyridine derivative that is in clinical use as a nonopioid analgesic. It was approved for the treatment of pain in 1984 in Europe. It is not approved for use in the U.S. or Canada, but is currently in phase II trials for the treatment of fibromyalgia.
trapidil	DB09283	PDGFRB	Bipolar Disorder	0.000481495	C0005586	ERBB2,ERBB4,FGF17,FGF20,NRG1,PDGFRA,PIK3CA,SOS1	small molecule	Trapidil, a platelet-derived growth factor antagonist, was originally developed as a vasodilator and anti-platelet agent and has been used to treat patients with ischemic coronary heart, liver, and kidney disease.
trapidil	DB09283	PDGFRB	Schizophrenia	0.000541637	C0036341	BTC,ERBB4,FGF2,FGF8,GRB2,NRG1,PDGFB,PDGFRB,PIK3CA,PIK3CB,PIK3R1,SOS1	small molecule	Trapidil, a platelet-derived growth factor antagonist, was originally developed as a vasodilator and anti-platelet agent and has been used to treat patients with ischemic coronary heart, liver, and kidney disease.
1-dodecanol	DB06894	sdsA1,FAAH	Bipolar Disorder	6.72269e-05	C0005586	FAAH	small molecule
1-dodecanol	DB06894	sdsA1,FAAH	Schizophrenia	0.000386555	C0036341	FAAH	small molecule
1-dodecanol	DB06894	sdsA1,FAAH	Unipolar Depression	0.000436975	C0041696	FAAH	small molecule
1-dodecanol	DB06894	sdsA1,FAAH	Major depressive disorder	0.00087395	C1269683	FAAH	small molecule
medical cannabis	DB14009	CYP1A2,CYP2C19,NAPEPLD,SMPD1,PLA2G1B,CHRNA7,PTGS1,HTR2A,OPRM1,TRPV1,CACNA1G,ABCG2,TRPA1,SLC29A1,GPR12,TRPV4,CACNA1I,ALOX15,AANAT,VDAC1,SOD1,GSR,OPRD1,CYP1A1,CYP1B1,CACNA1H,CRYZ,PPARG,NAAA,GLRA3,CYP3A7,GLRA1,HTR1A,CYP2C9,CYP3A5,CAT,GPR18,TRPV3,TRPM8,ALOX5,HMGCR,ACAT1,IDO1,TRPV2,GPX1,CYP3A4,PTGS2,CNR2,FAAH,CYP17A1,GPR55,CNR1,CYP2D6,ABCC1	Unipolar Depression	6.99459e-05	C0041696	ABCC1,ALB,APP,CAT,CHRM3,CHRNA7,CNR1,CNR2,CXCL10,CYP2C19,CYP2C9,CYP2D6,FAAH,GAL,GHRL,GNB1,GRM1,GRM5,HCRT,HTR1A,HTR2A,HTR5A,NPY,OPRM1,OXT,PDYN,POMC,PROK2,PROKR2,PTGS2,SOD1,SST,SSTR5,TRH	biotech	The use of the plant species _Cannabis sativa_ and _Cannabis indica_, popularly known as marijuana, has gained popularity in recent years for the management of a wide variety of medical conditions as a wave of legalization in North America has changed public and medical opinion on its use. Consequently, an expanding body of evidence has begun to emerge that has demonstrated its potential usefulne…
medical cannabis	DB14009	CYP1A2,CYP2C19,NAPEPLD,SMPD1,PLA2G1B,CHRNA7,PTGS1,HTR2A,OPRM1,TRPV1,CACNA1G,ABCG2,TRPA1,SLC29A1,GPR12,TRPV4,CACNA1I,ALOX15,AANAT,VDAC1,SOD1,GSR,OPRD1,CYP1A1,CYP1B1,CACNA1H,CRYZ,PPARG,NAAA,GLRA3,CYP3A7,GLRA1,HTR1A,CYP2C9,CYP3A5,CAT,GPR18,TRPV3,TRPM8,ALOX5,HMGCR,ACAT1,IDO1,TRPV2,GPX1,CYP3A4,PTGS2,CNR2,FAAH,CYP17A1,GPR55,CNR1,CYP2D6,ABCC1	Major depressive disorder	7.16902e-05	C1269683	ABCC1,ACKR3,APP,CAT,CHRM3,CHRNA7,CNR1,CORT,CXCL10,CXCR6,CYP1A2,CYP2C19,CYP2C9,CYP2D6,FAAH,GAL,GRM5,HCRT,HTR1A,HTR2A,IDO1,NPY,OPRM1,OXT,PDYN,POMC,PROK2,PROKR2,PTGS2,SOD1,SST,SSTR4,SSTR5,TAC1,TRH	biotech	The use of the plant species _Cannabis sativa_ and _Cannabis indica_, popularly known as marijuana, has gained popularity in recent years for the management of a wide variety of medical conditions as a wave of legalization in North America has changed public and medical opinion on its use. Consequently, an expanding body of evidence has begun to emerge that has demonstrated its potential usefulne…
deoxycholic acid	DB03619	GSTP1,SLC10A2,ABCB11,GPBAR1,SLC10A1,EFL1,cbh,aldA,SLCO1A2,acrB,NR1H4	Unipolar Depression	0.000329019	C0041696	ADCYAP1R1,CRH,DRD5,GNB1,HTR4,VIP	small molecule	Deoxycholic acid is a a bile acid which emulsifies and solubilizes dietary fats in the intestine, and when injected subcutaneously, it disrupts cell membranes in adipocytes and destroys fat cells in that tissue. In April 2015, deoxycholic acid was approved by the FDA for the treatment submental fat to improve aesthetic appearance and reduce facial fullness or convexity. It is marketed under the b…
fluspirilene	DB04842	HTR2A,DRD2,CYP3A4,CACNG1	Unipolar Depression	8.05094e-05	C0041696	ANKK1,APP,CHRM3,CNR2,CXCL10,DRD2,GAL,GHRL,GNB1,GRM1,GRM5,HCRT,HTR2A,HTR5A,NPY,OXT,PDYN,POMC,PROK2,PROKR2,SST,SSTR5,TRH	small molecule	A long-acting injectable antipsychotic agent used for chronic schizophrenia.
fluspirilene	DB04842	HTR2A,DRD2,CYP3A4,CACNG1	Major depressive disorder	8.35312e-05	C1269683	ACKR3,ANKK1,APP,CHRM3,CORT,CXCL10,CXCR6,DRD2,GAL,GRM5,HCRT,HTR2A,NPY,OXT,PDYN,POMC,PROK2,PROKR2,SST,SSTR4,SSTR5,TAC1,TRH	small molecule	A long-acting injectable antipsychotic agent used for chronic schizophrenia.
fluspirilene	DB04842	HTR2A,DRD2,CYP3A4,CACNG1	Bipolar Disorder	0.000100367	C0005586	ACKR3,ADRA1D,AGT,ANKK1,ANXA1,APP,AVPR1A,AVPR1B,CCK,CHRM3,CNR2,CXCL8,CXCR6,DRD2,FFAR2,FPR3,GAL,GRM5,HCAR2,HCAR3,HTR1E,HTR2A,HTR5A,MCHR1,MCHR2,P2RY1,P2RY2,PDYN,PMCH,POMC,PROK2,PROKR2,SST,SSTR4,SSTR5,TAC1	small molecule	A long-acting injectable antipsychotic agent used for chronic schizophrenia.
fluspirilene	DB04842	HTR2A,DRD2,CYP3A4,CACNG1	Schizophrenia	0.000118282	C0036341	ACKR3,ADORA1,ADRA1D,ANKK1,ANXA1,APP,AVPR1A,C3,CCK,CCL21,CCR5,CHRM1,CHRM3,CHRM4,CHRM5,CNR2,CXCL12,CXCL8,CXCR4,CXCR6,CYP3A4,DRD2,F2,GHRL,GNAQ,GNB1,GRM1,GRM5,HCAR2,HCAR3,HCRT,HRH1,HRH3,HRH4,HTR1D,HTR1F,HTR2A,HTR5A,MCHR1,MCHR2,MLN,NMB,NPS,NPSR1,NPY,NTS,OPRK1,OXT,P2RY1,P2RY2,PDYN,PNOC,POMC,SST,SSTR4,SSTR5,SUCNR1,TAC1	small molecule	A long-acting injectable antipsychotic agent used for chronic schizophrenia.
2-{[2-oxo-2-(1-piperidinyl)ethyl]sulfanyl}-6-(trifluoromethyl)-4(1h)-pyrimidinone	DB03009	FABP4	Schizophrenia	0.0005	C0036341	FABP4	small molecule
3-[(4'-cyanobiphenyl-4-yl)oxy]-n-hydroxypropanamide	DB08030	MMP3	Bipolar Disorder	6.74487e-05	C0005586	MMP3	small molecule
3-[(4'-cyanobiphenyl-4-yl)oxy]-n-hydroxypropanamide	DB08030	MMP3	Schizophrenia	0.000422287	C0036341	MMP3	small molecule
elaidoylamide	DB03784	PLA2G2A	Bipolar Disorder	9.39597e-05	C0005586	PLA2G2A	small molecule
elaidoylamide	DB03784	PLA2G2A	Schizophrenia	0.000510067	C0036341	PLA2G2A	small molecule
agmatine	DB08838	SLC22A1,SLC22A3,CYP3A4,GRIN1,ASIC3,CACNA1B,CHRNA1,KCNJ1,SLC22A2,NISCH,ADRA2C,SLC7A7	Bipolar Disorder	0.000106612	C0005586	ADRA2B,ADRA2C,ANXA1,CAMK2A,DLG4,FYN,GNAZ,GRIN1,GRIN2A,GRIN2B,GRIN2C,SOS1	small molecule	Agmantine is a natural metabolite of the amino acid arginine. It is formed when arginine is decarboxylated by the enzyme arginine decarboxylase and is found naturally in ragweed pollen, ergot fungi, octopus muscle, herring sperm, sponges, and the mammalian brain. Agmatine is both an experimental and investigational drug. As an investigational drug, it is being studied in a non-blinded prospective…
agmatine	DB08838	SLC22A1,SLC22A3,CYP3A4,GRIN1,ASIC3,CACNA1B,CHRNA1,KCNJ1,SLC22A2,NISCH,ADRA2C,SLC7A7	Major depressive disorder	0.000112397	C1269683	ADRA2A,ADRA2B,ADRA2C,CAMK2A,DLG4,GRIN2A,GRIN2B	small molecule	Agmantine is a natural metabolite of the amino acid arginine. It is formed when arginine is decarboxylated by the enzyme arginine decarboxylase and is found naturally in ragweed pollen, ergot fungi, octopus muscle, herring sperm, sponges, and the mammalian brain. Agmatine is both an experimental and investigational drug. As an investigational drug, it is being studied in a non-blinded prospective…
n-[3-(aminomethyl)benzyl]acetamidine	DB02044	NOS2,NOS3,NOS1	Schizophrenia	0.00059369	C0036341	CALM3,HSP90AA1,NOS2,NOS3	small molecule
n-[3-(aminomethyl)benzyl]acetamidine	DB02044	NOS2,NOS3,NOS1	Unipolar Depression	0.000630975	C0041696	HSP90AA1,NOS3	small molecule
n-[3-(aminomethyl)benzyl]acetamidine	DB02044	NOS2,NOS3,NOS1	Major depressive disorder	0.000648184	C1269683	HSP90AA1,NOS3	small molecule
4-[5-[2-(1-phenyl-ethylamino)-pyrimidin-4-yl]-1-methyl-4-(3-trifluoromethylphenyl)-1h-imidazol-2-yl]-piperidine	DB01761	MAPK14	Schizophrenia	0.000474074	C0036341	MAPK14	small molecule
prx-08066	DB05607	HTR2B	Unipolar Depression	0.000104867	C0041696	CHRM3,GHRL,GNB1,GRM1,GRM5,HCRT,OXT,PROK2,PROKR2,TRH	small molecule
prx-08066	DB05607	HTR2B	Schizophrenia	0.00013059	C0036341	ADRA1D,AVPR1A,CCK,CHRM1,CHRM3,CHRM5,F2,GHRL,GNAQ,GNB1,GRM1,GRM5,HCRT,HRH1,MLN,NMB,NPS,NPSR1,NTS,OXT,P2RY1,P2RY2,TAC1	small molecule
prx-08066	DB05607	HTR2B	Major depressive disorder	0.000227147	C1269683	CHRM3,GRM5,HCRT,OXT,PROK2,PROKR2,TAC1,TRH	small molecule
prx-08066	DB05607	HTR2B	Bipolar Disorder	0.000255639	C0005586	ADRA1D,AGT,AVPR1A,AVPR1B,CCK,CHRM3,FFAR2,GRM5,P2RY1,P2RY2,PROK2,PROKR2,TAC1	small molecule
insulin glargine	DB00047	CYP1A2,IGF1R,INSR	Paranoid Schizophrenia	0.000331007	C0036349	CYP1A2	biotech	Insulin glargine is a long-acting form of insulin used for the treatment of hyperglycemia caused by Type 1 and Type 2 Diabetes. Insulin is typically prescribed for the management of diabetes mellitus to mimic the activity of endogenously produced human insulin, a peptide hormone produced by beta cells of the pancreas that promotes glucose metabolism. Insulin is released from the pancreas followin…
tenecteplase	DB00031	FGA,CALR,PLG,CLEC3B,CANX,SERPINB2,PLAUR,ANXA2,SERPINE1,KRT8,LRP1	Unipolar Depression	0.00045387	C0041696	LRP1,PDIA3,PLG,SERPINE1	biotech	Tenecteplase is a tissue plasminogen activator (tPA) developed from modifications of natural human tPA complementary DNA (cDNA). It is a 527 amino acid with a substitution of threonine 103 with asparagine and substitution of asparagine 117 with glutamine within the kringle 1 domain, and a tetra-alanine substitution at amino acids 296-299 in the protease domain.
tenecteplase	DB00031	FGA,CALR,PLG,CLEC3B,CANX,SERPINB2,PLAUR,ANXA2,SERPINE1,KRT8,LRP1	Major depressive disorder	0.000470588	C1269683	LRP1,PDIA3,PLG,SERPINE1	biotech	Tenecteplase is a tissue plasminogen activator (tPA) developed from modifications of natural human tPA complementary DNA (cDNA). It is a 527 amino acid with a substitution of threonine 103 with asparagine and substitution of asparagine 117 with glutamine within the kringle 1 domain, and a tetra-alanine substitution at amino acids 296-299 in the protease domain.
tenecteplase	DB00031	FGA,CALR,PLG,CLEC3B,CANX,SERPINB2,PLAUR,ANXA2,SERPINE1,KRT8,LRP1	Schizophrenia	0.00053808	C0036341	CALR,FGA,ITGB3,LRP1,PLAT,PLG,TAP1,TAP2,TAPBP	biotech	Tenecteplase is a tissue plasminogen activator (tPA) developed from modifications of natural human tPA complementary DNA (cDNA). It is a 527 amino acid with a substitution of threonine 103 with asparagine and substitution of asparagine 117 with glutamine within the kringle 1 domain, and a tetra-alanine substitution at amino acids 296-299 in the protease domain.
tenecteplase	DB00031	FGA,CALR,PLG,CLEC3B,CANX,SERPINB2,PLAUR,ANXA2,SERPINE1,KRT8,LRP1	Paranoid Schizophrenia	0.000585759	C0036349	CALR	biotech	Tenecteplase is a tissue plasminogen activator (tPA) developed from modifications of natural human tPA complementary DNA (cDNA). It is a 527 amino acid with a substitution of threonine 103 with asparagine and substitution of asparagine 117 with glutamine within the kringle 1 domain, and a tetra-alanine substitution at amino acids 296-299 in the protease domain.
ysil6	DB05017	IL6,TNF	Paranoid Schizophrenia	0.000180237	C0036349	IL6,TNF	small molecule	YSIL6 is a small-molecule drug in development for the treatment of inflammatory diseases, including rheumatoid arthritis and psoriasis. The molecule works by inhibiting TNF-alpha and IL-6 production in T-cells and macrophages, and by inhibiting T-cell proliferation and migration.
ysil6	DB05017	IL6,TNF	Unipolar Depression	0.000732824	C0041696	IL6,LTA,TNF	small molecule	YSIL6 is a small-molecule drug in development for the treatment of inflammatory diseases, including rheumatoid arthritis and psoriasis. The molecule works by inhibiting TNF-alpha and IL-6 production in T-cells and macrophages, and by inhibiting T-cell proliferation and migration.
ysil6	DB05017	IL6,TNF	Major depressive disorder	0.000747243	C1269683	IL6,LTA,TNF	small molecule	YSIL6 is a small-molecule drug in development for the treatment of inflammatory diseases, including rheumatoid arthritis and psoriasis. The molecule works by inhibiting TNF-alpha and IL-6 production in T-cells and macrophages, and by inhibiting T-cell proliferation and migration.
acefylline	DB13573	CYP1A2	Paranoid Schizophrenia	0.000245509	C0036349	CYP1A2	small molecule
metaraminol	DB00610	ADRA1A	Unipolar Depression	8.55926e-05	C0041696	ADRA1A,CHRM3,GHRL,GNB1,GRM1,GRM5,HCRT,OXT,PROK2,PROKR2,TRH	small molecule	An adrenergic agonist that acts predominantly at alpha adrenergic receptors and also stimulates the release of norepinephrine. It has been used primarily as a vasoconstrictor in the treatment of hypotension.
metaraminol	DB00610	ADRA1A	Schizophrenia	0.000125097	C0036341	ADRA1A,ADRA1D,AVPR1A,CCK,CHRM1,CHRM3,CHRM5,F2,GHRL,GNAQ,GNB1,GRM1,GRM5,HCRT,HRH1,MLN,NMB,NPS,NPSR1,NTS,OXT,P2RY1,P2RY2,TAC1	small molecule	An adrenergic agonist that acts predominantly at alpha adrenergic receptors and also stimulates the release of norepinephrine. It has been used primarily as a vasoconstrictor in the treatment of hypotension.
metaraminol	DB00610	ADRA1A	Bipolar Disorder	0.000134779	C0005586	ADRA1A,ADRA1B,ADRA1D,AGT,AVPR1A,AVPR1B,CCK,CHRM3,FFAR2,GRM5,P2RY1,P2RY2,PROK2,PROKR2,TAC1	small molecule	An adrenergic agonist that acts predominantly at alpha adrenergic receptors and also stimulates the release of norepinephrine. It has been used primarily as a vasoconstrictor in the treatment of hypotension.
metaraminol	DB00610	ADRA1A	Major depressive disorder	0.000136716	C1269683	ADRA1A,CHRM3,GRM5,HCRT,OXT,PROK2,PROKR2,TAC1,TRH	small molecule	An adrenergic agonist that acts predominantly at alpha adrenergic receptors and also stimulates the release of norepinephrine. It has been used primarily as a vasoconstrictor in the treatment of hypotension.
(4r)-4-(3-butoxy-4-methoxybenzyl)imidazolidin-2-one	DB06842	PDE4D,PDE4A	Schizophrenia	5e-05	C0036341	PDE4A,PDE4D	small molecule
(4r)-4-(3-butoxy-4-methoxybenzyl)imidazolidin-2-one	DB06842	PDE4D,PDE4A	Unipolar Depression	0.000815385	C0041696	PDE4A	small molecule
(4r)-4-(3-butoxy-4-methoxybenzyl)imidazolidin-2-one	DB06842	PDE4D,PDE4A	Major depressive disorder	0.000823077	C1269683	PDE4A	small molecule
astemizole	DB00637	CYP3A4,MAPT,ABCB11,ABCB1,KCNH2,CYP3A7,KCNH1,CYP3A5,CYP2J2,HRH1,CYP2D6	Unipolar Depression	0.000173562	C0041696	ABCB1,CHRM3,CYP2D6,GHRL,GNB1,GRM1,GRM5,HCRT,OXT,PROK2,PROKR2,TRH	small molecule	Astemizole is a long-acting, non-sedating second generation antihistamine used in the treatment of allergy symptoms. It was withdrawn from market by the manufacturer in 1999 due to the potential to cause arrhythmias at high doses, especially when when taken with CYP inhibitors or grapefruit juice.
doxepin	DB01142	CYP1A2,CYP2C19,CHRM1,ABCB1,SLC6A2,ORM1,ALB,HTR2B,HTR2A,ADRA1D,SLC6A4,KCNH2,HRH1,CYP2D6,HRH2,CHRM3,CHRM4,HTR1A,CYP2C9,HTR2C,CHRM5,HTR6,CYP3A4,CHRM2,HRH4,ADRA1B,ADRA1A	Unipolar Depression	8.33661e-05	C0041696	ABCB1,ADCYAP1R1,ADRA1A,ALB,APP,ARRB1,AVP,CHRM2,CHRM3,CNR2,CRH,CXCL10,CYP2C19,CYP2C9,CYP2D6,DRD5,EGF,EGFR,GABBR1,GAL,GHRL,GNB1,GRM1,GRM5,HCRT,HTR1A,HTR2A,HTR2C,HTR4,HTR5A,ITGB5,M6PR,NPY,OXT,PDE4B,PDYN,POMC,PROK2,PROKR2,SLC6A2,SLC6A4,SST,SSTR5,TRH,VAMP2,VIP	small molecule	Doxepin is a psychotropic agent with tricyclic antidepressant and anxiolytic properties.[T559] It is a tertiary amine that can be presented as an (E) and (Z) stereoisomers from which the (Z) form corresponds to [cidoxepin]. The common products for doxepin included a racemic mixture 5:1 (E):(Z).[T83] In a strict sense, doxepin is not a tricyclic antidepressant but it is commonly associated with th…
doxepin	DB01142	CYP1A2,CYP2C19,CHRM1,ABCB1,SLC6A2,ORM1,ALB,HTR2B,HTR2A,ADRA1D,SLC6A4,KCNH2,HRH1,CYP2D6,HRH2,CHRM3,CHRM4,HTR1A,CYP2C9,HTR2C,CHRM5,HTR6,CYP3A4,CHRM2,HRH4,ADRA1B,ADRA1A	Major depressive disorder	8.61188e-05	C1269683	ABCB1,ACKR3,ADCYAP1R1,ADRA1A,APP,ARRB1,AVP,CHRM2,CHRM3,CORT,CRH,CXCL10,CXCR6,CYP1A2,CYP2C19,CYP2C9,CYP2D6,EGF,EGFR,GABBR1,GAL,GRM5,HCRT,HTR1A,HTR2A,HTR2C,HTR4,M6PR,NPY,OXT,PDE4B,PDYN,POMC,PROK2,PROKR2,SLC6A2,SLC6A4,SST,SSTR4,SSTR5,TAC1,TRH,VAMP2,VIP	small molecule	Doxepin is a psychotropic agent with tricyclic antidepressant and anxiolytic properties.[T559] It is a tertiary amine that can be presented as an (E) and (Z) stereoisomers from which the (Z) form corresponds to [cidoxepin]. The common products for doxepin included a racemic mixture 5:1 (E):(Z).[T83] In a strict sense, doxepin is not a tricyclic antidepressant but it is commonly associated with th…
doxepin	DB01142	CYP1A2,CYP2C19,CHRM1,ABCB1,SLC6A2,ORM1,ALB,HTR2B,HTR2A,ADRA1D,SLC6A4,KCNH2,HRH1,CYP2D6,HRH2,CHRM3,CHRM4,HTR1A,CYP2C9,HTR2C,CHRM5,HTR6,CYP3A4,CHRM2,HRH4,ADRA1B,ADRA1A	Bipolar Disorder	0.000112335	C0005586	ABCB1,ACKR3,ADCYAP1,ADCYAP1R1,ADM,ADRA1A,ADRA1B,ADRA1D,ADRB2,AGT,AMPH,ANXA1,APOB,APP,ARRB2,AVP,AVPR1A,AVPR1B,CALCA,CCK,CHRM2,CHRM3,CLTA,CNR2,CRH,CXCL8,CXCR6,DMD,DRD5,EGFR,FFAR2,FPR3,FZD4,GAL,GRM5,HCAR2,HCAR3,HIP1R,HTR1A,HTR1E,HTR2A,HTR2C,HTR4,HTR5A,MCHR1,MCHR2,P2RY1,P2RY2,PALB2,PDE4B,PDYN,PIK3C2A,PMCH,POMC,PROK2,PROKR2,SLC6A2,SLC6A4,SST,SSTR4,SSTR5,SYNJ1,TAC1,TSHB,UBC,VIP	small molecule	Doxepin is a psychotropic agent with tricyclic antidepressant and anxiolytic properties.[T559] It is a tertiary amine that can be presented as an (E) and (Z) stereoisomers from which the (Z) form corresponds to [cidoxepin]. The common products for doxepin included a racemic mixture 5:1 (E):(Z).[T83] In a strict sense, doxepin is not a tricyclic antidepressant but it is commonly associated with th…
xamoterol	DB13781	ADRB1	Unipolar Depression	0.000190672	C0041696	ADCYAP1R1,ADRB1,CRH,DRD5,GNB1,HTR4,VIP	small molecule	Xamoterol is a β1-adrenoceptor partial agonist that has shown to improve systolic and diastolic function in studies with heart failure patients. It modulates the sympathetic control of the heart but has no agonist action on β2-adrenoceptors.
n-({(1r)-1-carboxy-2-[(4-fluorobenzyl)sulfanyl]ethyl}carbamoyl)-l-glutamic acid	DB07754	FOLH1	Schizophrenia	0.000453333	C0036341	FOLH1	small molecule
corifollitropin alfa	DB09066	FSHR	Unipolar Depression	0.00031267	C0041696	ADCYAP1R1,CRH,DRD5,GNB1,HTR4,VIP	biotech	Corifollitropin alfa, also known as _Elonva_ is used in women undergoing fertility treatment to stimulate the development of more than one mature egg (oocyte) at a time in the ovaries. This drug used together with _a gonadotropin-releasing hormone (GnRH) antagonist_, a type of medicine also used in fertility treatments. Elonva is available only by prescription [L2270]. In July 2014, Merck announc…
naxifylline	DB06471	ADORA1	Major depressive disorder	0.000157222	C1269683	ACKR3,APP,CORT,CXCL10,CXCR6,GAL,NPY,PDYN,POMC,SST,SSTR4,SSTR5	small molecule
naxifylline	DB06471	ADORA1	Bipolar Disorder	0.000160278	C0005586	ACKR3,AGT,ANXA1,APP,CNR2,CXCL8,CXCR6,FPR3,GAL,HCAR2,HCAR3,HTR1E,HTR5A,MCHR1,MCHR2,PDYN,PMCH,POMC,SST,SSTR4,SSTR5	small molecule
naxifylline	DB06471	ADORA1	Unipolar Depression	0.000215	C0041696	APP,CNR2,CXCL10,GAL,GNB1,HTR5A,NPY,PDYN,POMC,SST,SSTR5	small molecule
naxifylline	DB06471	ADORA1	Schizophrenia	0.000313056	C0036341	ACKR3,ADORA1,ANXA1,APP,C3,CCL21,CCR5,CHRM4,CNR2,CXCL12,CXCL8,CXCR4,CXCR6,GNB1,HCAR2,HCAR3,HRH3,HRH4,HTR1D,HTR1F,HTR5A,MCHR1,MCHR2,NPY,OPRK1,PDYN,PNOC,POMC,SST,SSTR4,SSTR5,SUCNR1	small molecule
niguldipine	DB09239	ADRA1A,CYP3A4	Unipolar Depression	9.62343e-05	C0041696	ADRA1A,CHRM3,GHRL,GNB1,GRM1,GRM5,HCRT,OXT,PROK2,PROKR2,TRH	small molecule	Niguldipine is a calcium channel blocker drug (CCB) with a1-adrenergic antagonist properties.
niguldipine	DB09239	ADRA1A,CYP3A4	Major depressive disorder	0.000211107	C1269683	ADRA1A,CHRM3,GRM5,HCRT,OXT,PROK2,PROKR2,TAC1,TRH	small molecule	Niguldipine is a calcium channel blocker drug (CCB) with a1-adrenergic antagonist properties.
niguldipine	DB09239	ADRA1A,CYP3A4	Schizophrenia	0.000220616	C0036341	ADRA1A,ADRA1D,AVPR1A,CCK,CHRM1,CHRM3,CHRM5,CYP3A4,F2,GHRL,GNAQ,GNB1,GRM1,GRM5,HCRT,HRH1,MLN,NMB,NPS,NPSR1,NTS,OXT,P2RY1,P2RY2,TAC1	small molecule	Niguldipine is a calcium channel blocker drug (CCB) with a1-adrenergic antagonist properties.
niguldipine	DB09239	ADRA1A,CYP3A4	Bipolar Disorder	0.000246101	C0005586	ADRA1A,ADRA1B,ADRA1D,AGT,AVPR1A,AVPR1B,CCK,CHRM3,FFAR2,GRM5,P2RY1,P2RY2,PROK2,PROKR2,TAC1	small molecule	Niguldipine is a calcium channel blocker drug (CCB) with a1-adrenergic antagonist properties.
icotinib	DB11737	EGFR,CYP1A2,CYP3A5,CYP3A4	Major depressive disorder	0.000139031	C1269683	ARRB1,AVP,CHRM2,CYP1A2,EGF,EGFR,ERBB3,FGF2,FGF9,FGFR1,FGFR2,HSP90AA1,KL,M6PR,MET,NRG1,VAMP2	small molecule	Icotinib is a potent and specific epidermal growth factor receptor (EGFR) tyrosine kinase inhibitor (TKI) Icotinib was approved in China by the SFDA in June, 2011 and in January 2014, Beta Pharma, Inc. was given a “May Proceed” from the US FDA to conduct a Phase I study for the evaluation of icotinib as a treatment of EGFR+ Non-Small Cell Lung Cancer (NSCLC).
icotinib	DB11737	EGFR,CYP1A2,CYP3A5,CYP3A4	Bipolar Disorder	0.00014159	C0005586	ADRB2,AMPH,APOB,AVP,CHRM2,CLTA,EGFR,ERBB2,ERBB3,ERBB4,FGF17,FGF20,FGFR1,FGFR2,FZD4,HGF,HIP1R,HRAS,KIT,NRAS,NRG1,NRTN,PDGFRA,PIK3C2A,PIK3CA,PLCG1,PSPN,SOS1,SYNJ1,UBC	small molecule	Icotinib is a potent and specific epidermal growth factor receptor (EGFR) tyrosine kinase inhibitor (TKI) Icotinib was approved in China by the SFDA in June, 2011 and in January 2014, Beta Pharma, Inc. was given a “May Proceed” from the US FDA to conduct a Phase I study for the evaluation of icotinib as a treatment of EGFR+ Non-Small Cell Lung Cancer (NSCLC).
icotinib	DB11737	EGFR,CYP1A2,CYP3A5,CYP3A4	Unipolar Depression	0.00022535	C0041696	ARRB1,AVP,CHRM2,EGF,EGFR,ERBB3,FGF2,FGFR1,HSP90AA1,KL,M6PR,MET,NRG1,VAMP2	small molecule	Icotinib is a potent and specific epidermal growth factor receptor (EGFR) tyrosine kinase inhibitor (TKI) Icotinib was approved in China by the SFDA in June, 2011 and in January 2014, Beta Pharma, Inc. was given a “May Proceed” from the US FDA to conduct a Phase I study for the evaluation of icotinib as a treatment of EGFR+ Non-Small Cell Lung Cancer (NSCLC).
ctce-0214	DB05934	CXCL12	Unipolar Depression	3.87748e-05	C0041696	ADRA2A,BDKRB2,CNR1,CNR2,DRD3,DRD4,GABBR1,GABBR2,GALR2,GNB1,GRM7,GRM8,HTR1A,HTR1B,HTR5A,NPY1R,NPY2R,OPRM1,POMC,SSTR5	small molecule	CTCE-0214 is a stable peptide agonist of stromal cell-derived factor-1 (SDF-1), a key signaling molecule in the proliferation, homing, engraftment and expansion of hematopoietic stem cells and white blood cells.
ctce-0214	DB05934	CXCL12	Schizophrenia	4.17074e-05	C0036341	ACKR3,ADORA1,ADRA2A,ADRA2B,ADRA2C,ANXA1,CCR5,CHRM4,CNR1,CNR2,CXCL12,CXCR4,CXCR6,DRD3,DRD4,GABBR1,GABBR2,GNB1,GRM2,GRM4,GRM7,GRM8,HCAR2,HCAR3,HRH3,HRH4,HTR1A,HTR1B,HTR1D,HTR1F,HTR5A,LPAR1,LPAR2,MCHR1,MCHR2,MTNR1A,MTNR1B,NPY1R,NPY2R,OPRD1,OPRK1,OPRM1,POMC,PTGER3,SSTR4,SSTR5,SUCNR1	small molecule	CTCE-0214 is a stable peptide agonist of stromal cell-derived factor-1 (SDF-1), a key signaling molecule in the proliferation, homing, engraftment and expansion of hematopoietic stem cells and white blood cells.
ctce-0214	DB05934	CXCL12	Major depressive disorder	4.23591e-05	C1269683	ACKR3,ADRA2A,ADRA2B,ADRA2C,BDKRB2,CNR1,CXCR6,DRD3,DRD4,GABBR1,GABBR2,GALR1,GALR2,GALR3,GRM2,GRM7,GRM8,HTR1A,HTR1B,LPAR2,NPY2R,OPRM1,POMC,SSTR4,SSTR5	small molecule	CTCE-0214 is a stable peptide agonist of stromal cell-derived factor-1 (SDF-1), a key signaling molecule in the proliferation, homing, engraftment and expansion of hematopoietic stem cells and white blood cells.
ctce-0214	DB05934	CXCL12	Bipolar Disorder	6.19094e-05	C0005586	ACKR3,ADRA2B,ADRA2C,ANXA1,BDKRB2,CNR1,CNR2,CXCR6,DRD3,DRD4,FPR3,GRM4,GRM7,GRM8,HCAR2,HCAR3,HTR1A,HTR1B,HTR1E,HTR5A,LPAR2,MCHR1,MCHR2,POMC,S1PR1,SSTR4,SSTR5	small molecule	CTCE-0214 is a stable peptide agonist of stromal cell-derived factor-1 (SDF-1), a key signaling molecule in the proliferation, homing, engraftment and expansion of hematopoietic stem cells and white blood cells.
malonic acid	DB02175	rsbQ,cyp158a2,rimL,SRC,SNRPA,panD	Schizophrenia	0.000109865	C0036341	CDC42,DCC,DOCK1,EFNA5,EFNB1,EFNB2,EPHA4,EPHB1,EPHB2,F2R,FYN,GRIN1,HSP90AA1,HSPA8,ITGB3,KDR,KIT,LCK,MET,PAK3,RAC1	small molecule
malonic acid	DB02175	rsbQ,cyp158a2,rimL,SRC,SNRPA,panD	Unipolar Depression	0.000146156	C0041696	DCC,EPHB1,F2R,HSP90AA1,KDR,MET,RAC1,TRIO	small molecule
malonic acid	DB02175	rsbQ,cyp158a2,rimL,SRC,SNRPA,panD	Major depressive disorder	0.00025932	C1269683	EPHB1,EPHB2,F2R,HSP90AA1,KDR,MET,RAC1	small molecule
4-methoxyamphetamine	DB01472	MAOB,ADRA2A,ADRA1A,MAOA,SLC6A3,SLC6A4,SLC18A2,CYP2D6	Unipolar Depression	6.40053e-05	C0041696	ADRA1A,ADRA2A,CHRM3,CYP2D6,DRD4,GHRL,GNB1,GRM1,GRM5,HCRT,OXT,PROK2,PROKR2,SLC18A2,SLC6A3,SLC6A4,TRH	small molecule
4-methoxyamphetamine	DB01472	MAOB,ADRA2A,ADRA1A,MAOA,SLC6A3,SLC6A4,SLC18A2,CYP2D6	Major depressive disorder	6.63147e-05	C1269683	ADRA1A,ADRA2A,ADRA2B,ADRA2C,CHRM3,CYP2D6,DRD4,GRM5,HCRT,OXT,PROK2,PROKR2,SLC18A2,SLC6A3,SLC6A4,TAC1,TRH	small molecule
4-methoxyamphetamine	DB01472	MAOB,ADRA2A,ADRA1A,MAOA,SLC6A3,SLC6A4,SLC18A2,CYP2D6	Bipolar Disorder	0.000119103	C0005586	ADRA1A,ADRA1B,ADRA1D,ADRA2B,ADRA2C,AGT,ANXA1,AVPR1A,AVPR1B,CCK,CHRM3,DRD4,FFAR2,GNAZ,GRM5,P2RY1,P2RY2,PROK2,PROKR2,SLC18A2,SLC6A3,SLC6A4,TAC1	small molecule
insulin aspart	DB01306	CYP1A2,IGF1R,INSR	Paranoid Schizophrenia	0.000331007	C0036349	CYP1A2	biotech	Insulin aspart is a rapid-acting form of insulin used for the treatment of hyperglycemia caused by Type 1 and Type 2 Diabetes. Insulin is typically prescribed for the management of diabetes mellitus to mimic the activity of endogenously produced human insulin, a peptide hormone produced by beta cells of the pancreas that promotes glucose metabolism. Insulin is released from the pancreas following…
3-(2-chlorophenyl)-1-(2-{[(1s)-2-hydroxy-1,2-dimethylpropyl]amino}pyrimidin-4-yl)-1-(4-methoxyphenyl)urea	DB08095	MAPK14	Schizophrenia	0.000474074	C0036341	MAPK14	small molecule
ramipril	DB00178	SLC15A2,ACE,SLC15A1,BCHE,BDKRB1	Major depressive disorder	8.4243e-05	C1269683	ACE,ACKR3,APP,BDKRB2,CHRM3,CORT,CXCL10,CXCR6,GAL,GRM2,GRM5,GRM7,GRM8,HCRT,LPAR2,NPY,OXT,PDYN,POMC,PROK2,PROKR2,SST,SSTR4,SSTR5,TAC1,TRH	small molecule	Ramipril is a prodrug belonging to the angiotensin-converting enzyme (ACE) inhibitor class of medications. It is metabolized to ramiprilat in the liver and, to a lesser extent, kidneys. Ramiprilat is a potent, competitive inhibitor of ACE, the enzyme responsible for the conversion of angiotensin I (ATI) to angiotensin II (ATII). ATII regulates blood pressure and is a key component of the renin-an…
ramipril	DB00178	SLC15A2,ACE,SLC15A1,BCHE,BDKRB1	Unipolar Depression	8.85685e-05	C0041696	ACE,APP,BDKRB2,CHRM3,CNR2,CXCL10,GAL,GHRL,GNB1,GRM1,GRM5,GRM7,GRM8,HCRT,HTR5A,NPY,OXT,PDYN,POMC,PROK2,PROKR2,SST,SSTR5,TRH	small molecule	Ramipril is a prodrug belonging to the angiotensin-converting enzyme (ACE) inhibitor class of medications. It is metabolized to ramiprilat in the liver and, to a lesser extent, kidneys. Ramiprilat is a potent, competitive inhibitor of ACE, the enzyme responsible for the conversion of angiotensin I (ATI) to angiotensin II (ATII). ATII regulates blood pressure and is a key component of the renin-an…
ramipril	DB00178	SLC15A2,ACE,SLC15A1,BCHE,BDKRB1	Bipolar Disorder	9.39238e-05	C0005586	ACE,ACKR3,ADRA1D,AGT,ANXA1,APP,AVPR1A,AVPR1B,BCHE,BDKRB2,CCK,CHRM3,CNR2,CXCL8,CXCR6,FFAR2,FPR3,GAL,GRM4,GRM5,GRM7,GRM8,HCAR2,HCAR3,HTR1E,HTR5A,LPAR2,MCHR1,MCHR2,P2RY1,P2RY2,PDYN,PMCH,POMC,PROK2,PROKR2,SST,SSTR4,SSTR5,TAC1	small molecule	Ramipril is a prodrug belonging to the angiotensin-converting enzyme (ACE) inhibitor class of medications. It is metabolized to ramiprilat in the liver and, to a lesser extent, kidneys. Ramiprilat is a potent, competitive inhibitor of ACE, the enzyme responsible for the conversion of angiotensin I (ATI) to angiotensin II (ATII). ATII regulates blood pressure and is a key component of the renin-an…
ramipril	DB00178	SLC15A2,ACE,SLC15A1,BCHE,BDKRB1	Schizophrenia	0.000102163	C0036341	ACE,ACKR3,ADORA1,ADRA1D,ANXA1,APP,AVPR1A,BCHE,C3,CCK,CCL21,CCR5,CHRM1,CHRM3,CHRM4,CHRM5,CNR2,CXCL12,CXCL8,CXCR4,CXCR6,F2,GHRL,GNAQ,GNB1,GRM1,GRM2,GRM4,GRM5,GRM7,GRM8,HCAR2,HCAR3,HCRT,HRH1,HRH3,HRH4,HTR1D,HTR1F,HTR5A,LPAR1,LPAR2,MCHR1,MCHR2,MLN,NMB,NPS,NPSR1,NPY,NTS,OPRK1,OXT,P2RY1,P2RY2,PDYN,PNOC,POMC,SST,SSTR4,SSTR5,SUCNR1,TAC1	small molecule	Ramipril is a prodrug belonging to the angiotensin-converting enzyme (ACE) inhibitor class of medications. It is metabolized to ramiprilat in the liver and, to a lesser extent, kidneys. Ramiprilat is a potent, competitive inhibitor of ACE, the enzyme responsible for the conversion of angiotensin I (ATI) to angiotensin II (ATII). ATII regulates blood pressure and is a key component of the renin-an…
incb3284	DB05130	CCR2	Major depressive disorder	0.000154469	C1269683	ACKR3,APP,CORT,CXCL10,CXCR6,GAL,NPY,PDYN,POMC,SST,SSTR4,SSTR5	small molecule	INCB3284 is a CCR2 antagonist for Inflammation-driven Diseases.
incb3284	DB05130	CCR2	Bipolar Disorder	0.000155587	C0005586	ACKR3,AGT,ANXA1,APP,CNR2,CXCL8,CXCR6,FPR3,GAL,HCAR2,HCAR3,HTR1E,HTR5A,MCHR1,MCHR2,PDYN,PMCH,POMC,SST,SSTR4,SSTR5	small molecule	INCB3284 is a CCR2 antagonist for Inflammation-driven Diseases.
incb3284	DB05130	CCR2	Unipolar Depression	0.000209497	C0041696	APP,CNR2,CXCL10,GAL,GNB1,HTR5A,NPY,PDYN,POMC,SST,SSTR5	small molecule	INCB3284 is a CCR2 antagonist for Inflammation-driven Diseases.
incb3284	DB05130	CCR2	Schizophrenia	0.000279609	C0036341	ACKR3,ADORA1,ANXA1,APP,C3,CCL21,CCR5,CHRM4,CNR2,CXCL12,CXCL8,CXCR4,CXCR6,GNB1,HCAR2,HCAR3,HRH3,HRH4,HTR1D,HTR1F,HTR5A,MCHR1,MCHR2,NPY,OPRK1,PDYN,PNOC,POMC,SST,SSTR4,SSTR5,SUCNR1	small molecule	INCB3284 is a CCR2 antagonist for Inflammation-driven Diseases.
etelcalcetide	DB12865	CASR	Major depressive disorder	7.01075e-05	C1269683	ACKR3,APP,BDKRB2,CHRM3,CORT,CXCL10,CXCR6,GAL,GRM2,GRM5,GRM7,GRM8,HCRT,LPAR2,NPY,OXT,PDYN,POMC,PROK2,PROKR2,SST,SSTR4,SSTR5,TAC1,TRH	small molecule	Etelcalcetide is a calcimimetic drug for the treatment of secondary hyperparathyroidism in patients undergoing hemodialysis. Etelcalcetide was approved (trade name Parsabiv) for the treatment of secondary hyperparathyroidism (HPT) in adult patients with chronic kidney disease (CKD) on hemodialysis in February, 2017.
etelcalcetide	DB12865	CASR	Unipolar Depression	7.97849e-05	C0041696	APP,BDKRB2,CHRM3,CNR2,CXCL10,GAL,GHRL,GNB1,GRM1,GRM5,GRM7,GRM8,HCRT,HTR5A,NPY,OXT,PDYN,POMC,PROK2,PROKR2,SST,SSTR5,TRH	small molecule	Etelcalcetide is a calcimimetic drug for the treatment of secondary hyperparathyroidism in patients undergoing hemodialysis. Etelcalcetide was approved (trade name Parsabiv) for the treatment of secondary hyperparathyroidism (HPT) in adult patients with chronic kidney disease (CKD) on hemodialysis in February, 2017.
etelcalcetide	DB12865	CASR	Bipolar Disorder	8.68817e-05	C0005586	ACKR3,ADRA1D,AGT,ANXA1,APP,AVPR1A,AVPR1B,BDKRB2,CCK,CHRM3,CNR2,CXCL8,CXCR6,FFAR2,FPR3,GAL,GRM4,GRM5,GRM7,GRM8,HCAR2,HCAR3,HTR1E,HTR5A,LPAR2,MCHR1,MCHR2,P2RY1,P2RY2,PDYN,PMCH,POMC,PROK2,PROKR2,SST,SSTR4,SSTR5,TAC1	small molecule	Etelcalcetide is a calcimimetic drug for the treatment of secondary hyperparathyroidism in patients undergoing hemodialysis. Etelcalcetide was approved (trade name Parsabiv) for the treatment of secondary hyperparathyroidism (HPT) in adult patients with chronic kidney disease (CKD) on hemodialysis in February, 2017.
etelcalcetide	DB12865	CASR	Schizophrenia	9.03226e-05	C0036341	ACKR3,ADORA1,ADRA1D,ANXA1,APP,AVPR1A,C3,CCK,CCL21,CCR5,CHRM1,CHRM3,CHRM4,CHRM5,CNR2,CXCL12,CXCL8,CXCR4,CXCR6,F2,GHRL,GNAQ,GNB1,GRM1,GRM2,GRM4,GRM5,GRM7,GRM8,HCAR2,HCAR3,HCRT,HRH1,HRH3,HRH4,HTR1D,HTR1F,HTR5A,LPAR1,LPAR2,MCHR1,MCHR2,MLN,NMB,NPS,NPSR1,NPY,NTS,OPRK1,OXT,P2RY1,P2RY2,PDYN,PNOC,POMC,SST,SSTR4,SSTR5,SUCNR1,TAC1	small molecule	Etelcalcetide is a calcimimetic drug for the treatment of secondary hyperparathyroidism in patients undergoing hemodialysis. Etelcalcetide was approved (trade name Parsabiv) for the treatment of secondary hyperparathyroidism (HPT) in adult patients with chronic kidney disease (CKD) on hemodialysis in February, 2017.
ru78299	DB03828	SRC	Unipolar Depression	0.000116634	C0041696	DCC,EPHB1,F2R,HSP90AA1,KDR,MET,RAC1,TRIO	small molecule
ru78299	DB03828	SRC	Schizophrenia	0.000149437	C0036341	CDC42,DCC,DOCK1,EFNA5,EFNB1,EFNB2,EPHA4,EPHB1,EPHB2,F2R,FYN,GRIN1,HSP90AA1,ITGB3,KDR,KIT,LCK,MET,PAK3,RAC1	small molecule
ru78299	DB03828	SRC	Major depressive disorder	0.000235918	C1269683	EPHB1,EPHB2,F2R,HSP90AA1,KDR,MET,RAC1	small molecule
1-[1-(3-aminophenyl)-3-tert-butyl-1h-pyrazol-5-yl]-3-naphthalen-1-ylurea	DB06882	SRC,MAPK14	Schizophrenia	0.000111038	C0036341	CDC42,DCC,DOCK1,EFNA5,EFNB1,EFNB2,EPHA4,EPHB1,EPHB2,F2R,FYN,GRIN1,HSP90AA1,ITGB3,KDR,KIT,LCK,MAPK14,MET,PAK3,RAC1	small molecule
1-[1-(3-aminophenyl)-3-tert-butyl-1h-pyrazol-5-yl]-3-naphthalen-1-ylurea	DB06882	SRC,MAPK14	Unipolar Depression	0.000127464	C0041696	DCC,EPHB1,F2R,HSP90AA1,KDR,MET,RAC1,TRIO	small molecule
1-[1-(3-aminophenyl)-3-tert-butyl-1h-pyrazol-5-yl]-3-naphthalen-1-ylurea	DB06882	SRC,MAPK14	Major depressive disorder	0.000267083	C1269683	EPHB1,EPHB2,F2R,HSP90AA1,KDR,MET,RAC1	small molecule
spermine	DB00127	ODC1,SLC22A1,SMS,SAT2,SLC22A4,ADRB2,SAT1,XDH,CASR,SMOX,ADRB1	Bipolar Disorder	7.22802e-05	C0005586	ACKR3,ADCYAP1,ADCYAP1R1,ADM,ADRA1D,ADRB2,AGT,AMPH,ANXA1,APOB,APP,ARRB2,AVP,AVPR1A,AVPR1B,BDKRB2,CALCA,CCK,CHRM2,CHRM3,CLTA,CNR2,CRH,CXCL8,CXCR6,DRD5,EGFR,FFAR2,FPR3,FZD4,GAL,GRM4,GRM5,GRM7,GRM8,HCAR2,HCAR3,HIP1R,HTR1E,HTR4,HTR5A,LPAR2,MCHR1,MCHR2,P2RY1,P2RY2,PDYN,PIK3C2A,PMCH,POMC,PROK2,PROKR2,SST,SSTR4,SSTR5,SYNJ1,TAC1,TSHB,UBC,VIP	small molecule	Spermine is a spermidine-derived biogenic polyamine found as a polycation at all pH values. Found in various tissues and organisms, it often acts as an essential growth factor in some bacterial species. Spermine is associated with nucleic acids, particularly in viruses, and is thought to stabilize the helical structure.
spermine	DB00127	ODC1,SLC22A1,SMS,SAT2,SLC22A4,ADRB2,SAT1,XDH,CASR,SMOX,ADRB1	Unipolar Depression	7.40686e-05	C0041696	ADCYAP1R1,ADRB1,APP,ARRB1,AVP,BDKRB2,CHRM2,CHRM3,CNR2,CRH,CXCL10,DRD5,EGF,EGFR,GAL,GHRL,GNB1,GRM1,GRM5,GRM7,GRM8,HCRT,HTR4,HTR5A,M6PR,NPY,OXT,PDYN,POMC,PROK2,PROKR2,SST,SSTR5,TRH,VAMP2,VIP	small molecule	Spermine is a spermidine-derived biogenic polyamine found as a polycation at all pH values. Found in various tissues and organisms, it often acts as an essential growth factor in some bacterial species. Spermine is associated with nucleic acids, particularly in viruses, and is thought to stabilize the helical structure.
spermine	DB00127	ODC1,SLC22A1,SMS,SAT2,SLC22A4,ADRB2,SAT1,XDH,CASR,SMOX,ADRB1	Major depressive disorder	8.03279e-05	C1269683	ACKR3,ADCYAP1R1,ADRB1,APP,ARRB1,AVP,BDKRB2,CHRM2,CHRM3,CORT,CRH,CXCL10,CXCR6,EGF,EGFR,GAL,GRM2,GRM5,GRM7,GRM8,HCRT,HTR4,LPAR2,M6PR,NPY,OXT,PDYN,POMC,PROK2,PROKR2,SST,SSTR4,SSTR5,TAC1,TRH,VAMP2,VIP,XDH	small molecule	Spermine is a spermidine-derived biogenic polyamine found as a polycation at all pH values. Found in various tissues and organisms, it often acts as an essential growth factor in some bacterial species. Spermine is associated with nucleic acids, particularly in viruses, and is thought to stabilize the helical structure.
spermine	DB00127	ODC1,SLC22A1,SMS,SAT2,SLC22A4,ADRB2,SAT1,XDH,CASR,SMOX,ADRB1	Schizophrenia	0.000102235	C0036341	ACKR3,ACTR2,ADCYAP1,ADCYAP1R1,ADM,ADORA1,ADRA1D,ANXA1,APP,ARRB2,AVP,AVPR1A,C3,CCK,CCL21,CCR5,CHRM1,CHRM2,CHRM3,CHRM4,CHRM5,CLTB,CNR2,CRH,CXCL12,CXCL8,CXCR4,CXCR6,DNAJC6,DNM2,DRD5,EGF,EGFR,EPN2,F2,GHRL,GNAQ,GNAS,GNB1,GRB2,GRM1,GRM2,GRM4,GRM5,GRM7,GRM8,HCAR2,HCAR3,HCRT,HRH1,HRH2,HRH3,HRH4,HTR1D,HTR1F,HTR4,HTR5A,HTR6,KIAA0319,LPAR1,LPAR2,LRP2,MCHR1,MCHR2,MLN,NMB,NPS,NPSR1,NPY,NTS,OPRK1,OXT,P2RY1,P2R…	small molecule	Spermine is a spermidine-derived biogenic polyamine found as a polycation at all pH values. Found in various tissues and organisms, it often acts as an essential growth factor in some bacterial species. Spermine is associated with nucleic acids, particularly in viruses, and is thought to stabilize the helical structure.
levomenthol	DB00825	TRPA1,CYP3A4,OPRK1,TRPM8,TRPV3	Major depressive disorder	0.000202647	C1269683	ACKR3,APP,CORT,CXCL10,CXCR6,GAL,NPY,PDYN,POMC,SST,SSTR4,SSTR5	small molecule	Menthol is a covalent organic compound made synthetically or obtained from peppermint or other mint oils. Forming clear or white waxy, crystalline substance, menthol is typically solid at room temperature. (-)-Menthol is the naturally-occurring and main form of menthol, and is assigned the (1R,2S,5R) configuration. Menthol mediates anesthetic properties and anti-irritating properties locally, thu…
levomenthol	DB00825	TRPA1,CYP3A4,OPRK1,TRPM8,TRPV3	Bipolar Disorder	0.000221395	C0005586	ACKR3,AGT,ANXA1,APP,CNR2,CXCL8,CXCR6,FPR3,GAL,HCAR2,HCAR3,HTR1E,HTR5A,MCHR1,MCHR2,PDYN,PMCH,POMC,SST,SSTR4,SSTR5	small molecule	Menthol is a covalent organic compound made synthetically or obtained from peppermint or other mint oils. Forming clear or white waxy, crystalline substance, menthol is typically solid at room temperature. (-)-Menthol is the naturally-occurring and main form of menthol, and is assigned the (1R,2S,5R) configuration. Menthol mediates anesthetic properties and anti-irritating properties locally, thu…
levomenthol	DB00825	TRPA1,CYP3A4,OPRK1,TRPM8,TRPV3	Unipolar Depression	0.000258616	C0041696	APP,CNR2,CXCL10,GAL,GNB1,HTR5A,NPY,PDYN,POMC,SST,SSTR5	small molecule	Menthol is a covalent organic compound made synthetically or obtained from peppermint or other mint oils. Forming clear or white waxy, crystalline substance, menthol is typically solid at room temperature. (-)-Menthol is the naturally-occurring and main form of menthol, and is assigned the (1R,2S,5R) configuration. Menthol mediates anesthetic properties and anti-irritating properties locally, thu…
(9s,10s)-9-(s-glutathionyl)-10-hydroxy-9,10-dihydrophenanthrene	DB04187	GSTM1	Bipolar Disorder	5.96659e-05	C0005586	GSTM1	small molecule
(9s,10s)-9-(s-glutathionyl)-10-hydroxy-9,10-dihydrophenanthrene	DB04187	GSTM1	Schizophrenia	0.000436754	C0036341	GSTM1	small molecule
as-8112	DB09207	DRD2,DRD3	Major depressive disorder	0.000107489	C1269683	ACKR3,ANKK1,APP,CORT,CXCL10,CXCR6,DRD2,DRD3,GAL,NPY,PDYN,POMC,SST,SSTR4,SSTR5	small molecule	AS-8112 is a synthetic compound that acts as a selective antagonist at the dopamine receptor subtypes D2 and D3, and the serotonin receptor 5-HT3. It has been shown to exert potent antiemetic effects in animal studies and has been investigated for potential medical use.
as-8112	DB09207	DRD2,DRD3	Unipolar Depression	0.000120151	C0041696	ANKK1,APP,CNR2,CXCL10,DRD2,DRD3,GAL,GNB1,HTR5A,NPY,PDYN,POMC,SST,SSTR5	small molecule	AS-8112 is a synthetic compound that acts as a selective antagonist at the dopamine receptor subtypes D2 and D3, and the serotonin receptor 5-HT3. It has been shown to exert potent antiemetic effects in animal studies and has been investigated for potential medical use.
as-8112	DB09207	DRD2,DRD3	Bipolar Disorder	0.000144935	C0005586	ACKR3,AGT,ANKK1,ANXA1,APP,CNR2,CXCL8,CXCR6,DRD2,DRD3,FPR3,GAL,HCAR2,HCAR3,HTR1E,HTR5A,MCHR1,MCHR2,PDYN,PMCH,POMC,SST,SSTR4,SSTR5	small molecule	AS-8112 is a synthetic compound that acts as a selective antagonist at the dopamine receptor subtypes D2 and D3, and the serotonin receptor 5-HT3. It has been shown to exert potent antiemetic effects in animal studies and has been investigated for potential medical use.
arsenic trioxide	DB01169	HDAC1,TXNRD1,CDKN1A,PML,MAPK1,AKT1,JUN,CYP3A4,MAPK3,ABCB1,IKBKB,CCND1,ALB,ABCC2	Major depressive disorder	0.000276897	C1269683	ABCB1,CCND1,F2R,GABBR1,HSP90AA1,JUN,MAP2K1,MAPK1,MAPK3,MTOR,NFKB1,PDE4B	small molecule	Arsenic trioxide is a chemotherapeutic agent of idiopathic function used to treat leukemia that is unresponsive to first line agents. It is suspected that arsenic trisulfide induces cancer cells to undergo apoptosis. In general, arsenic is known to be a naturally toxic substance capable of eliciting a variety of dangerous adverse effects. The enzyme thioredoxin reductase has recently been identif…
arsenic trioxide	DB01169	HDAC1,TXNRD1,CDKN1A,PML,MAPK1,AKT1,JUN,CYP3A4,MAPK3,ABCB1,IKBKB,CCND1,ALB,ABCC2	Unipolar Depression	0.000316514	C0041696	ABCB1,ALB,CCND1,F2R,GABBR1,HSP90AA1,ITGB5,MAP2K1,MAPK3,MTOR,PDE4B	small molecule	Arsenic trioxide is a chemotherapeutic agent of idiopathic function used to treat leukemia that is unresponsive to first line agents. It is suspected that arsenic trisulfide induces cancer cells to undergo apoptosis. In general, arsenic is known to be a naturally toxic substance capable of eliciting a variety of dangerous adverse effects. The enzyme thioredoxin reductase has recently been identif…
citrulline	DB00155	SLC22A6,PADI4,DDAH1,OTC,NOS2,ASS1,PADI1,PADI3,DDAH2,NOS3,NOS1,PADI2,ASS,PADI6	Schizophrenia	0.00059369	C0036341	CALM3,HSP90AA1,NOS2,NOS3	small molecule	Citrulline is an amino acid. It is made from ornithine and carbamoyl phosphate in one of the central reactions in the urea cycle. It is also produced from arginine as a by-product of the reaction catalyzed by NOS family. Its name is derived from citrullus, the Latin word for watermelon, from which it was first isolated.
citrulline	DB00155	SLC22A6,PADI4,DDAH1,OTC,NOS2,ASS1,PADI1,PADI3,DDAH2,NOS3,NOS1,PADI2,ASS,PADI6	Unipolar Depression	0.000630975	C0041696	HSP90AA1,NOS3	small molecule	Citrulline is an amino acid. It is made from ornithine and carbamoyl phosphate in one of the central reactions in the urea cycle. It is also produced from arginine as a by-product of the reaction catalyzed by NOS family. Its name is derived from citrullus, the Latin word for watermelon, from which it was first isolated.
citrulline	DB00155	SLC22A6,PADI4,DDAH1,OTC,NOS2,ASS1,PADI1,PADI3,DDAH2,NOS3,NOS1,PADI2,ASS,PADI6	Major depressive disorder	0.000648184	C1269683	HSP90AA1,NOS3	small molecule	Citrulline is an amino acid. It is made from ornithine and carbamoyl phosphate in one of the central reactions in the urea cycle. It is also produced from arginine as a by-product of the reaction catalyzed by NOS family. Its name is derived from citrullus, the Latin word for watermelon, from which it was first isolated.
regramostim	DB05386	BCHE,CSF2RA	Schizophrenia	0.000251595	C0036341	BCHE,CSF2,CSF2RA,CSF2RB,GRB2,IL3,IL3RA,SOS1	biotech	Regramostim (GM-CSF) is a differentially glycosylated factor produced mainly by activated T cells and macrophages. Endothelial cells and fibroblasts can also produce GM-CSF after exposure to TNF-α, IL-1, IL-2 and IFN-γ. GM-CSF is found associated with extracellular matrix and in membrane-bound formats too. GM-CSF stimulates proliferation, activation and differentiation of macrophages and granuloc…
dotatate gallium ga-68	DB13925	SSTR2	Bipolar Disorder	0.000259878	C0005586	ACKR3,AGT,ANXA1,APP,CNR2,CXCL8,CXCR6,FPR3,GAL,HCAR2,HCAR3,HTR1E,HTR5A,MCHR1,MCHR2,PDYN,PMCH,POMC,SST	small molecule	Dotatate gallium (Ga-68) is a somatostatin-2 receptor analog which is radiolabeled with gallium 68 as a positron-emitting radioisotope. Ga-68 dotatate has a high affinity for somatostatin-2 receptor and it is rapidly excreted from the nontarget sites which gives it an ideal candidate for imaging neuroendocrine tumors. Dotatate gallium (Ga-68) explotes its ability to detect somatostatin receptor s…
dotatate gallium ga-68	DB13925	SSTR2	Unipolar Depression	0.000272398	C0041696	APP,CNR2,CXCL10,GAL,GNB1,HTR5A,NPY,PDYN,POMC,SST	small molecule	Dotatate gallium (Ga-68) is a somatostatin-2 receptor analog which is radiolabeled with gallium 68 as a positron-emitting radioisotope. Ga-68 dotatate has a high affinity for somatostatin-2 receptor and it is rapidly excreted from the nontarget sites which gives it an ideal candidate for imaging neuroendocrine tumors. Dotatate gallium (Ga-68) explotes its ability to detect somatostatin receptor s…
dotatate gallium ga-68	DB13925	SSTR2	Major depressive disorder	0.00030857	C1269683	ACKR3,APP,CORT,CXCL10,CXCR6,GAL,NPY,PDYN,POMC,SST	small molecule	Dotatate gallium (Ga-68) is a somatostatin-2 receptor analog which is radiolabeled with gallium 68 as a positron-emitting radioisotope. Ga-68 dotatate has a high affinity for somatostatin-2 receptor and it is rapidly excreted from the nontarget sites which gives it an ideal candidate for imaging neuroendocrine tumors. Dotatate gallium (Ga-68) explotes its ability to detect somatostatin receptor s…
gabapentin	DB00996	SLC7A5,BCAT1,CACNA2D2,ADORA1,KCNQ3,CACNA2D1,KCNQ5	Major depressive disorder	0.00015968	C1269683	ACKR3,APP,CORT,CXCL10,CXCR6,GAL,NPY,PDYN,POMC,SST,SSTR4,SSTR5	small molecule	Gabapentin is a structural analogue of the inhibitory neurotransmitter gamma-aminobutyric acid ([GABA]) that was first approved for use in the United States in 1993.[L8717] It was originally developed as a novel anti-epileptic for the treatment of certain types of seizures[A186277,A186143] - today it is also widely used to treat neuropathic pain.[A14097,A186179] Gabapentin has some stark advantag…
gabapentin	DB00996	SLC7A5,BCAT1,CACNA2D2,ADORA1,KCNQ3,CACNA2D1,KCNQ5	Bipolar Disorder	0.000165196	C0005586	ACKR3,AGT,ANXA1,APP,CNR2,CXCL8,CXCR6,FPR3,GAL,HCAR2,HCAR3,HTR1E,HTR5A,MCHR1,MCHR2,PDYN,PMCH,POMC,SST,SSTR4,SSTR5	small molecule	Gabapentin is a structural analogue of the inhibitory neurotransmitter gamma-aminobutyric acid ([GABA]) that was first approved for use in the United States in 1993.[L8717] It was originally developed as a novel anti-epileptic for the treatment of certain types of seizures[A186277,A186143] - today it is also widely used to treat neuropathic pain.[A14097,A186179] Gabapentin has some stark advantag…
gabapentin	DB00996	SLC7A5,BCAT1,CACNA2D2,ADORA1,KCNQ3,CACNA2D1,KCNQ5	Unipolar Depression	0.000216768	C0041696	APP,CNR2,CXCL10,GAL,GNB1,HTR5A,NPY,PDYN,POMC,SST,SSTR5	small molecule	Gabapentin is a structural analogue of the inhibitory neurotransmitter gamma-aminobutyric acid ([GABA]) that was first approved for use in the United States in 1993.[L8717] It was originally developed as a novel anti-epileptic for the treatment of certain types of seizures[A186277,A186143] - today it is also widely used to treat neuropathic pain.[A14097,A186179] Gabapentin has some stark advantag…
gabapentin	DB00996	SLC7A5,BCAT1,CACNA2D2,ADORA1,KCNQ3,CACNA2D1,KCNQ5	Schizophrenia	0.000273028	C0036341	ACKR3,ADORA1,ANXA1,APP,C3,CCL21,CCR5,CHRM4,CNR2,CXCL12,CXCL8,CXCR4,CXCR6,GNB1,HCAR2,HCAR3,HRH3,HRH4,HTR1D,HTR1F,HTR5A,KCNQ5,MCHR1,MCHR2,NPY,OPRK1,PDYN,PNOC,POMC,SST,SSTR4,SSTR5,SUCNR1	small molecule	Gabapentin is a structural analogue of the inhibitory neurotransmitter gamma-aminobutyric acid ([GABA]) that was first approved for use in the United States in 1993.[L8717] It was originally developed as a novel anti-epileptic for the treatment of certain types of seizures[A186277,A186143] - today it is also widely used to treat neuropathic pain.[A14097,A186179] Gabapentin has some stark advantag…
cacodylic acid	DB02994	GNAT1,AKR1B1,NOS3	Unipolar Depression	5.52764e-05	C0041696	GNB1,HSP90AA1,NOS3,OPRM1,PDYN,POMC	small molecule
cacodylic acid	DB02994	GNAT1,AKR1B1,NOS3	Major depressive disorder	0.000166457	C1269683	HSP90AA1,NOS3,OPRM1,PDYN,POMC	small molecule
pyrantel	DB11156	GPR35,CHRM1,CYP4A11	Unipolar Depression	0.000119902	C0041696	GHRL,GNB1,GRM1,GRM5,HCRT,OXT,PROK2,PROKR2,TRH	small molecule	Pyrantel is a pyrimidine-derivative anthelmintic agent for the oral treatment of various parasitic worm infections including ascariasis, hookworm infections, enterobiasis (pinworm infection), trichostrongyliasis, and trichinellosis [L1904]. Pyrantel was initially described in 1965 by researchers from Pfizer who sought cyclic amidines with suitable pharmacokinetic properties (specifically, duratio…
pyrantel	DB11156	GPR35,CHRM1,CYP4A11	Schizophrenia	0.000229201	C0036341	ADRA1D,AVPR1A,CCK,CHRM1,F2,GHRL,GNAQ,GNB1,GRM1,GRM5,HCRT,HRH1,MLN,NMB,NPS,NPSR1,NTS,OXT,P2RY1,P2RY2,TAC1	small molecule	Pyrantel is a pyrimidine-derivative anthelmintic agent for the oral treatment of various parasitic worm infections including ascariasis, hookworm infections, enterobiasis (pinworm infection), trichostrongyliasis, and trichinellosis [L1904]. Pyrantel was initially described in 1965 by researchers from Pfizer who sought cyclic amidines with suitable pharmacokinetic properties (specifically, duratio…
pyrantel	DB11156	GPR35,CHRM1,CYP4A11	Major depressive disorder	0.000319331	C1269683	GRM5,HCRT,OXT,PROK2,PROKR2,TAC1,TRH	small molecule	Pyrantel is a pyrimidine-derivative anthelmintic agent for the oral treatment of various parasitic worm infections including ascariasis, hookworm infections, enterobiasis (pinworm infection), trichostrongyliasis, and trichinellosis [L1904]. Pyrantel was initially described in 1965 by researchers from Pfizer who sought cyclic amidines with suitable pharmacokinetic properties (specifically, duratio…
pyrantel	DB11156	GPR35,CHRM1,CYP4A11	Bipolar Disorder	0.000322594	C0005586	ADRA1D,AGT,AVPR1A,AVPR1B,CCK,FFAR2,GRM5,P2RY1,P2RY2,PROK2,PROKR2,TAC1	small molecule	Pyrantel is a pyrimidine-derivative anthelmintic agent for the oral treatment of various parasitic worm infections including ascariasis, hookworm infections, enterobiasis (pinworm infection), trichostrongyliasis, and trichinellosis [L1904]. Pyrantel was initially described in 1965 by researchers from Pfizer who sought cyclic amidines with suitable pharmacokinetic properties (specifically, duratio…
pegpleranib	DB06325	PDGFB	Bipolar Disorder	0.000481495	C0005586	ERBB2,ERBB4,FGF17,FGF20,NRG1,PDGFRA,PIK3CA,SOS1	small molecule
pegpleranib	DB06325	PDGFB	Schizophrenia	0.000541637	C0036341	BTC,ERBB4,FGF2,FGF8,GRB2,NRG1,PDGFB,PDGFRB,PIK3CA,PIK3CB,PIK3R1,SOS1	small molecule
quetiapine	DB01224	CYP2C19,CHRM1,HTR1E,ABCB1,ADRA2B,HTR2A,HTR1B,HRH1,CHRM3,DRD4,DRD2,HTR3A,CHRM4,CYP3A7,HTR1A,CYP3A5,DRD3,HTR2C,CHRM5,HTR6,HTR7,DRD1,CYP3A4,ADRA2A,HTR1D,CHRM2,DRD5,ADRA2C,CYP2D6	Unipolar Depression	7.63789e-05	C0041696	ABCB1,ADCYAP1R1,ADRA2A,ANKK1,APP,ARRB1,AVP,CHRM2,CHRM3,CNR2,CRH,CXCL10,CYP2C19,CYP2D6,DRD1,DRD2,DRD3,DRD4,DRD5,EGF,EGFR,GAL,GHRL,GNB1,GRM1,GRM5,HCRT,HTR1A,HTR1B,HTR2A,HTR2C,HTR3A,HTR4,HTR5A,HTR7,M6PR,NPY,OXT,PDYN,POMC,PROK2,PROKR2,SST,SSTR5,TRH,VAMP2,VIP	small molecule	Initially approved by the FDA in 1997, quetiapine is a second-generation atypical antipsychotic used in schizophrenia, major depression, and bipolar disorder.[L8546] Quetiapine demonstrates a high level of therapeutic efficacy and low risk of adverse effects during long-term treatment. It is well-tolerated and a suitable option for some patients with high sensitivity to other drugs, such as [Cloz…
quetiapine	DB01224	CYP2C19,CHRM1,HTR1E,ABCB1,ADRA2B,HTR2A,HTR1B,HRH1,CHRM3,DRD4,DRD2,HTR3A,CHRM4,CYP3A7,HTR1A,CYP3A5,DRD3,HTR2C,CHRM5,HTR6,HTR7,DRD1,CYP3A4,ADRA2A,HTR1D,CHRM2,DRD5,ADRA2C,CYP2D6	Major depressive disorder	8.5475e-05	C1269683	ABCB1,ACKR3,ADCYAP1R1,ADRA2A,ADRA2B,ADRA2C,ANKK1,APP,ARRB1,AVP,CHRM2,CHRM3,CORT,CRH,CXCL10,CXCR6,CYP2C19,CYP2D6,DRD1,DRD2,DRD3,DRD4,EGF,EGFR,GAL,GRM5,HCRT,HTR1A,HTR1B,HTR2A,HTR2C,HTR3A,HTR4,M6PR,NPY,OXT,PDYN,POMC,PROK2,PROKR2,SST,SSTR4,SSTR5,TAC1,TRH,VAMP2,VIP	small molecule	Initially approved by the FDA in 1997, quetiapine is a second-generation atypical antipsychotic used in schizophrenia, major depression, and bipolar disorder.[L8546] Quetiapine demonstrates a high level of therapeutic efficacy and low risk of adverse effects during long-term treatment. It is well-tolerated and a suitable option for some patients with high sensitivity to other drugs, such as [Cloz…
quetiapine	DB01224	CYP2C19,CHRM1,HTR1E,ABCB1,ADRA2B,HTR2A,HTR1B,HRH1,CHRM3,DRD4,DRD2,HTR3A,CHRM4,CYP3A7,HTR1A,CYP3A5,DRD3,HTR2C,CHRM5,HTR6,HTR7,DRD1,CYP3A4,ADRA2A,HTR1D,CHRM2,DRD5,ADRA2C,CYP2D6	Bipolar Disorder	9.09616e-05	C0005586	ABCB1,ACKR3,ADCYAP1,ADCYAP1R1,ADM,ADRA1D,ADRA2B,ADRA2C,ADRB2,AGT,AMPH,ANKK1,ANXA1,APOB,APP,ARRB2,AVP,AVPR1A,AVPR1B,CALCA,CCK,CHRM2,CHRM3,CLTA,CNR2,CRH,CXCL8,CXCR6,DRD1,DRD2,DRD3,DRD4,DRD5,EGFR,FFAR2,FPR3,FZD4,GAL,GNAZ,GRM5,HCAR2,HCAR3,HIP1R,HTR1A,HTR1B,HTR1E,HTR2A,HTR2C,HTR3A,HTR4,HTR5A,HTR7,MCHR1,MCHR2,P2RY1,P2RY2,PDYN,PIK3C2A,PMCH,POMC,PROK2,PROKR2,SST,SSTR4,SSTR5,SYNJ1,TAC1,TSHB,UBC,VIP	small molecule	Initially approved by the FDA in 1997, quetiapine is a second-generation atypical antipsychotic used in schizophrenia, major depression, and bipolar disorder.[L8546] Quetiapine demonstrates a high level of therapeutic efficacy and low risk of adverse effects during long-term treatment. It is well-tolerated and a suitable option for some patients with high sensitivity to other drugs, such as [Cloz…
quetiapine	DB01224	CYP2C19,CHRM1,HTR1E,ABCB1,ADRA2B,HTR2A,HTR1B,HRH1,CHRM3,DRD4,DRD2,HTR3A,CHRM4,CYP3A7,HTR1A,CYP3A5,DRD3,HTR2C,CHRM5,HTR6,HTR7,DRD1,CYP3A4,ADRA2A,HTR1D,CHRM2,DRD5,ADRA2C,CYP2D6	Schizophrenia	0.0001581	C0036341	ABCB1,ACKR3,ACTR2,ADCYAP1,ADCYAP1R1,ADM,ADORA1,ADRA1D,ADRA2A,ADRA2B,ADRA2C,ANKK1,ANXA1,APP,ARRB2,AVP,AVPR1A,C3,CCK,CCL21,CCR5,CHRM1,CHRM2,CHRM3,CHRM4,CHRM5,CLTB,CNR2,CRH,CXCL12,CXCL8,CXCR4,CXCR6,CYP2D6,CYP3A4,CYP3A5,DNAJC6,DNM2,DRD1,DRD2,DRD3,DRD4,DRD5,EGF,EGFR,EPN2,F2,GHRL,GNAQ,GNAS,GNB1,GRB2,GRM1,GRM5,HCAR2,HCAR3,HCRT,HRH1,HRH2,HRH3,HRH4,HTR1A,HTR1B,HTR1D,HTR1F,HTR2A,HTR2C,HTR3A,HTR4,HTR5A,HTR6…	small molecule	Initially approved by the FDA in 1997, quetiapine is a second-generation atypical antipsychotic used in schizophrenia, major depression, and bipolar disorder.[L8546] Quetiapine demonstrates a high level of therapeutic efficacy and low risk of adverse effects during long-term treatment. It is well-tolerated and a suitable option for some patients with high sensitivity to other drugs, such as [Cloz…
lesopitron	DB04970	HTR1A	Major depressive disorder	0.000130016	C1269683	ACKR3,APP,CORT,CXCL10,CXCR6,GAL,HTR1A,NPY,PDYN,POMC,SST,SSTR4,SSTR5	small molecule	Lesopitron is an anxiolytic with pre- and post-synaptic 5-HT1A agonist activity, which is under development by Esteve.
lesopitron	DB04970	HTR1A	Unipolar Depression	0.000222375	C0041696	APP,CNR2,CXCL10,GAL,GNB1,HTR1A,NPY,PDYN,POMC,SST,SSTR5	small molecule	Lesopitron is an anxiolytic with pre- and post-synaptic 5-HT1A agonist activity, which is under development by Esteve.
lesopitron	DB04970	HTR1A	Bipolar Disorder	0.000227048	C0005586	ACKR3,AGT,ANXA1,APP,CNR2,CXCL8,CXCR6,FPR3,GAL,HCAR2,HCAR3,HTR1A,MCHR1,MCHR2,PDYN,PMCH,POMC,SST,SSTR4,SSTR5	small molecule	Lesopitron is an anxiolytic with pre- and post-synaptic 5-HT1A agonist activity, which is under development by Esteve.
adenosine phosphate	DB00131	PYGL,ADK,FBP1,CREB1,PRKAB1,ACSS1,AMPD1,PIM1,ACSL1,PDE4D,PRKAB2,PRKAA1,ACSS2,APRT,PDE4B,HINT1,ADCY1	Unipolar Depression	0.0002	C0041696	ADCY5,ADCY7,ALB,CREB1,PDE4B	small molecule	Adenylic acid. Adenine nucleotide containing one phosphate group esterified to the sugar moiety in the 2&#39;-, 3&#39;-, or 5&#39;-position.
adenosine phosphate	DB00131	PYGL,ADK,FBP1,CREB1,PRKAB1,ACSS1,AMPD1,PIM1,ACSL1,PDE4D,PRKAB2,PRKAA1,ACSS2,APRT,PDE4B,HINT1,ADCY1	Major depressive disorder	0.000211429	C1269683	ADCY3,ADCY5,ADCY7,CREB1,PDE4B	small molecule	Adenylic acid. Adenine nucleotide containing one phosphate group esterified to the sugar moiety in the 2&#39;-, 3&#39;-, or 5&#39;-position.
secukinumab	DB09029	IL17A	Schizophrenia	0.000459227	C0036341	IL17A	biotech	Secukinumab (Cosentyx) is a human monoclonal antibody designed for the treatment of uveitis, rheumatoid arthritis, ankylosing spondylitis, and psoriasis. Secukinumab is an interleukin-17A (IL-17A) inhibitor marketed by Novartis. IL-17 is a group of proinflammatory cytokines released by cells of the immune system and and exist in higher levels in many immune conditions associated with chronic infl…
telcagepant	DB12228	CALCRL,CALCB,CALCA	Unipolar Depression	9.18442e-05	C0041696	ADCYAP1R1,ADRB1,AVP,CRH,CRHR1,DRD5,GNB1,HTR4,HTR7,POMC,VIP	small molecule	Telcagepant has been investigated for the treatment of Migraine. It is an antagonist of the receptor for calcitonin gene-related peptide (CGRP), a primary neuropeptide involved in the pathophysiology of migraine. CGRP and its receptors are found in areas of the central and peripheral nervous system that are important for the transmission of migraine pain. During migraine attacks, CGRP activates t…
telcagepant	DB12228	CALCRL,CALCB,CALCA	Bipolar Disorder	0.000103233	C0005586	ADCYAP1,ADCYAP1R1,ADM,AVP,CALCA,CRH,CRHR1,DRD5,HTR4,HTR7,MC2R,MC5R,POMC,TSHB,VIP,VIPR1,VIPR2	small molecule	Telcagepant has been investigated for the treatment of Migraine. It is an antagonist of the receptor for calcitonin gene-related peptide (CGRP), a primary neuropeptide involved in the pathophysiology of migraine. CGRP and its receptors are found in areas of the central and peripheral nervous system that are important for the transmission of migraine pain. During migraine attacks, CGRP activates t…
telcagepant	DB12228	CALCRL,CALCB,CALCA	Major depressive disorder	0.000112785	C1269683	ADCYAP1R1,ADRB1,ADRB3,AVP,CRH,CRHR1,HTR4,POMC,VIP,VIPR2	small molecule	Telcagepant has been investigated for the treatment of Migraine. It is an antagonist of the receptor for calcitonin gene-related peptide (CGRP), a primary neuropeptide involved in the pathophysiology of migraine. CGRP and its receptors are found in areas of the central and peripheral nervous system that are important for the transmission of migraine pain. During migraine attacks, CGRP activates t…
telcagepant	DB12228	CALCRL,CALCB,CALCA	Schizophrenia	0.00026892	C0036341	ADCYAP1,ADCYAP1R1,ADM,ADRB3,AVP,CRH,DRD5,GIPR,GNAS,GNB1,HRH2,HTR4,HTR6,HTR7,MC2R,MC5R,NPS,NPSR1,POMC,TAAR1,VIP,VIPR2	small molecule	Telcagepant has been investigated for the treatment of Migraine. It is an antagonist of the receptor for calcitonin gene-related peptide (CGRP), a primary neuropeptide involved in the pathophysiology of migraine. CGRP and its receptors are found in areas of the central and peripheral nervous system that are important for the transmission of migraine pain. During migraine attacks, CGRP activates t…
(3,4,8b-trimethyl-3-oxido-2,3a-dihydro-1h-pyrrolo[2,3-b]indol-3-ium-7-yl) n-(2-ethylphenyl)carbamate	DB07846	ACHE	Schizophrenia	0.00032287	C0036341	ACHE	small molecule
(3,4,8b-trimethyl-3-oxido-2,3a-dihydro-1h-pyrrolo[2,3-b]indol-3-ium-7-yl) n-(2-ethylphenyl)carbamate	DB07846	ACHE	Major depressive disorder	0.000874439	C1269683	ACHE	small molecule
pilocarpine	DB01085	CHRM1,CHRM3,CYP3A4,CHRM2,CHRM4,CYP2A6	Unipolar Depression	7.99728e-05	C0041696	APP,ARRB1,AVP,CHRM2,CHRM3,CNR2,CXCL10,EGF,EGFR,GAL,GHRL,GNB1,GRM1,GRM5,HCRT,HTR5A,M6PR,NPY,OXT,PDYN,POMC,PROK2,PROKR2,SST,SSTR5,TRH,VAMP2	small molecule	A slowly hydrolyzed muscarinic agonist with no nicotinic effects. Pilocarpine is used as a miotic and in the treatment of glaucoma.
pilocarpine	DB01085	CHRM1,CHRM3,CYP3A4,CHRM2,CHRM4,CYP2A6	Major depressive disorder	8.30356e-05	C1269683	ACKR3,APP,ARRB1,AVP,CHRM2,CHRM3,CORT,CXCL10,CXCR6,EGF,EGFR,GAL,GRM5,HCRT,M6PR,NPY,OXT,PDYN,POMC,PROK2,PROKR2,SST,SSTR4,SSTR5,TAC1,TRH,VAMP2	small molecule	A slowly hydrolyzed muscarinic agonist with no nicotinic effects. Pilocarpine is used as a miotic and in the treatment of glaucoma.
pilocarpine	DB01085	CHRM1,CHRM3,CYP3A4,CHRM2,CHRM4,CYP2A6	Bipolar Disorder	8.91611e-05	C0005586	ACKR3,ADRA1D,ADRB2,AGT,AMPH,ANXA1,APOB,APP,ARRB2,AVP,AVPR1A,AVPR1B,CCK,CHRM2,CHRM3,CLTA,CNR2,CXCL8,CXCR6,EGFR,FFAR2,FPR3,FZD4,GAL,GRM5,HCAR2,HCAR3,HIP1R,HTR1E,HTR5A,MCHR1,MCHR2,P2RY1,P2RY2,PDYN,PIK3C2A,PMCH,POMC,PROK2,PROKR2,SST,SSTR4,SSTR5,SYNJ1,TAC1,UBC	small molecule	A slowly hydrolyzed muscarinic agonist with no nicotinic effects. Pilocarpine is used as a miotic and in the treatment of glaucoma.
pilocarpine	DB01085	CHRM1,CHRM3,CYP3A4,CHRM2,CHRM4,CYP2A6	Schizophrenia	0.000112643	C0036341	ACKR3,ACTR2,ADORA1,ADRA1D,ANXA1,APP,ARRB2,AVP,AVPR1A,C3,CCK,CCL21,CCR5,CHRM1,CHRM2,CHRM3,CHRM4,CLTB,CNR2,CXCL12,CXCL8,CXCR4,CXCR6,CYP3A4,DNAJC6,DNM2,EGF,EGFR,EPN2,F2,GHRL,GNAQ,GNB1,GRB2,GRM1,GRM5,HCAR2,HCAR3,HCRT,HRH1,HRH3,HRH4,HTR1D,HTR1F,HTR5A,KIAA0319,LRP2,MCHR1,MCHR2,MLN,NMB,NPS,NPSR1,NPY,NTS,OPRK1,OXT,P2RY1,P2RY2,PDYN,PICALM,PIK3C2A,PNOC,POMC,SH3GL2,SST,SSTR4,SSTR5,STON2,SUCNR1,TAC1,TF,VAMP2…	small molecule	A slowly hydrolyzed muscarinic agonist with no nicotinic effects. Pilocarpine is used as a miotic and in the treatment of glaucoma.
bopindolol	DB08807	ADRB1,HTR1B,HTR1A,ADRB2,CYP2D6,ADRB3	Major depressive disorder	7.76474e-05	C1269683	ACKR3,ADCYAP1R1,ADRB1,ADRB3,APP,ARRB1,AVP,CHRM2,CORT,CRH,CXCL10,CXCR6,CYP2D6,EGF,EGFR,GAL,HTR1A,HTR1B,HTR4,M6PR,NPY,PDYN,POMC,SST,SSTR4,SSTR5,VAMP2,VIP	small molecule	Bopindolol (INN) is an ester prodrug for the beta blocker [pindolol].
bopindolol	DB08807	ADRB1,HTR1B,HTR1A,ADRB2,CYP2D6,ADRB3	Unipolar Depression	8.42557e-05	C0041696	ADCYAP1R1,ADRB1,APP,ARRB1,AVP,CHRM2,CNR2,CRH,CXCL10,CYP2D6,DRD5,EGF,EGFR,GAL,GNB1,HTR1A,HTR1B,HTR4,M6PR,NPY,PDYN,POMC,SST,SSTR5,VAMP2,VIP	small molecule	Bopindolol (INN) is an ester prodrug for the beta blocker [pindolol].
bopindolol	DB08807	ADRB1,HTR1B,HTR1A,ADRB2,CYP2D6,ADRB3	Bipolar Disorder	0.000119775	C0005586	ACKR3,ADCYAP1,ADCYAP1R1,ADM,ADRB2,AGT,AMPH,ANXA1,APOB,APP,ARRB2,AVP,CALCA,CHRM2,CLTA,CNR2,CRH,CXCL8,CXCR6,DRD5,EGFR,FPR3,FZD4,GAL,HCAR2,HCAR3,HIP1R,HTR1A,HTR1B,HTR4,MCHR1,MCHR2,PDYN,PIK3C2A,PMCH,POMC,SST,SSTR4,SSTR5,SYNJ1,TSHB,UBC,VIP	small molecule	Bopindolol (INN) is an ester prodrug for the beta blocker [pindolol].
telmisartan	DB00966	CYP2C19,ABCG2,PPARG,ABCB11,AGTR1,ABCB1,ABCC2,UGT1A3	Unipolar Depression	9.57416e-05	C0041696	ABCB1,APP,BDKRB2,CHRM3,CYP2C19,GHRL,GNB1,GRM1,GRM5,HCRT,OXT,PROK2,PROKR2,TRH	small molecule	Telmisartan is an angiotensin II receptor antagonist (ARB) used in the management of hypertension. Generally, angiotensin II receptor blockers (ARBs) such as telmisartan bind to the angiotensin II type 1 (AT1) receptors with high affinity, causing inhibition of the action of angiotensin II on vascular smooth muscle, ultimately leading to a reduction in arterial blood pressure. Recent studies sugg…
telmisartan	DB00966	CYP2C19,ABCG2,PPARG,ABCB11,AGTR1,ABCB1,ABCC2,UGT1A3	Major depressive disorder	0.000158903	C1269683	ABCB1,APP,BDKRB2,CHRM3,CYP2C19,GRM5,HCRT,LPAR2,OXT,PROK2,PROKR2,TAC1,TRH	small molecule	Telmisartan is an angiotensin II receptor antagonist (ARB) used in the management of hypertension. Generally, angiotensin II receptor blockers (ARBs) such as telmisartan bind to the angiotensin II type 1 (AT1) receptors with high affinity, causing inhibition of the action of angiotensin II on vascular smooth muscle, ultimately leading to a reduction in arterial blood pressure. Recent studies sugg…
epoprostenol	DB01240	PTGIS,P2RY12,PTGIR	Bipolar Disorder	0.000112533	C0005586	ACKR3,ADCYAP1,ADCYAP1R1,ADM,AGT,ANXA1,APP,CALCA,CNR2,CRH,CXCL8,CXCR6,DRD5,FPR3,GAL,HCAR2,HCAR3,HTR1E,HTR4,HTR5A,MCHR1,MCHR2,PDYN,PMCH,POMC,SST,SSTR4,SSTR5,TSHB,VIP	small molecule	A prostaglandin that is a powerful vasodilator and inhibits platelet aggregation. It is biosynthesized enzymatically from prostaglandin endoperoxides in human vascular tissue. The sodium salt has been also used to treat primary pulmonary hypertension.
epoprostenol	DB01240	PTGIS,P2RY12,PTGIR	Unipolar Depression	0.000126193	C0041696	ADCYAP1R1,APP,CNR2,CRH,CXCL10,DRD5,GAL,GNB1,HTR4,HTR5A,NPY,PDYN,POMC,SST,SSTR5,VIP	small molecule	A prostaglandin that is a powerful vasodilator and inhibits platelet aggregation. It is biosynthesized enzymatically from prostaglandin endoperoxides in human vascular tissue. The sodium salt has been also used to treat primary pulmonary hypertension.
epoprostenol	DB01240	PTGIS,P2RY12,PTGIR	Major depressive disorder	0.000132047	C1269683	ACKR3,ADCYAP1R1,APP,CORT,CRH,CXCL10,CXCR6,GAL,HTR4,NPY,PDYN,POMC,SST,SSTR4,SSTR5,VIP	small molecule	A prostaglandin that is a powerful vasodilator and inhibits platelet aggregation. It is biosynthesized enzymatically from prostaglandin endoperoxides in human vascular tissue. The sodium salt has been also used to treat primary pulmonary hypertension.
epoprostenol	DB01240	PTGIS,P2RY12,PTGIR	Schizophrenia	0.000173894	C0036341	ACKR3,ADCYAP1,ADCYAP1R1,ADM,ADORA1,ANXA1,APP,C3,CCL21,CCR5,CHRM4,CNR2,CRH,CXCL12,CXCL8,CXCR4,CXCR6,DRD5,GNAS,GNB1,HCAR2,HCAR3,HRH2,HRH3,HRH4,HTR1D,HTR1F,HTR4,HTR5A,HTR6,MCHR1,MCHR2,NPS,NPSR1,NPY,OPRK1,PDYN,PNOC,POMC,SST,SSTR4,SSTR5,SUCNR1,TAAR1,VIP	small molecule	A prostaglandin that is a powerful vasodilator and inhibits platelet aggregation. It is biosynthesized enzymatically from prostaglandin endoperoxides in human vascular tissue. The sodium salt has been also used to treat primary pulmonary hypertension.
tetrathiomolybdate	DB05088	APP	Major depressive disorder	4.62777e-05	C1269683	ACKR3,ADRA2A,ADRA2B,ADRA2C,APP,BDKRB2,CNR1,CXCR6,DRD3,DRD4,GABBR1,GABBR2,GALR1,GALR2,GALR3,GRM2,GRM3,GRM7,GRM8,HTR1A,HTR1B,LPAR2,NPY2R,OPRM1,POMC,SSTR4,SSTR5	small molecule	Tetrathiomolybdate is an oral, small-molecule, anticopper agent that is highly specific for lowering the levels of free copper in serum. COPREXA has completed pivotal clinical trials for the treatment of neurologic Wilson's disease. It is also developed for fibrotic disorders based upon the rationale that the fibrotic disease process is dependent upon the availability of free copper in the body.
tetrathiomolybdate	DB05088	APP	Unipolar Depression	4.68525e-05	C0041696	ADRA2A,APP,BDKRB2,CNR1,CNR2,DRD3,DRD4,GABBR1,GABBR2,GALR2,GNB1,GRM7,GRM8,HTR1A,HTR1B,HTR5A,NPY1R,NPY2R,OPRM1,POMC,SSTR5	small molecule	Tetrathiomolybdate is an oral, small-molecule, anticopper agent that is highly specific for lowering the levels of free copper in serum. COPREXA has completed pivotal clinical trials for the treatment of neurologic Wilson's disease. It is also developed for fibrotic disorders based upon the rationale that the fibrotic disease process is dependent upon the availability of free copper in the body.
tetrathiomolybdate	DB05088	APP	Schizophrenia	5.54757e-05	C0036341	ACKR3,ADORA1,ADRA2A,ADRA2B,ADRA2C,ANXA1,APP,CCR5,CHRM4,CNR1,CNR2,CXCR4,CXCR6,DRD3,DRD4,GABBR1,GABBR2,GNAQ,GNB1,GRM2,GRM3,GRM4,GRM7,GRM8,HCAR2,HCAR3,HRH3,HRH4,HTR1A,HTR1B,HTR1D,HTR1F,HTR5A,LPAR1,LPAR2,MCHR1,MCHR2,MTNR1A,MTNR1B,NPY1R,NPY2R,OPRD1,OPRK1,OPRM1,POMC,PTGER3,SSTR4,SSTR5,SUCNR1	small molecule	Tetrathiomolybdate is an oral, small-molecule, anticopper agent that is highly specific for lowering the levels of free copper in serum. COPREXA has completed pivotal clinical trials for the treatment of neurologic Wilson's disease. It is also developed for fibrotic disorders based upon the rationale that the fibrotic disease process is dependent upon the availability of free copper in the body.
tetrathiomolybdate	DB05088	APP	Bipolar Disorder	5.72003e-05	C0005586	ACKR3,ADRA2B,ADRA2C,AGT,ANXA1,APP,BDKRB2,CNR1,CNR2,CXCR6,DRD3,DRD4,FPR3,GRM3,GRM4,GRM7,GRM8,HCAR2,HCAR3,HTR1A,HTR1B,HTR1E,HTR5A,LPAR2,MCHR1,MCHR2,PMCH,POMC,S1PR1,SSTR4,SSTR5	small molecule	Tetrathiomolybdate is an oral, small-molecule, anticopper agent that is highly specific for lowering the levels of free copper in serum. COPREXA has completed pivotal clinical trials for the treatment of neurologic Wilson's disease. It is also developed for fibrotic disorders based upon the rationale that the fibrotic disease process is dependent upon the availability of free copper in the body.
ign311	DB04988	EGFR,ERBB2	Bipolar Disorder	0.000124657	C0005586	ADRB2,AMPH,APOB,AVP,CHRM2,CLTA,EGFR,ERBB2,ERBB3,ERBB4,FGF17,FGF20,FGFR1,FGFR2,FZD4,HGF,HIP1R,HRAS,KIT,NRAS,NRG1,NRTN,PDGFRA,PIK3C2A,PIK3CA,PLCG1,PSPN,SOS1,SYNJ1,UBC	biotech	IGN311 is a humanized monoclonal antibody (mab) against the Lewis Y carbohydrate antigen, a blood-group-related oligosaccharide.
ign311	DB04988	EGFR,ERBB2	Major depressive disorder	0.000156422	C1269683	ARRB1,AVP,CHRM2,EGF,EGFR,ERBB3,FGF2,FGF9,FGFR1,FGFR2,HSP90AA1,KL,M6PR,MET,NRG1,VAMP2	biotech	IGN311 is a humanized monoclonal antibody (mab) against the Lewis Y carbohydrate antigen, a blood-group-related oligosaccharide.
ign311	DB04988	EGFR,ERBB2	Unipolar Depression	0.00021068	C0041696	ARRB1,AVP,CHRM2,EGF,EGFR,ERBB3,FGF2,FGFR1,HSP90AA1,KL,M6PR,MET,NRG1,VAMP2	biotech	IGN311 is a humanized monoclonal antibody (mab) against the Lewis Y carbohydrate antigen, a blood-group-related oligosaccharide.
ign311	DB04988	EGFR,ERBB2	Schizophrenia	0.000372253	C0036341	ACTR2,AVP,BTC,CALM3,CHRM2,CLTB,DNAJC6,DNM2,EGF,EGFR,EPN2,ERBB3,ERBB4,FGF2,FGF8,FGFR1,FGFR2,GRB2,HGF,HSP90AA1,KIAA0319,KIT,LRP2,MET,NRG1,PDGFB,PDGFRB,PICALM,PIK3C2A,PIK3CA,PIK3CB,PIK3R1,PTK6,SH3GL2,SOS1,STON2,TF,VAMP2,VAMP7	biotech	IGN311 is a humanized monoclonal antibody (mab) against the Lewis Y carbohydrate antigen, a blood-group-related oligosaccharide.
velusetrag	DB12702	HTR4	Unipolar Depression	0.00029079	C0041696	ADCYAP1R1,CRH,DRD5,GNB1,HTR4,VIP	small molecule	Velusetrag has been used in trials studying the treatment of Gastroparesis and Alzheimer's Disease. It is a highly selective serotonin receptor agonist effective in patients with chronic constipation. It is being developed by Theravance. Velusetrag was discovered by Theravance through the application of its multivalent drug design in a research program dedicated to finding new treatments for GI m…
(4as,6r,8as)-11-[8-(1,3-dioxo-1,3-dihydro-2h-isoindol-2-yl)octyl]-6-hydroxy-3-methoxy-5,6,9,10-tetrahydro-4ah-[1]benzofuro[3a,3,2-ef][2]benzazepin-11-ium	DB02673	ACHE	Schizophrenia	0.00032287	C0036341	ACHE	small molecule
(4as,6r,8as)-11-[8-(1,3-dioxo-1,3-dihydro-2h-isoindol-2-yl)octyl]-6-hydroxy-3-methoxy-5,6,9,10-tetrahydro-4ah-[1]benzofuro[3a,3,2-ef][2]benzazepin-11-ium	DB02673	ACHE	Major depressive disorder	0.000874439	C1269683	ACHE	small molecule
flutemetamol (18f)	DB09151	APP	Major depressive disorder	4.62777e-05	C1269683	ACKR3,ADRA2A,ADRA2B,ADRA2C,APP,BDKRB2,CNR1,CXCR6,DRD3,DRD4,GABBR1,GABBR2,GALR1,GALR2,GALR3,GRM2,GRM3,GRM7,GRM8,HTR1A,HTR1B,LPAR2,NPY2R,OPRM1,POMC,SSTR4,SSTR5	small molecule	Flutemetamol (18F) is a PET scanning radiopharmaceutical containing the radionuclide fluorine-18. It is indicated for Positron Emission Tomography (PET) imaging of the brain to estimate β amyloid neuritic plaque density in adult patients with cognitive impairment who are being evaluated for Alzheimer's disease (AD) or other causes of cognitive decline.
flutemetamol (18f)	DB09151	APP	Unipolar Depression	4.68525e-05	C0041696	ADRA2A,APP,BDKRB2,CNR1,CNR2,DRD3,DRD4,GABBR1,GABBR2,GALR2,GNB1,GRM7,GRM8,HTR1A,HTR1B,HTR5A,NPY1R,NPY2R,OPRM1,POMC,SSTR5	small molecule	Flutemetamol (18F) is a PET scanning radiopharmaceutical containing the radionuclide fluorine-18. It is indicated for Positron Emission Tomography (PET) imaging of the brain to estimate β amyloid neuritic plaque density in adult patients with cognitive impairment who are being evaluated for Alzheimer's disease (AD) or other causes of cognitive decline.
flutemetamol (18f)	DB09151	APP	Schizophrenia	5.54757e-05	C0036341	ACKR3,ADORA1,ADRA2A,ADRA2B,ADRA2C,ANXA1,APP,CCR5,CHRM4,CNR1,CNR2,CXCR4,CXCR6,DRD3,DRD4,GABBR1,GABBR2,GNAQ,GNB1,GRM2,GRM3,GRM4,GRM7,GRM8,HCAR2,HCAR3,HRH3,HRH4,HTR1A,HTR1B,HTR1D,HTR1F,HTR5A,LPAR1,LPAR2,MCHR1,MCHR2,MTNR1A,MTNR1B,NPY1R,NPY2R,OPRD1,OPRK1,OPRM1,POMC,PTGER3,SSTR4,SSTR5,SUCNR1	small molecule	Flutemetamol (18F) is a PET scanning radiopharmaceutical containing the radionuclide fluorine-18. It is indicated for Positron Emission Tomography (PET) imaging of the brain to estimate β amyloid neuritic plaque density in adult patients with cognitive impairment who are being evaluated for Alzheimer's disease (AD) or other causes of cognitive decline.
flutemetamol (18f)	DB09151	APP	Bipolar Disorder	5.72003e-05	C0005586	ACKR3,ADRA2B,ADRA2C,AGT,ANXA1,APP,BDKRB2,CNR1,CNR2,CXCR6,DRD3,DRD4,FPR3,GRM3,GRM4,GRM7,GRM8,HCAR2,HCAR3,HTR1A,HTR1B,HTR1E,HTR5A,LPAR2,MCHR1,MCHR2,PMCH,POMC,S1PR1,SSTR4,SSTR5	small molecule	Flutemetamol (18F) is a PET scanning radiopharmaceutical containing the radionuclide fluorine-18. It is indicated for Positron Emission Tomography (PET) imaging of the brain to estimate β amyloid neuritic plaque density in adult patients with cognitive impairment who are being evaluated for Alzheimer's disease (AD) or other causes of cognitive decline.
5-cyano-n-(2,5-dimethoxybenzyl)-6-ethoxypyridine-2-carboxamide	DB07276	MAPK8IP1,MAPK8	Schizophrenia	0.000437751	C0036341	MAPK8	small molecule
4-(1-amino-1-carboxy-ethyl)-benzoic acid	DB04256	GRM1	Unipolar Depression	0.000122638	C0041696	CHRM3,GHRL,GNB1,GRM1,HCRT,OXT,PROK2,PROKR2,TRH	small molecule
4-(1-amino-1-carboxy-ethyl)-benzoic acid	DB04256	GRM1	Schizophrenia	0.00018657	C0036341	ADRA1D,AVPR1A,CCK,CHRM1,CHRM3,CHRM5,F2,GHRL,GNAQ,GNB1,GRM1,HCRT,HRH1,MLN,NMB,NPS,NPSR1,NTS,OXT,P2RY1,P2RY2,TAC1	small molecule
4-(1-amino-1-carboxy-ethyl)-benzoic acid	DB04256	GRM1	Major depressive disorder	0.000318858	C1269683	CHRM3,HCRT,OXT,PROK2,PROKR2,TAC1,TRH	small molecule
4-(1-amino-1-carboxy-ethyl)-benzoic acid	DB04256	GRM1	Bipolar Disorder	0.000335344	C0005586	ADRA1D,AGT,AVPR1A,AVPR1B,CCK,CHRM3,FFAR2,P2RY1,P2RY2,PROK2,PROKR2,TAC1	small molecule
paliperidone	DB01267	ABCB1,ADRA2B,HTR2A,HRH1,DRD4,DRD2,HTR1A,CYP3A5,DRD3,HTR2C,ADRA1A,HTR7,DRD1,CYP3A4,ADRA2A,HTR1D,ADRA1B,ADRA2C,CYP2D6	Unipolar Depression	7.61204e-05	C0041696	ABCB1,ADCYAP1R1,ADRA1A,ADRA2A,ALB,ANKK1,APP,CHRM3,CNR2,CRH,CXCL10,CYP2D6,DRD1,DRD2,DRD3,DRD4,DRD5,GAL,GHRL,GNB1,GRM1,GRM5,HCRT,HTR1A,HTR2A,HTR2C,HTR4,HTR5A,HTR7,NPY,OXT,PDYN,POMC,PROK2,PROKR2,SST,SSTR5,TRH,VIP	small molecule	Paliperidone is the primary active metabolite of risperidone. The mechanism of action is unknown but it is likely to act via a similar pathway to risperidone. It has been proposed that the drug's therapeutic activity in schizophrenia is mediated through a combination of central dopamine Type 2 (D2) and serotonin Type 2 (5HT2A) receptor antagonism. Paliperidone is also active as an antagonist at a…
paliperidone	DB01267	ABCB1,ADRA2B,HTR2A,HRH1,DRD4,DRD2,HTR1A,CYP3A5,DRD3,HTR2C,ADRA1A,HTR7,DRD1,CYP3A4,ADRA2A,HTR1D,ADRA1B,ADRA2C,CYP2D6	Major depressive disorder	7.81731e-05	C1269683	ABCB1,ACKR3,ADCYAP1R1,ADRA1A,ADRA2A,ADRA2B,ADRA2C,ANKK1,APP,CHRM3,CORT,CRH,CXCL10,CXCR6,CYP2D6,DRD1,DRD2,DRD3,DRD4,GAL,GRM5,HCRT,HTR1A,HTR2A,HTR2C,HTR4,NPY,OXT,PDYN,POMC,PROK2,PROKR2,SST,SSTR4,SSTR5,TAC1,TRH,VIP	small molecule	Paliperidone is the primary active metabolite of risperidone. The mechanism of action is unknown but it is likely to act via a similar pathway to risperidone. It has been proposed that the drug's therapeutic activity in schizophrenia is mediated through a combination of central dopamine Type 2 (D2) and serotonin Type 2 (5HT2A) receptor antagonism. Paliperidone is also active as an antagonist at a…
paliperidone	DB01267	ABCB1,ADRA2B,HTR2A,HRH1,DRD4,DRD2,HTR1A,CYP3A5,DRD3,HTR2C,ADRA1A,HTR7,DRD1,CYP3A4,ADRA2A,HTR1D,ADRA1B,ADRA2C,CYP2D6	Bipolar Disorder	9.2713e-05	C0005586	ABCB1,ACKR3,ADCYAP1,ADCYAP1R1,ADM,ADRA1A,ADRA1B,ADRA1D,ADRA2B,ADRA2C,AGT,ANKK1,ANXA1,APP,AVPR1A,AVPR1B,CALCA,CCK,CHRM3,CNR2,CRH,CXCL8,CXCR6,DRD1,DRD2,DRD3,DRD4,DRD5,FFAR2,FPR3,GAL,GNAZ,GRM5,HCAR2,HCAR3,HTR1A,HTR1E,HTR2A,HTR2C,HTR4,HTR5A,HTR7,MCHR1,MCHR2,P2RY1,P2RY2,PDYN,PMCH,POMC,PROK2,PROKR2,SST,SSTR4,SSTR5,TAC1,TSHB,VIP	small molecule	Paliperidone is the primary active metabolite of risperidone. The mechanism of action is unknown but it is likely to act via a similar pathway to risperidone. It has been proposed that the drug's therapeutic activity in schizophrenia is mediated through a combination of central dopamine Type 2 (D2) and serotonin Type 2 (5HT2A) receptor antagonism. Paliperidone is also active as an antagonist at a…
paliperidone	DB01267	ABCB1,ADRA2B,HTR2A,HRH1,DRD4,DRD2,HTR1A,CYP3A5,DRD3,HTR2C,ADRA1A,HTR7,DRD1,CYP3A4,ADRA2A,HTR1D,ADRA1B,ADRA2C,CYP2D6	Schizophrenia	0.000174307	C0036341	ABCB1,ACKR3,ADCYAP1,ADCYAP1R1,ADM,ADORA1,ADRA1A,ADRA1D,ADRA2A,ADRA2B,ADRA2C,ANKK1,ANXA1,APP,AVPR1A,C3,CCK,CCL21,CCR5,CHRM1,CHRM3,CHRM4,CHRM5,CNR2,CRH,CXCL12,CXCL8,CXCR4,CXCR6,CYP2D6,CYP3A4,CYP3A5,DRD1,DRD2,DRD3,DRD4,DRD5,F2,GHRL,GNAQ,GNAS,GNB1,GRM1,GRM5,HCAR2,HCAR3,HCRT,HRH1,HRH2,HRH3,HRH4,HTR1A,HTR1D,HTR1F,HTR2A,HTR2C,HTR4,HTR5A,HTR6,HTR7,MCHR1,MCHR2,MLN,NMB,NPS,NPSR1,NPY,NTS,OPRK1,OXT,P2RY1,P2R…	small molecule	Paliperidone is the primary active metabolite of risperidone. The mechanism of action is unknown but it is likely to act via a similar pathway to risperidone. It has been proposed that the drug's therapeutic activity in schizophrenia is mediated through a combination of central dopamine Type 2 (D2) and serotonin Type 2 (5HT2A) receptor antagonism. Paliperidone is also active as an antagonist at a…
(3r)-4-(p-toluenesulfonyl)-1,4-thiazane-3-carboxylicacid-l-phenylalanine ethyl ester	DB01712	FKBP1A	Bipolar Disorder	0.000208333	C0005586	FKBP1A	small molecule
oxymetazoline	DB00935	ADRA1D,ADRA2A,ADRA2B,ADRA1B,ADRA2C,ADRA1A	Unipolar Depression	5.83564e-05	C0041696	ADRA1A,ADRA2A,ALB,CHRM3,DRD4,GHRL,GNB1,GRM1,GRM5,HCRT,OXT,PROK2,PROKR2,TRH	small molecule	A direct acting sympathomimetic used as a vasoconstrictor to relieve nasal congestion. (From Martindale, The Extra Pharmacopoeia, 30th ed, p1251)
oxymetazoline	DB00935	ADRA1D,ADRA2A,ADRA2B,ADRA1B,ADRA2C,ADRA1A	Major depressive disorder	7.49309e-05	C1269683	ADRA1A,ADRA2A,ADRA2B,ADRA2C,CHRM3,DRD4,GRM5,HCRT,OXT,PROK2,PROKR2,TAC1,TRH	small molecule	A direct acting sympathomimetic used as a vasoconstrictor to relieve nasal congestion. (From Martindale, The Extra Pharmacopoeia, 30th ed, p1251)
oxymetazoline	DB00935	ADRA1D,ADRA2A,ADRA2B,ADRA1B,ADRA2C,ADRA1A	Bipolar Disorder	8.35635e-05	C0005586	ADRA1A,ADRA1B,ADRA1D,ADRA2B,ADRA2C,AGT,ANXA1,AVPR1A,AVPR1B,CCK,CHRM3,DRD4,FFAR2,GNAZ,GRM5,P2RY1,P2RY2,PROK2,PROKR2,TAC1	small molecule	A direct acting sympathomimetic used as a vasoconstrictor to relieve nasal congestion. (From Martindale, The Extra Pharmacopoeia, 30th ed, p1251)
oxymetazoline	DB00935	ADRA1D,ADRA2A,ADRA2B,ADRA1B,ADRA2C,ADRA1A	Schizophrenia	9.87569e-05	C0036341	ADRA1A,ADRA1D,ADRA2A,ADRA2B,ADRA2C,ANXA1,AVPR1A,CCK,CHRM1,CHRM3,CHRM5,DRD4,F2,GHRL,GNAQ,GNB1,GRM1,GRM5,HCRT,HRH1,MLN,NMB,NPS,NPSR1,NTS,OXT,P2RY1,P2RY2,TAC1	small molecule	A direct acting sympathomimetic used as a vasoconstrictor to relieve nasal congestion. (From Martindale, The Extra Pharmacopoeia, 30th ed, p1251)
domperidone	DB01184	CYP1A2,CYP3A4,DRD2,ABCB1,CYP2C8,CYP3A7,DRD3,CYP3A5,CYP2B6,CYP2D6	Major depressive disorder	0.000131533	C1269683	ABCB1,ACKR3,ANKK1,APP,CORT,CXCL10,CXCR6,CYP1A2,CYP2D6,DRD2,DRD3,GAL,NPY,PDYN,POMC,SST,SSTR4,SSTR5	small molecule	A specific blocker of dopamine receptors. It speeds gastrointestinal peristalsis, causes prolactin release, and is used as antiemetic and tool in the study of dopaminergic mechanisms.
n-(4-amino-5-cyano-6-ethoxypyridin-2-yl)-2-(4-bromo-2,5-dimethoxyphenyl)acetamide	DB07272	MAPK8IP1,MAPK8	Schizophrenia	0.000437751	C0036341	MAPK8	small molecule
thiothixene	DB01623	HTR2A,CYP1A2,SLC22A1,DRD1,DRD2,ALB,CYP2D6	Unipolar Depression	7.26021e-05	C0041696	ADCYAP1R1,ALB,ANKK1,APP,CHRM3,CNR2,CRH,CXCL10,CYP2D6,DRD1,DRD2,GABBR1,GAL,GHRL,GNB1,GRM1,GRM5,HCRT,HTR2A,HTR4,HTR5A,ITGB5,NPY,OXT,PDE4B,PDYN,POMC,PROK2,PROKR2,SST,SSTR5,TRH,VIP	small molecule	A thioxanthine used as an antipsychotic agent. Its effects are similar to the phenothiazine antipsychotics.
thiothixene	DB01623	HTR2A,CYP1A2,SLC22A1,DRD1,DRD2,ALB,CYP2D6	Major depressive disorder	8.79362e-05	C1269683	ACKR3,ADCYAP1R1,ANKK1,APP,CHRM3,CORT,CRH,CXCL10,CXCR6,CYP1A2,CYP2D6,DRD1,DRD2,GABBR1,GAL,GRM5,HCRT,HTR2A,HTR4,NPY,OXT,PDE4B,PDYN,POMC,PROK2,PROKR2,SST,SSTR4,SSTR5,TAC1,TRH,VIP	small molecule	A thioxanthine used as an antipsychotic agent. Its effects are similar to the phenothiazine antipsychotics.
thiothixene	DB01623	HTR2A,CYP1A2,SLC22A1,DRD1,DRD2,ALB,CYP2D6	Bipolar Disorder	0.000112971	C0005586	ACKR3,ADCYAP1,ADCYAP1R1,ADM,ADRA1B,ADRA1D,AGT,ANKK1,ANXA1,APP,AVPR1A,AVPR1B,CALCA,CCK,CHRM3,CNR2,CRH,CXCL8,CXCR6,DMD,DRD1,DRD2,FFAR2,FPR3,GAL,GRM5,HCAR2,HCAR3,HTR1E,HTR2A,HTR4,HTR5A,MCHR1,MCHR2,P2RY1,P2RY2,PALB2,PDE4B,PDYN,PMCH,POMC,PROK2,PROKR2,SST,SSTR4,SSTR5,TAC1,TSHB,VIP	small molecule	A thioxanthine used as an antipsychotic agent. Its effects are similar to the phenothiazine antipsychotics.
thiothixene	DB01623	HTR2A,CYP1A2,SLC22A1,DRD1,DRD2,ALB,CYP2D6	Schizophrenia	0.000177437	C0036341	ACKR3,ADCYAP1,ADCYAP1R1,ADM,ADORA1,ADRA1D,ANKK1,ANXA1,APOA1,APOA4,APP,ATM,AVPR1A,C3,CCK,CCL21,CCR5,CHRM1,CHRM3,CHRM4,CHRM5,CNR2,CRH,CXCL12,CXCL8,CXCR4,CXCR6,CYP1A2,CYP2D6,DMD,DRD1,DRD2,F2,GABBR1,GHRL,GNAQ,GNAS,GNB1,GRM1,GRM5,HCAR2,HCAR3,HCRT,HRH1,HRH2,HRH3,HRH4,HTR1D,HTR1F,HTR2A,HTR4,HTR5A,HTR6,MCHR1,MCHR2,MLN,NMB,NPS,NPSR1,NPY,NTS,OPRK1,OXT,P2RY1,P2RY2,PALB2,PDE4B,PDYN,PNOC,POMC,SST,SSTR4,SSTR5,…	small molecule	A thioxanthine used as an antipsychotic agent. Its effects are similar to the phenothiazine antipsychotics.
n-isobutyl-n-[4-methoxyphenylsulfonyl]glycyl hydroxamic acid	DB08271	MMP20,MMP10,MMP12,MMP3	Bipolar Disorder	6.74487e-05	C0005586	MMP3	small molecule
n-isobutyl-n-[4-methoxyphenylsulfonyl]glycyl hydroxamic acid	DB08271	MMP20,MMP10,MMP12,MMP3	Schizophrenia	0.000422287	C0036341	MMP3	small molecule
n-(5-chloro-1,3-benzodioxol-4-yl)-6-methoxy-7-(3-piperidin-1-ylpropoxy)quinazolin-4-amine	DB07249	EPHB4	Schizophrenia	0.000340708	C0036341	EFNB1,EFNB2,EPHB1,EPHB2,FYN,GRIN1,RAC1	small molecule
n-(5-chloro-1,3-benzodioxol-4-yl)-6-methoxy-7-(3-piperidin-1-ylpropoxy)quinazolin-4-amine	DB07249	EPHB4	Major depressive disorder	0.000389381	C1269683	EPHB1,EPHB2,RAC1	small molecule
pr-104	DB05968	TNF	Paranoid Schizophrenia	0.000445748	C0036349	TNF	small molecule
elinogrel	DB06350	P2RY12	Major depressive disorder	0.000163254	C1269683	ACKR3,APP,CORT,CXCL10,CXCR6,GAL,NPY,PDYN,POMC,SST,SSTR4,SSTR5	small molecule	A P2Y12 inhibitor and platelet aggregation inhibitor.
elinogrel	DB06350	P2RY12	Bipolar Disorder	0.000201992	C0005586	ACKR3,AGT,ANXA1,APP,CNR2,CXCL8,CXCR6,FPR3,GAL,HCAR2,HCAR3,HTR1E,HTR5A,MCHR1,MCHR2,PDYN,PMCH,POMC,SST,SSTR4,SSTR5	small molecule	A P2Y12 inhibitor and platelet aggregation inhibitor.
elinogrel	DB06350	P2RY12	Unipolar Depression	0.000221638	C0041696	APP,CNR2,CXCL10,GAL,GNB1,HTR5A,NPY,PDYN,POMC,SST,SSTR5	small molecule	A P2Y12 inhibitor and platelet aggregation inhibitor.
acetylcholine	DB03128	SLC22A1,CHRM1,CHRM3,SLC22A5,CHRM2,CHRM4,ACHE,CHRNA7	Major depressive disorder	7.68583e-05	C1269683	ACHE,ACKR3,APP,ARRB1,AVP,CHRM2,CHRM3,CHRNA7,CORT,CXCL10,CXCR6,EGF,EGFR,GAL,GRM5,HCRT,M6PR,NPY,OXT,PDYN,POMC,PROK2,PROKR2,SST,SSTR4,SSTR5,TAC1,TRH,VAMP2	small molecule	A neurotransmitter. Acetylcholine in vertebrates is the major transmitter at neuromuscular junctions, autonomic ganglia, parasympathetic effector junctions, a subset of sympathetic effector junctions, and at many sites in the central nervous system. It is generally not used as an administered drug because it is broken down very rapidly by cholinesterases, but it is useful in some ophthalmological…
acetylcholine	DB03128	SLC22A1,CHRM1,CHRM3,SLC22A5,CHRM2,CHRM4,ACHE,CHRNA7	Unipolar Depression	7.87123e-05	C0041696	APP,ARRB1,AVP,CHRM2,CHRM3,CHRNA7,CNR2,CXCL10,EGF,EGFR,GAL,GHRL,GNB1,GRM1,GRM5,HCRT,HTR5A,M6PR,NPY,OXT,PDYN,POMC,PROK2,PROKR2,SST,SSTR5,TRH,VAMP2	small molecule	A neurotransmitter. Acetylcholine in vertebrates is the major transmitter at neuromuscular junctions, autonomic ganglia, parasympathetic effector junctions, a subset of sympathetic effector junctions, and at many sites in the central nervous system. It is generally not used as an administered drug because it is broken down very rapidly by cholinesterases, but it is useful in some ophthalmological…
acetylcholine	DB03128	SLC22A1,CHRM1,CHRM3,SLC22A5,CHRM2,CHRM4,ACHE,CHRNA7	Bipolar Disorder	8.51171e-05	C0005586	ACKR3,ADRA1D,ADRB2,AGT,AMPH,ANXA1,APOB,APP,ARRB2,AVP,AVPR1A,AVPR1B,CCK,CHRM2,CHRM3,CHRNA7,CLTA,CNR2,CXCL8,CXCR6,EGFR,FFAR2,FPR3,FZD4,GAL,GRM5,HCAR2,HCAR3,HIP1R,HTR1E,HTR5A,MCHR1,MCHR2,P2RY1,P2RY2,PDYN,PIK3C2A,PMCH,POMC,PROK2,PROKR2,SST,SSTR4,SSTR5,SYNJ1,TAC1,UBC	small molecule	A neurotransmitter. Acetylcholine in vertebrates is the major transmitter at neuromuscular junctions, autonomic ganglia, parasympathetic effector junctions, a subset of sympathetic effector junctions, and at many sites in the central nervous system. It is generally not used as an administered drug because it is broken down very rapidly by cholinesterases, but it is useful in some ophthalmological…
acetylcholine	DB03128	SLC22A1,CHRM1,CHRM3,SLC22A5,CHRM2,CHRM4,ACHE,CHRNA7	Schizophrenia	9.82639e-05	C0036341	ACHE,ACKR3,ACTR2,ADORA1,ADRA1D,ANXA1,APP,ARRB2,AVP,AVPR1A,C3,CCK,CCL21,CCR5,CHRM1,CHRM2,CHRM3,CHRM4,CHRNA7,CLTB,CNR2,CXCL12,CXCL8,CXCR4,CXCR6,DNAJC6,DNM2,EGF,EGFR,EPN2,F2,GHRL,GNAQ,GNB1,GRB2,GRM1,GRM5,HCAR2,HCAR3,HCRT,HRH1,HRH3,HRH4,HTR1D,HTR1F,HTR5A,KIAA0319,LRP2,MCHR1,MCHR2,MLN,NMB,NPS,NPSR1,NPY,NTS,OPRK1,OXT,P2RY1,P2RY2,PDYN,PICALM,PIK3C2A,PNOC,POMC,SH3GL2,SST,SSTR4,SSTR5,STON2,SUCNR1,TAC1,TF,…	small molecule	A neurotransmitter. Acetylcholine in vertebrates is the major transmitter at neuromuscular junctions, autonomic ganglia, parasympathetic effector junctions, a subset of sympathetic effector junctions, and at many sites in the central nervous system. It is generally not used as an administered drug because it is broken down very rapidly by cholinesterases, but it is useful in some ophthalmological…
nabiximols	DB14011	CYP1A2,CYP2C19,CHRNA7,PTGS1,HTR2A,OPRM1,TRPV1,CACNA1G,ABCG2,TRPA1,SLC29A1,GPR12,TRPV4,CACNA1I,ALOX15,AANAT,VDAC1,SOD1,GSR,OPRD1,CYP1A1,CYP1B1,CACNA1H,CRYZ,PPARG,NAAA,GLRA3,CYP3A7,GLRA1,HTR1A,CYP2C9,CYP3A5,CAT,GPR18,TRPV3,TRPM8,ALOX5,HMGCR,ACAT1,IDO1,TRPV2,GPX1,CYP3A4,PTGS2,CNR2,FAAH,CYP17A1,GPR55,CNR1,CYP2D6,ABCC1	Unipolar Depression	6.99459e-05	C0041696	ABCC1,ALB,APP,CAT,CHRM3,CHRNA7,CNR1,CNR2,CXCL10,CYP2C19,CYP2C9,CYP2D6,FAAH,GAL,GHRL,GNB1,GRM1,GRM5,HCRT,HTR1A,HTR2A,HTR5A,NPY,OPRM1,OXT,PDYN,POMC,PROK2,PROKR2,PTGS2,SOD1,SST,SSTR5,TRH	small molecule	Nabiximols (tradename Sativex®) is a whole plant extract from the Cannabis species _Cannabis sativa L._ that has been purified into the active components CBD (cannabidiol) and THC (delta-9-tetrahydrocannabinol). For trademark purposes, purified CBD is branded as Nabidiolex®, while THC is purified as the product Tetrabinex®. Sativex® is available in a 1:1 formulation of THC:CBD as an oro-mucosal p…
nabiximols	DB14011	CYP1A2,CYP2C19,CHRNA7,PTGS1,HTR2A,OPRM1,TRPV1,CACNA1G,ABCG2,TRPA1,SLC29A1,GPR12,TRPV4,CACNA1I,ALOX15,AANAT,VDAC1,SOD1,GSR,OPRD1,CYP1A1,CYP1B1,CACNA1H,CRYZ,PPARG,NAAA,GLRA3,CYP3A7,GLRA1,HTR1A,CYP2C9,CYP3A5,CAT,GPR18,TRPV3,TRPM8,ALOX5,HMGCR,ACAT1,IDO1,TRPV2,GPX1,CYP3A4,PTGS2,CNR2,FAAH,CYP17A1,GPR55,CNR1,CYP2D6,ABCC1	Major depressive disorder	7.16902e-05	C1269683	ABCC1,ACKR3,APP,CAT,CHRM3,CHRNA7,CNR1,CORT,CXCL10,CXCR6,CYP1A2,CYP2C19,CYP2C9,CYP2D6,FAAH,GAL,GRM5,HCRT,HTR1A,HTR2A,IDO1,NPY,OPRM1,OXT,PDYN,POMC,PROK2,PROKR2,PTGS2,SOD1,SST,SSTR4,SSTR5,TAC1,TRH	small molecule	Nabiximols (tradename Sativex®) is a whole plant extract from the Cannabis species _Cannabis sativa L._ that has been purified into the active components CBD (cannabidiol) and THC (delta-9-tetrahydrocannabinol). For trademark purposes, purified CBD is branded as Nabidiolex®, while THC is purified as the product Tetrabinex®. Sativex® is available in a 1:1 formulation of THC:CBD as an oro-mucosal p…
dihydroquinidine barbiturate	DB01341	GABRA1	Bipolar Disorder	5.81395e-05	C0005586	GABRA1	small molecule
dihydroquinidine barbiturate	DB01341	GABRA1	Schizophrenia	0.000302326	C0036341	GABRA1	small molecule
1-(6-cyano-3-pyridylcarbonyl)-5',8'-difluorospiro[piperidine-4,2'(1'h)-quinazoline]-4'-amine	DB07405	NOS2	Bipolar Disorder	4.32331e-05	C0005586	NOS2	small molecule
1-(6-cyano-3-pyridylcarbonyl)-5',8'-difluorospiro[piperidine-4,2'(1'h)-quinazoline]-4'-amine	DB07405	NOS2	Schizophrenia	0.00043985	C0036341	NOS2	small molecule
ru83876	DB02336	SRC	Unipolar Depression	0.000116634	C0041696	DCC,EPHB1,F2R,HSP90AA1,KDR,MET,RAC1,TRIO	small molecule
ru83876	DB02336	SRC	Schizophrenia	0.000149437	C0036341	CDC42,DCC,DOCK1,EFNA5,EFNB1,EFNB2,EPHA4,EPHB1,EPHB2,F2R,FYN,GRIN1,HSP90AA1,ITGB3,KDR,KIT,LCK,MET,PAK3,RAC1	small molecule
ru83876	DB02336	SRC	Major depressive disorder	0.000235918	C1269683	EPHB1,EPHB2,F2R,HSP90AA1,KDR,MET,RAC1	small molecule
procaine	DB00721	CHRNA2,SCN10A,SLC6A3,HTR3A,PLA2G4A,GRIN3A,BCHE	Bipolar Disorder	0.00043379	C0005586	BCHE,GRIN3A,HTR3A,PLA2G4A,SLC6A3	small molecule	A local anesthetic of the ester type that has a slow onset and a short duration of action. It is mainly used for infiltration anesthesia, peripheral nerve block, and spinal block. (From Martindale, The Extra Pharmacopoeia, 30th ed, p1016). Procaine has also been investigated as an oral entry inhibitor in treatment-experienced HIV patients [L1215].
nicergoline	DB00699	CYP2D6,ADRA1A	Unipolar Depression	0.000101745	C0041696	ADRA1A,CHRM3,CYP2D6,GHRL,GNB1,GRM1,GRM5,HCRT,OXT,PROK2,PROKR2,TRH	small molecule	An ergot derivative that has been used as a cerebral vasodilator and in peripheral vascular disease. It has been suggested to ameliorate cognitive deficits in cerebrovascular disease.
nicergoline	DB00699	CYP2D6,ADRA1A	Major depressive disorder	0.000217973	C1269683	ADRA1A,CHRM3,CYP2D6,GRM5,HCRT,OXT,PROK2,PROKR2,TAC1,TRH	small molecule	An ergot derivative that has been used as a cerebral vasodilator and in peripheral vascular disease. It has been suggested to ameliorate cognitive deficits in cerebrovascular disease.
alcaftadine	DB06766	HRH1	Unipolar Depression	0.000104867	C0041696	CHRM3,GHRL,GNB1,GRM1,GRM5,HCRT,OXT,PROK2,PROKR2,TRH	small molecule	Alcaftadine is a H1 histamine receptor antagonist indicated for the prevention of itching associated with allergic conjunctivitis. This drug was approved in July 2010.
alcaftadine	DB06766	HRH1	Schizophrenia	0.00013059	C0036341	ADRA1D,AVPR1A,CCK,CHRM1,CHRM3,CHRM5,F2,GHRL,GNAQ,GNB1,GRM1,GRM5,HCRT,HRH1,MLN,NMB,NPS,NPSR1,NTS,OXT,P2RY1,P2RY2,TAC1	small molecule	Alcaftadine is a H1 histamine receptor antagonist indicated for the prevention of itching associated with allergic conjunctivitis. This drug was approved in July 2010.
alcaftadine	DB06766	HRH1	Major depressive disorder	0.000227147	C1269683	CHRM3,GRM5,HCRT,OXT,PROK2,PROKR2,TAC1,TRH	small molecule	Alcaftadine is a H1 histamine receptor antagonist indicated for the prevention of itching associated with allergic conjunctivitis. This drug was approved in July 2010.
alcaftadine	DB06766	HRH1	Bipolar Disorder	0.000255639	C0005586	ADRA1D,AGT,AVPR1A,AVPR1B,CCK,CHRM3,FFAR2,GRM5,P2RY1,P2RY2,PROK2,PROKR2,TAC1	small molecule	Alcaftadine is a H1 histamine receptor antagonist indicated for the prevention of itching associated with allergic conjunctivitis. This drug was approved in July 2010.
ropivacaine	DB00296	CYP1A2,SCN10A,CYP2B6,CYP3A4	Paranoid Schizophrenia	0.000104364	C0036349	CYP1A2,CYP2B6	small molecule	Ropivacaine is an aminoamide local anaesthetic drug commonly marketed by AstraZeneca under the trade name Naropin. It is present as a racemic mixture of the enantiomers containing equal proportions of the “S” and “R” forms. The marketed form contains the single S-enantiomer as the active ingredient.
aplaviroc	DB06497	CCR5	Major depressive disorder	0.000152235	C1269683	ACKR3,APP,CORT,CXCL10,CXCR6,GAL,NPY,PDYN,POMC,SST,SSTR4,SSTR5	small molecule	A spiro-diketo-piperazine; a potent noncompetitive allosteric antagonist of the CCR5 receptor with concomitantly potent antiviral effects for HIV-1.
aplaviroc	DB06497	CCR5	Bipolar Disorder	0.000154749	C0005586	ACKR3,AGT,ANXA1,APP,CNR2,CXCL8,CXCR6,FPR3,GAL,HCAR2,HCAR3,HTR1E,HTR5A,MCHR1,MCHR2,PDYN,PMCH,POMC,SST,SSTR4,SSTR5	small molecule	A spiro-diketo-piperazine; a potent noncompetitive allosteric antagonist of the CCR5 receptor with concomitantly potent antiviral effects for HIV-1.
aplaviroc	DB06497	CCR5	Unipolar Depression	0.000208101	C0041696	APP,CNR2,CXCL10,GAL,GNB1,HTR5A,NPY,PDYN,POMC,SST,SSTR5	small molecule	A spiro-diketo-piperazine; a potent noncompetitive allosteric antagonist of the CCR5 receptor with concomitantly potent antiviral effects for HIV-1.
aplaviroc	DB06497	CCR5	Schizophrenia	0.000306983	C0036341	ACKR3,ADORA1,ANXA1,APP,C3,CCL21,CCR5,CHRM4,CNR2,CXCL12,CXCL8,CXCR4,CXCR6,GNB1,HCAR2,HCAR3,HRH3,HRH4,HTR1D,HTR1F,HTR5A,MCHR1,MCHR2,NPY,OPRK1,PDYN,PNOC,POMC,SST,SSTR4,SSTR5,SUCNR1	small molecule	A spiro-diketo-piperazine; a potent noncompetitive allosteric antagonist of the CCR5 receptor with concomitantly potent antiviral effects for HIV-1.
dextromethorphan	DB00514	CYP2C19,CHRNB2,SLC6A2,CYP2B6,CHRNA7,SIGMAR1,OPRM1,GRIN3A,CHRNB4,SLC6A4,OPRD1,CHRNA4,CHRNA2,CYP3A7,CYP2C9,CHRNA3,CYP3A4,OPRK1,PGRMC1,CYP2D6	Major depressive disorder	0.000101997	C1269683	ACKR3,APP,CHRNA4,CHRNA7,CORT,CXCL10,CXCR6,CYP2C19,CYP2C9,CYP2D6,GAL,NPY,OPRM1,PDYN,POMC,SLC6A2,SLC6A4,SST,SSTR4,SSTR5	small molecule	The d-isomer of the codeine analog of levorphanol. Dextromethorphan shows high affinity binding to several regions of the brain, including the medullary cough center. This compound is an NMDA receptor antagonist (receptors, N-methyl-D-aspartate) and acts as a non-competitive channel blocker. It is one of the widely used antitussives, and is also used to study the involvement of glutamate receptor…
dextromethorphan	DB00514	CYP2C19,CHRNB2,SLC6A2,CYP2B6,CHRNA7,SIGMAR1,OPRM1,GRIN3A,CHRNB4,SLC6A4,OPRD1,CHRNA4,CHRNA2,CYP3A7,CYP2C9,CHRNA3,CYP3A4,OPRK1,PGRMC1,CYP2D6	Unipolar Depression	0.000107466	C0041696	APP,CHRNA4,CHRNA7,CNR2,CXCL10,CYP2C19,CYP2C9,CYP2D6,GAL,GNB1,HTR5A,NPY,OPRM1,PDYN,POMC,SLC6A2,SLC6A4,SST,SSTR5	small molecule	The d-isomer of the codeine analog of levorphanol. Dextromethorphan shows high affinity binding to several regions of the brain, including the medullary cough center. This compound is an NMDA receptor antagonist (receptors, N-methyl-D-aspartate) and acts as a non-competitive channel blocker. It is one of the widely used antitussives, and is also used to study the involvement of glutamate receptor…
zolmitriptan	DB00315	CYP1A2,HTR1D,MAOA,HTR1B,HTR1A,HTR1F	Major depressive disorder	0.000100458	C1269683	ACKR3,APP,CORT,CXCL10,CXCR6,CYP1A2,GAL,HTR1A,HTR1B,NPY,PDYN,POMC,SST,SSTR4,SSTR5	small molecule	Zolmitriptan is a synthetic tryptamine derivative readily soluble in water.
zolmitriptan	DB00315	CYP1A2,HTR1D,MAOA,HTR1B,HTR1A,HTR1F	Unipolar Depression	0.000166173	C0041696	APP,CNR2,CXCL10,GAL,GNB1,HTR1A,HTR1B,NPY,PDYN,POMC,SST,SSTR5	small molecule	Zolmitriptan is a synthetic tryptamine derivative readily soluble in water.
zolmitriptan	DB00315	CYP1A2,HTR1D,MAOA,HTR1B,HTR1A,HTR1F	Bipolar Disorder	0.00022704	C0005586	ACKR3,AGT,ANXA1,APP,CNR2,CXCL8,CXCR6,FPR3,GAL,HCAR2,HCAR3,HTR1A,HTR1B,MCHR1,MCHR2,PDYN,PMCH,POMC,SST,SSTR4,SSTR5	small molecule	Zolmitriptan is a synthetic tryptamine derivative readily soluble in water.
resveratrol	DB02709	CYP1A2,NR1I3,AKT1,ALB,CBR1,NR1I2,AHR,PTGS1,TTR,CLEC14A,ITGA5,PPARA,ALOX15,MTNR1A,MTNR1B,ITGB3,CYP1A1,CYP1B1,PPARG,ESR1,SNCA,PI4K2B,ALOX5,NQO2,CYP3A4,SLC2A1,PTGS2,CSNK2A1,KHSRP,APP,YARS	Major depressive disorder	6.15641e-05	C1269683	ACKR3,ADRA2A,ADRA2B,ADRA2C,APP,BDKRB2,CNR1,CXCR6,CYP1A2,DRD3,DRD4,ESR1,GABBR1,GABBR2,GALR1,GALR2,GALR3,GRM2,GRM3,GRM7,GRM8,HSP90AA1,HTR1A,HTR1B,LPAR2,MTOR,NPY2R,OPRM1,PDE4B,POMC,PTGS2,SSTR4,SSTR5	small molecule	Resveratrol (3,5,4'-trihydroxystilbene) is a polyphenolic phytoalexin. It is a stilbenoid, a derivate of stilbene, and is produced in plants with the help of the enzyme stilbene synthase. It exists as cis-(Z) and trans-(E) isomers. The trans- form can undergo isomerisation to the cis- form when heated or exposed to ultraviolet irradiation. In a 2004 issue of Science, Dr. Sinclair of Harvard Unive…
resveratrol	DB02709	CYP1A2,NR1I3,AKT1,ALB,CBR1,NR1I2,AHR,PTGS1,TTR,CLEC14A,ITGA5,PPARA,ALOX15,MTNR1A,MTNR1B,ITGB3,CYP1A1,CYP1B1,PPARG,ESR1,SNCA,PI4K2B,ALOX5,NQO2,CYP3A4,SLC2A1,PTGS2,CSNK2A1,KHSRP,APP,YARS	Unipolar Depression	6.55574e-05	C0041696	ADRA2A,ALB,APP,BDKRB2,CNR1,CNR2,DRD3,DRD4,ESR1,GABBR1,GABBR2,GALR2,GNB1,GRM7,GRM8,HSP90AA1,HTR1A,HTR1B,HTR5A,ITGB5,MTOR,NPY1R,NPY2R,OPRM1,PDE4B,POMC,PTGS2,SSTR5	small molecule	Resveratrol (3,5,4'-trihydroxystilbene) is a polyphenolic phytoalexin. It is a stilbenoid, a derivate of stilbene, and is produced in plants with the help of the enzyme stilbene synthase. It exists as cis-(Z) and trans-(E) isomers. The trans- form can undergo isomerisation to the cis- form when heated or exposed to ultraviolet irradiation. In a 2004 issue of Science, Dr. Sinclair of Harvard Unive…
resveratrol	DB02709	CYP1A2,NR1I3,AKT1,ALB,CBR1,NR1I2,AHR,PTGS1,TTR,CLEC14A,ITGA5,PPARA,ALOX15,MTNR1A,MTNR1B,ITGB3,CYP1A1,CYP1B1,PPARG,ESR1,SNCA,PI4K2B,ALOX5,NQO2,CYP3A4,SLC2A1,PTGS2,CSNK2A1,KHSRP,APP,YARS	Schizophrenia	9.78369e-05	C0036341	ACKR3,ADORA1,ADRA2A,ADRA2B,ADRA2C,AKT1,ANXA1,APOA1,APOA4,APP,ATM,CALM3,CCR5,CHRM4,CNR1,CNR2,CXCR4,CXCR6,CYP1A2,CYP3A4,DMD,DRD3,DRD4,ESR1,GABBR1,GABBR2,GNAQ,GNB1,GRM2,GRM3,GRM4,GRM7,GRM8,HCAR2,HCAR3,HRH3,HRH4,HSP90AA1,HTR1A,HTR1B,HTR1D,HTR1F,HTR5A,ITGB3,LPAR1,LPAR2,MCHR1,MCHR2,MTNR1A,MTNR1B,MTOR,NPY1R,NPY2R,NQO2,OPRD1,OPRK1,OPRM1,PALB2,PDE4B,PIK3CB,PIK3R1,POMC,PPARA,PPARG,PTGER3,PTGS1,PTGS2,SSTR4,…	small molecule	Resveratrol (3,5,4'-trihydroxystilbene) is a polyphenolic phytoalexin. It is a stilbenoid, a derivate of stilbene, and is produced in plants with the help of the enzyme stilbene synthase. It exists as cis-(Z) and trans-(E) isomers. The trans- form can undergo isomerisation to the cis- form when heated or exposed to ultraviolet irradiation. In a 2004 issue of Science, Dr. Sinclair of Harvard Unive…
resveratrol	DB02709	CYP1A2,NR1I3,AKT1,ALB,CBR1,NR1I2,AHR,PTGS1,TTR,CLEC14A,ITGA5,PPARA,ALOX15,MTNR1A,MTNR1B,ITGB3,CYP1A1,CYP1B1,PPARG,ESR1,SNCA,PI4K2B,ALOX5,NQO2,CYP3A4,SLC2A1,PTGS2,CSNK2A1,KHSRP,APP,YARS	Bipolar Disorder	0.000116639	C0005586	ACKR3,ADRA1B,ADRA2B,ADRA2C,AGT,AKT1,ANXA1,APP,BDKRB2,CNR1,CNR2,CXCR6,DMD,DRD3,DRD4,ESR1,FPR3,GRM3,GRM4,GRM7,GRM8,HCAR2,HCAR3,HTR1A,HTR1B,HTR1E,HTR5A,LPAR2,MCHR1,MCHR2,PALB2,PDE4B,PMCH,POMC,RAP1A,RAP1B,S1PR1,SSTR4,SSTR5	small molecule	Resveratrol (3,5,4'-trihydroxystilbene) is a polyphenolic phytoalexin. It is a stilbenoid, a derivate of stilbene, and is produced in plants with the help of the enzyme stilbene synthase. It exists as cis-(Z) and trans-(E) isomers. The trans- form can undergo isomerisation to the cis- form when heated or exposed to ultraviolet irradiation. In a 2004 issue of Science, Dr. Sinclair of Harvard Unive…
metoclopramide	DB01233	CYP1A2,CHRM1,CYP3A4,DRD2,ABCB1,HTR3A,HTR4,ORM1,CYP2D6	Unipolar Depression	8.59964e-05	C0041696	ABCB1,ADCYAP1R1,ANKK1,APP,CNR2,CRH,CXCL10,CYP2D6,DRD2,DRD5,GAL,GHRL,GNB1,GRM1,GRM5,HCRT,HTR3A,HTR4,HTR5A,NPY,OXT,PDYN,POMC,PROK2,PROKR2,SST,SSTR5,TRH,VIP	small molecule	Diabetic gastroparesis is a condition that causes frequent nausea and vomiting, which has a negative impact on quality of life and poses a significant burden on the healthcare system.[A184934] Metoclopramide is a dopamine antagonist used to treat nausea and vomiting that may be associated with diabetic gastroparesis in addition to gastroesophageal reflux disease (GERD). It can also be used to pre…
metoclopramide	DB01233	CYP1A2,CHRM1,CYP3A4,DRD2,ABCB1,HTR3A,HTR4,ORM1,CYP2D6	Major depressive disorder	8.86894e-05	C1269683	ABCB1,ACKR3,ADCYAP1R1,ANKK1,APP,CORT,CRH,CXCL10,CXCR6,CYP1A2,CYP2D6,DRD2,GAL,GRM5,HCRT,HTR3A,HTR4,NPY,OXT,PDYN,POMC,PROK2,PROKR2,SST,SSTR4,SSTR5,TAC1,TRH,VIP	small molecule	Diabetic gastroparesis is a condition that causes frequent nausea and vomiting, which has a negative impact on quality of life and poses a significant burden on the healthcare system.[A184934] Metoclopramide is a dopamine antagonist used to treat nausea and vomiting that may be associated with diabetic gastroparesis in addition to gastroesophageal reflux disease (GERD). It can also be used to pre…
metoclopramide	DB01233	CYP1A2,CHRM1,CYP3A4,DRD2,ABCB1,HTR3A,HTR4,ORM1,CYP2D6	Bipolar Disorder	0.000129982	C0005586	ABCB1,ACKR3,ADCYAP1,ADCYAP1R1,ADM,ADRA1D,AGT,ANKK1,ANXA1,APP,AVPR1A,AVPR1B,CALCA,CCK,CNR2,CRH,CXCL8,CXCR6,DRD2,DRD5,FFAR2,FPR3,GAL,GRM5,HCAR2,HCAR3,HTR1E,HTR3A,HTR4,HTR5A,MCHR1,MCHR2,P2RY1,P2RY2,PDYN,PMCH,POMC,PROK2,PROKR2,SST,SSTR4,SSTR5,TAC1,TSHB,VIP	small molecule	Diabetic gastroparesis is a condition that causes frequent nausea and vomiting, which has a negative impact on quality of life and poses a significant burden on the healthcare system.[A184934] Metoclopramide is a dopamine antagonist used to treat nausea and vomiting that may be associated with diabetic gastroparesis in addition to gastroesophageal reflux disease (GERD). It can also be used to pre…
thioproperazine	DB01622	HTR2A,DRD1,DRD2,ALB,HTR1A,ADRA1B,ADRA1A	Unipolar Depression	7.96153e-05	C0041696	ADCYAP1R1,ADRA1A,ALB,ANKK1,APP,CHRM3,CNR2,CRH,CXCL10,DRD1,DRD2,GABBR1,GAL,GHRL,GNB1,GRM1,GRM5,HCRT,HTR1A,HTR2A,HTR4,HTR5A,ITGB5,NPY,OXT,PDE4B,PDYN,POMC,PROK2,PROKR2,SST,SSTR5,TRH,VIP	small molecule	Thioproperazine is a potent neuroleptic with antipsychotic properties. Thioproperazine has a marked cataleptic and antiapomorphine activity associated with relatively slight sedative, hypothermic and spasmolytic effects. It is virtually without antiserotonin and hypotensive action and has no antihistaminic property. It is used for the treatment of all types of acute and chronic schizophrenia, inc…
thioproperazine	DB01622	HTR2A,DRD1,DRD2,ALB,HTR1A,ADRA1B,ADRA1A	Major depressive disorder	8.7498e-05	C1269683	ACKR3,ADCYAP1R1,ADRA1A,ANKK1,APP,CHRM3,CORT,CRH,CXCL10,CXCR6,DRD1,DRD2,GABBR1,GAL,GRM5,HCRT,HTR1A,HTR2A,HTR4,NPY,OXT,PDE4B,PDYN,POMC,PROK2,PROKR2,SST,SSTR4,SSTR5,TAC1,TRH,VIP	small molecule	Thioproperazine is a potent neuroleptic with antipsychotic properties. Thioproperazine has a marked cataleptic and antiapomorphine activity associated with relatively slight sedative, hypothermic and spasmolytic effects. It is virtually without antiserotonin and hypotensive action and has no antihistaminic property. It is used for the treatment of all types of acute and chronic schizophrenia, inc…
thioproperazine	DB01622	HTR2A,DRD1,DRD2,ALB,HTR1A,ADRA1B,ADRA1A	Bipolar Disorder	9.30159e-05	C0005586	ACKR3,ADCYAP1,ADCYAP1R1,ADM,ADRA1A,ADRA1B,ADRA1D,AGT,ANKK1,ANXA1,APP,AVPR1A,AVPR1B,CALCA,CCK,CHRM3,CNR2,CRH,CXCL8,CXCR6,DMD,DRD1,DRD2,FFAR2,FPR3,GAL,GRM5,HCAR2,HCAR3,HTR1A,HTR1E,HTR2A,HTR4,HTR5A,MCHR1,MCHR2,P2RY1,P2RY2,PALB2,PDE4B,PDYN,PMCH,POMC,PROK2,PROKR2,SST,SSTR4,SSTR5,TAC1,TSHB,VIP	small molecule	Thioproperazine is a potent neuroleptic with antipsychotic properties. Thioproperazine has a marked cataleptic and antiapomorphine activity associated with relatively slight sedative, hypothermic and spasmolytic effects. It is virtually without antiserotonin and hypotensive action and has no antihistaminic property. It is used for the treatment of all types of acute and chronic schizophrenia, inc…
thioproperazine	DB01622	HTR2A,DRD1,DRD2,ALB,HTR1A,ADRA1B,ADRA1A	Schizophrenia	0.000111777	C0036341	ACKR3,ADCYAP1,ADCYAP1R1,ADM,ADORA1,ADRA1A,ADRA1D,ANKK1,ANXA1,APOA1,APOA4,APP,ATM,AVPR1A,C3,CCK,CCL21,CCR5,CHRM1,CHRM3,CHRM4,CHRM5,CNR2,CRH,CXCL12,CXCL8,CXCR4,CXCR6,DMD,DRD1,DRD2,F2,GABBR1,GHRL,GNAQ,GNAS,GNB1,GRM1,GRM5,HCAR2,HCAR3,HCRT,HRH1,HRH2,HRH3,HRH4,HTR1A,HTR1D,HTR1F,HTR2A,HTR4,HTR5A,HTR6,MCHR1,MCHR2,MLN,NMB,NPS,NPSR1,NPY,NTS,OPRK1,OXT,P2RY1,P2RY2,PALB2,PDE4B,PDYN,PNOC,POMC,SST,SSTR4,SSTR5,S…	small molecule	Thioproperazine is a potent neuroleptic with antipsychotic properties. Thioproperazine has a marked cataleptic and antiapomorphine activity associated with relatively slight sedative, hypothermic and spasmolytic effects. It is virtually without antiserotonin and hypotensive action and has no antihistaminic property. It is used for the treatment of all types of acute and chronic schizophrenia, inc…
5,8-dimethoxy-1,4-dimethylquinolin-2(1h)-one	DB08228	NQO2	Schizophrenia	0.000482143	C0036341	NQO2	small molecule
lofexidine	DB04948	CYP1A2,HTR7,CYP2C19,ADRA2A,SLC47A1,HTR1D,ADRA1A,HTR1A,ABCB5,HTR2C,CYP2D6	Major depressive disorder	8.20229e-05	C1269683	ACKR3,ADCYAP1R1,ADRA1A,ADRA2A,ADRA2B,ADRA2C,APP,CHRM3,CORT,CRH,CXCL10,CXCR6,CYP1A2,CYP2C19,CYP2D6,DRD4,GAL,GRM5,HCRT,HTR1A,HTR2C,NPY,OXT,PDYN,POMC,PROK2,PROKR2,SST,SSTR4,SSTR5,TAC1,TRH,VIP	small molecule	Lofexidine is a non-opioid centrally acting alpha2-adrenergic receptor agonist that was first approved for the treatment of opioid withdrawal in the United Kingdom in 1992.[A33084] It was first studied for use as an antihypertensive in 1980, but its researched was stopped as it was found less effective for the treatment of hypertension than clonidine.[T210] Lofexidine was then repurposed for the …
lofexidine	DB04948	CYP1A2,HTR7,CYP2C19,ADRA2A,SLC47A1,HTR1D,ADRA1A,HTR1A,ABCB5,HTR2C,CYP2D6	Unipolar Depression	8.23803e-05	C0041696	ADCYAP1R1,ADRA1A,ADRA2A,APP,CHRM3,CNR2,CRH,CXCL10,CYP2C19,CYP2D6,DRD4,DRD5,GAL,GHRL,GNB1,GRM1,GRM5,HCRT,HTR1A,HTR2C,HTR7,NPY,OXT,PDYN,POMC,PROK2,PROKR2,SST,SSTR5,TRH,VIP	small molecule	Lofexidine is a non-opioid centrally acting alpha2-adrenergic receptor agonist that was first approved for the treatment of opioid withdrawal in the United Kingdom in 1992.[A33084] It was first studied for use as an antihypertensive in 1980, but its researched was stopped as it was found less effective for the treatment of hypertension than clonidine.[T210] Lofexidine was then repurposed for the …
lofexidine	DB04948	CYP1A2,HTR7,CYP2C19,ADRA2A,SLC47A1,HTR1D,ADRA1A,HTR1A,ABCB5,HTR2C,CYP2D6	Bipolar Disorder	0.000104896	C0005586	ACKR3,ADCYAP1,ADCYAP1R1,ADM,ADRA1A,ADRA1B,ADRA1D,ADRA2B,ADRA2C,AGT,ANXA1,APP,AVPR1A,AVPR1B,CALCA,CCK,CHRM3,CNR2,CRH,CXCL8,CXCR6,DRD4,DRD5,FFAR2,FPR3,GAL,GNAZ,GRM5,HCAR2,HCAR3,HTR1A,HTR2C,HTR7,MCHR1,MCHR2,P2RY1,P2RY2,PDYN,PMCH,POMC,PROK2,PROKR2,SST,SSTR4,SSTR5,TAC1,TSHB,VIP	small molecule	Lofexidine is a non-opioid centrally acting alpha2-adrenergic receptor agonist that was first approved for the treatment of opioid withdrawal in the United Kingdom in 1992.[A33084] It was first studied for use as an antihypertensive in 1980, but its researched was stopped as it was found less effective for the treatment of hypertension than clonidine.[T210] Lofexidine was then repurposed for the …
lofexidine	DB04948	CYP1A2,HTR7,CYP2C19,ADRA2A,SLC47A1,HTR1D,ADRA1A,HTR1A,ABCB5,HTR2C,CYP2D6	Schizophrenia	0.000177448	C0036341	ACKR3,ADCYAP1,ADCYAP1R1,ADM,ADORA1,ADRA1A,ADRA1D,ADRA2A,ADRA2B,ADRA2C,ANXA1,APP,AVPR1A,C3,CCK,CCL21,CCR5,CHRM1,CHRM3,CHRM4,CHRM5,CNR2,CRH,CXCL12,CXCL8,CXCR4,CXCR6,CYP1A2,CYP2D6,DRD4,DRD5,F2,GHRL,GNAQ,GNAS,GNB1,GRM1,GRM5,HCAR2,HCAR3,HCRT,HRH1,HRH2,HRH3,HRH4,HTR1A,HTR1D,HTR2C,HTR7,MCHR1,MCHR2,MLN,NMB,NPS,NPSR1,NPY,NTS,OPRK1,OXT,P2RY1,P2RY2,PDYN,PNOC,POMC,SST,SSTR4,SSTR5,SUCNR1,TAAR1,TAC1,VIP	small molecule	Lofexidine is a non-opioid centrally acting alpha2-adrenergic receptor agonist that was first approved for the treatment of opioid withdrawal in the United Kingdom in 1992.[A33084] It was first studied for use as an antihypertensive in 1980, but its researched was stopped as it was found less effective for the treatment of hypertension than clonidine.[T210] Lofexidine was then repurposed for the …
cyclo-tetrametavanadate	DB02147	C3	Unipolar Depression	3.96975e-05	C0041696	ADRA2A,BDKRB2,CNR1,CNR2,DRD3,DRD4,GABBR1,GABBR2,GALR2,GNB1,GRM7,GRM8,HTR1A,HTR1B,HTR5A,NPY1R,NPY2R,OPRM1,POMC,SSTR5	small molecule
cyclo-tetrametavanadate	DB02147	C3	Major depressive disorder	4.00126e-05	C1269683	ACKR3,ADRA2A,ADRA2B,ADRA2C,BDKRB2,CNR1,CXCR6,DRD3,DRD4,GABBR1,GABBR2,GALR1,GALR2,GALR3,GRM2,GRM7,GRM8,HTR1A,HTR1B,LPAR2,NPY2R,OPRM1,POMC,SSTR4,SSTR5	small molecule
cyclo-tetrametavanadate	DB02147	C3	Schizophrenia	4.50536e-05	C0036341	ACKR3,ADORA1,ADRA2A,ADRA2B,ADRA2C,ANXA1,C2,C3,CCR5,CHRM4,CNR1,CNR2,CXCR4,CXCR6,DRD3,DRD4,GABBR1,GABBR2,GNB1,GRM2,GRM4,GRM7,GRM8,HCAR2,HCAR3,HRH3,HRH4,HTR1A,HTR1B,HTR1D,HTR1F,HTR5A,LPAR1,LPAR2,MCHR1,MCHR2,MTNR1A,MTNR1B,NPY1R,NPY2R,OPRD1,OPRK1,OPRM1,POMC,PTGER3,SSTR4,SSTR5,SUCNR1	small molecule
cyclo-tetrametavanadate	DB02147	C3	Bipolar Disorder	6.67927e-05	C0005586	ACKR3,ADRA2B,ADRA2C,ANXA1,BDKRB2,CNR1,CNR2,CXCR6,DRD3,DRD4,FPR3,GRM4,GRM7,GRM8,HCAR2,HCAR3,HTR1A,HTR1B,HTR1E,HTR5A,LPAR2,MCHR1,MCHR2,POMC,S1PR1,SSTR4,SSTR5	small molecule
3-[3-(4-methylpiperazin-1-yl)-7-(trifluoromethyl)quinoxalin-5-yl]phenol	DB07969	MET	Bipolar Disorder	0.000327586	C0005586	ERBB2,ERBB4,FGF17,FGF20,HGF,HRAS,NRAS,PIK3CA,SOS1,UBC	small molecule
histamine	DB05381	SLC22A1,SLC22A3,HRH3,SLC22A5,HRH4,HNMT,SLC22A2,SLC18A2,HRH1,HRH2	Unipolar Depression	8.7252e-05	C0041696	ADCYAP1R1,APP,CHRM3,CNR2,CRH,CXCL10,DRD5,GAL,GHRL,GNB1,GRM1,GRM5,HCRT,HTR4,HTR5A,NPY,OXT,PDYN,POMC,PROK2,PROKR2,SLC18A2,SST,SSTR5,TRH,VIP	small molecule	A depressor amine derived by enzymatic decarboxylation of histidine. It is a powerful stimulant of gastric secretion, a constrictor of bronchial smooth muscle, a vasodilator, and also a centrally acting neurotransmitter.
histamine	DB05381	SLC22A1,SLC22A3,HRH3,SLC22A5,HRH4,HNMT,SLC22A2,SLC18A2,HRH1,HRH2	Major depressive disorder	9.42322e-05	C1269683	ACKR3,ADCYAP1R1,APP,CHRM3,CORT,CRH,CXCL10,CXCR6,GAL,GRM5,HCRT,HTR4,NPY,OXT,PDYN,POMC,PROK2,PROKR2,SLC18A2,SST,SSTR4,SSTR5,TAC1,TRH,VIP	small molecule	A depressor amine derived by enzymatic decarboxylation of histidine. It is a powerful stimulant of gastric secretion, a constrictor of bronchial smooth muscle, a vasodilator, and also a centrally acting neurotransmitter.
histamine	DB05381	SLC22A1,SLC22A3,HRH3,SLC22A5,HRH4,HNMT,SLC22A2,SLC18A2,HRH1,HRH2	Bipolar Disorder	9.45996e-05	C0005586	ACKR3,ADCYAP1,ADCYAP1R1,ADM,ADRA1D,AGT,ANXA1,APP,AVPR1A,AVPR1B,CALCA,CCK,CHRM3,CNR2,CRH,CXCL8,CXCR6,DRD5,FFAR2,FPR3,GAL,GRM5,HCAR2,HCAR3,HTR1E,HTR4,HTR5A,MCHR1,MCHR2,P2RY1,P2RY2,PDYN,PMCH,POMC,PROK2,PROKR2,SLC18A2,SST,SSTR4,SSTR5,TAC1,TSHB,VIP	small molecule	A depressor amine derived by enzymatic decarboxylation of histidine. It is a powerful stimulant of gastric secretion, a constrictor of bronchial smooth muscle, a vasodilator, and also a centrally acting neurotransmitter.
histamine	DB05381	SLC22A1,SLC22A3,HRH3,SLC22A5,HRH4,HNMT,SLC22A2,SLC18A2,HRH1,HRH2	Schizophrenia	0.000109295	C0036341	ACKR3,ADCYAP1,ADCYAP1R1,ADM,ADORA1,ADRA1D,ANXA1,APP,AVPR1A,C3,CCK,CCL21,CCR5,CHRM1,CHRM3,CHRM4,CHRM5,CNR2,CRH,CXCL12,CXCL8,CXCR4,CXCR6,DRD5,F2,GHRL,GNAQ,GNAS,GNB1,GRM1,GRM5,HCAR2,HCAR3,HCRT,HNMT,HRH1,HRH2,HRH3,HRH4,HTR1D,HTR1F,HTR4,HTR5A,HTR6,MCHR1,MCHR2,MLN,NMB,NPS,NPSR1,NPY,NTS,OPRK1,OXT,P2RY1,P2RY2,PDYN,PNOC,POMC,SLC18A2,SST,SSTR4,SSTR5,SUCNR1,TAAR1,TAC1,VIP	small molecule	A depressor amine derived by enzymatic decarboxylation of histidine. It is a powerful stimulant of gastric secretion, a constrictor of bronchial smooth muscle, a vasodilator, and also a centrally acting neurotransmitter.
esketamine	DB11823	EEF2,CYP2C19,CYP3A4,CYP2B6,CYP2C9,BDNF,NTRK2,GRIN2B	Paranoid Schizophrenia	7.85007e-05	C0036349	BDNF,CYP2B6,NTRK2	small molecule	Major depressive disorder (MDD) is a significant cause of disability worldwide and the most common illness preceding suicide [L5596], [A175462]. On March 5, 2019, the nasal spray drug, _esketamine_, also known as _Spravato_ (by Janssen Pharmaceuticals), was approved by the FDA for treatment-resistant major depression. Esketamine is the s-enantiomer of [Ketamine]. Ketamine is a mixture of two enan…
bufylline	DB13812	CYP1A2	Paranoid Schizophrenia	0.000245509	C0036349	CYP1A2	small molecule
3-hydroxymethyl-5-aziridinyl-1methyl-2-[1h-indole-4,7-dione]-propanol	DB02395	NQO1	Schizophrenia	0.000442982	C0036341	NQO1	small molecule
3-hydroxymethyl-5-aziridinyl-1methyl-2-[1h-indole-4,7-dione]-propanol	DB02395	NQO1	Major depressive disorder	0.000815789	C1269683	NQO1	small molecule
pegademase	DB00061	GRB2	Major depressive disorder	8.63514e-05	C1269683	ARRB1,ARTN,AVP,BCR,CAMK2A,CHRM2,CSF2,CSF2RB,DLG4,EGF,EGFR,ERBB3,FGF2,FGF9,FGFR1,FGFR2,GDNF,GRIN2A,GRIN2B,HSP90AA1,IL2,IL2RA,IL2RB,KL,M6PR,MET,NCAM1,NEFL,NRG1,RAC1,VAMP2	biotech	Bovine adenosine deaminase derived from bovine intestine that has been extensively pegylated for extended serum half life.
pegademase	DB00061	GRB2	Bipolar Disorder	9.7027e-05	C0005586	ADRB2,AMPH,APOB,AVP,BCR,CAMK2A,CHRM2,CLTA,CSF2,DLG4,EGFR,ERBB2,ERBB3,ERBB4,FGF17,FGF20,FGFR1,FGFR2,FYN,FZD4,GDNF,GFRA2,GRIN1,GRIN2A,GRIN2B,GRIN2C,HGF,HIP1R,HLA-E,HRAS,IL2RB,KIT,NCAM1,NEFL,NRAS,NRG1,NRTN,PDGFRA,PIK3C2A,PIK3CA,PLCG1,PSPN,RAC1,RASGRF1,RASGRP1,SOS1,SPTBN1,SYNJ1,UBC	biotech	Bovine adenosine deaminase derived from bovine intestine that has been extensively pegylated for extended serum half life.
pegademase	DB00061	GRB2	Unipolar Depression	9.82432e-05	C0041696	ARRB1,ARTN,AVP,BCR,CAMK2A,CHRM2,CSF2,CSF2RB,DLG4,EGF,EGFR,ERBB3,FGF2,FGFR1,GDNF,GRIN2B,HSP90AA1,IL2RA,IL2RB,KL,M6PR,MET,NCAM1,NEFL,NRG1,RAC1,VAMP2	biotech	Bovine adenosine deaminase derived from bovine intestine that has been extensively pegylated for extended serum half life.
pegademase	DB00061	GRB2	Schizophrenia	0.000105676	C0036341	ACTR2,AKAP9,AVP,B2M,BTC,CALM3,CAMK2A,CAMK2B,CDC42,CHRM2,CLTB,CSF2,CSF2RA,CSF2RB,DLG4,DNAJC6,DNM2,EGF,EGFR,EPN2,ERBB3,ERBB4,FGF2,FGF8,FGFR1,FGFR2,FYN,GDNF,GFRA1,GFRA2,GFRA3,GRB2,GRIN1,GRIN2A,GRIN2B,GRIN2C,GRIN2D,HGF,HLA-E,HSP90AA1,IGLC7,IL2,IL2RA,IL2RG,IL3,IL3RA,KIAA0319,KIT,LCK,LRP2,MET,NCAM1,NEFL,NRG1,PDGFB,PDGFRB,PICALM,PIK3C2A,PIK3CA,PIK3CB,PIK3CD,PIK3R1,PTPRA,RAC1,RANBP9,RASGRF1,RASGRF2,SH3GL…	biotech	Bovine adenosine deaminase derived from bovine intestine that has been extensively pegylated for extended serum half life.
xl281	DB05190	BRAF,RAF1	Major depressive disorder	0.000489016	C1269683	MAP2K1,MAPK1,MAPK3,RAF1	small molecule	XL281 is a novel anticancer compound designed to potently inhibit the RAS/RAF/MEK/ERK signaling pathway. Mutational activation of RAS occurs in about 30 percent of all human tumors, including non-small cell lung, pancreatic, and colon cancer. XL281 is a specific inhibitor of RAF kinases, including the mutant form of B-RAF, which is activated in 60 percent of melanomas, 24-44 percent of thyroid ca…
pentoxifylline	DB00806	CYP1A2,ADORA2A,PDE4A,NT5E,ADORA1,PDE5A,PDE4B	Unipolar Depression	8.5124e-05	C0041696	ADCYAP1R1,ADORA2A,ALB,APP,CNR2,CRH,CXCL10,DRD5,GAL,GNB1,HTR4,HTR5A,NPY,PDE4A,PDE4B,PDYN,POMC,SST,SSTR5,VIP	small molecule	A methylxanthine derivative that inhibits phosphodiesterase and affects blood rheology. It improves blood flow by increasing erythrocyte and leukocyte flexibility. It also inhibits platelet aggregation. Pentoxifylline modulates immunologic activity by stimulating cytokine production. [PubChem]
pentoxifylline	DB00806	CYP1A2,ADORA2A,PDE4A,NT5E,ADORA1,PDE5A,PDE4B	Major depressive disorder	9.91736e-05	C1269683	ACKR3,ADCYAP1R1,APP,CORT,CRH,CXCL10,CXCR6,CYP1A2,GAL,HTR4,NPY,PDE4A,PDE4B,PDYN,POMC,SST,SSTR4,SSTR5,VIP	small molecule	A methylxanthine derivative that inhibits phosphodiesterase and affects blood rheology. It improves blood flow by increasing erythrocyte and leukocyte flexibility. It also inhibits platelet aggregation. Pentoxifylline modulates immunologic activity by stimulating cytokine production. [PubChem]
pentoxifylline	DB00806	CYP1A2,ADORA2A,PDE4A,NT5E,ADORA1,PDE5A,PDE4B	Bipolar Disorder	0.000105372	C0005586	ACKR3,ADCYAP1,ADCYAP1R1,ADM,AGT,ANXA1,APP,CALCA,CNR2,CRH,CXCL8,CXCR6,DRD5,FPR3,GAL,HCAR2,HCAR3,HTR1E,HTR4,HTR5A,MCHR1,MCHR2,PDE4A,PDE4B,PDYN,PMCH,POMC,SST,SSTR4,SSTR5,TSHB,VIP	small molecule	A methylxanthine derivative that inhibits phosphodiesterase and affects blood rheology. It improves blood flow by increasing erythrocyte and leukocyte flexibility. It also inhibits platelet aggregation. Pentoxifylline modulates immunologic activity by stimulating cytokine production. [PubChem]
pentoxifylline	DB00806	CYP1A2,ADORA2A,PDE4A,NT5E,ADORA1,PDE5A,PDE4B	Schizophrenia	0.000145868	C0036341	ACKR3,ADCYAP1,ADCYAP1R1,ADM,ADORA1,ADORA2A,ANXA1,APP,C3,CCL21,CCR5,CHRM4,CNR2,CRH,CXCL12,CXCL8,CXCR4,CXCR6,CYP1A2,DRD5,GNAS,GNB1,HCAR2,HCAR3,HRH2,HRH3,HRH4,HTR1D,HTR1F,HTR4,HTR5A,HTR6,MCHR1,MCHR2,NPS,NPSR1,NPY,OPRK1,PDE4A,PDE4B,PDYN,PNOC,POMC,SST,SSTR4,SSTR5,SUCNR1,TAAR1,VIP	small molecule	A methylxanthine derivative that inhibits phosphodiesterase and affects blood rheology. It improves blood flow by increasing erythrocyte and leukocyte flexibility. It also inhibits platelet aggregation. Pentoxifylline modulates immunologic activity by stimulating cytokine production. [PubChem]
ramosetron	DB09290	CYP1A2,HTR3A	Paranoid Schizophrenia	0.000220096	C0036349	CYP1A2	small molecule	Ramosetron is a _serotonin 5-HT3 receptor antagonist_ commonly employed to treat nausea and vomiting, in addition to certain diarrheal conditions. It is believed to have higher potency and longer antiemetic action than other 1st generation 5-HT3 antagonists such as ondansetron. Currently, ramosetron is only approved for use Japan and in certain Southeast Asian countries.
cysteine	DB00151	CSAD,SLC19A3,MGMT,SLC16A10,CBS,CTH,CARS2,GCLC,CARS,CDO1,NFS1,GCLM,GOT1,GSS	Schizophrenia	0.000520661	C0036341	GCLC	small molecule	A thiol-containing non-essential amino acid that is oxidized to form cystine.
ketotifen	DB00920	HRH1,PGD	Unipolar Depression	0.000104867	C0041696	CHRM3,GHRL,GNB1,GRM1,GRM5,HCRT,OXT,PROK2,PROKR2,TRH	small molecule	A cycloheptathiophene blocker of histamine H1 receptors and release of inflammatory mediators. It has been proposed for the treatment of asthma, rhinitis, skin allergies, and anaphylaxis.
ketotifen	DB00920	HRH1,PGD	Schizophrenia	0.00013059	C0036341	ADRA1D,AVPR1A,CCK,CHRM1,CHRM3,CHRM5,F2,GHRL,GNAQ,GNB1,GRM1,GRM5,HCRT,HRH1,MLN,NMB,NPS,NPSR1,NTS,OXT,P2RY1,P2RY2,TAC1	small molecule	A cycloheptathiophene blocker of histamine H1 receptors and release of inflammatory mediators. It has been proposed for the treatment of asthma, rhinitis, skin allergies, and anaphylaxis.
ketotifen	DB00920	HRH1,PGD	Major depressive disorder	0.000227147	C1269683	CHRM3,GRM5,HCRT,OXT,PROK2,PROKR2,TAC1,TRH	small molecule	A cycloheptathiophene blocker of histamine H1 receptors and release of inflammatory mediators. It has been proposed for the treatment of asthma, rhinitis, skin allergies, and anaphylaxis.
ketotifen	DB00920	HRH1,PGD	Bipolar Disorder	0.000255639	C0005586	ADRA1D,AGT,AVPR1A,AVPR1B,CCK,CHRM3,FFAR2,GRM5,P2RY1,P2RY2,PROK2,PROKR2,TAC1	small molecule	A cycloheptathiophene blocker of histamine H1 receptors and release of inflammatory mediators. It has been proposed for the treatment of asthma, rhinitis, skin allergies, and anaphylaxis.
1-[4-(aminomethyl)benzoyl]-5'-fluoro-1'h-spiro[piperidine-4,2'-quinazolin]-4'-amine	DB08750	NOS2	Bipolar Disorder	4.32331e-05	C0005586	NOS2	small molecule
1-[4-(aminomethyl)benzoyl]-5'-fluoro-1'h-spiro[piperidine-4,2'-quinazolin]-4'-amine	DB08750	NOS2	Schizophrenia	0.00043985	C0036341	NOS2	small molecule
tetrastearoyl cardiolipin	DB03429	SLC25A4	Bipolar Disorder	5.7971e-05	C0005586	SLC25A4	small molecule
tetrastearoyl cardiolipin	DB03429	SLC25A4	Major depressive disorder	0.000637681	C1269683	SLC25A4	small molecule
phendimetrazine	DB01579	ADRA1B,ADRA1A,SLC6A2	Unipolar Depression	6.80666e-05	C0041696	ADRA1A,ALB,CHRM3,GHRL,GNB1,GRM1,GRM5,HCRT,OXT,PROK2,PROKR2,SLC6A2,TRH	small molecule	Phendimetrazine is a weight loss medication. Phendimetrazine is chemically related to amphetamines and is a Schedule III drug under the Convention on Psychotropic Substances and in the US since 1970.
phendimetrazine	DB01579	ADRA1B,ADRA1A,SLC6A2	Major depressive disorder	0.000119841	C1269683	ADRA1A,CHRM3,GRM5,HCRT,OXT,PROK2,PROKR2,SLC6A2,TAC1,TRH	small molecule	Phendimetrazine is a weight loss medication. Phendimetrazine is chemically related to amphetamines and is a Schedule III drug under the Convention on Psychotropic Substances and in the US since 1970.
phendimetrazine	DB01579	ADRA1B,ADRA1A,SLC6A2	Bipolar Disorder	0.000129616	C0005586	ADRA1A,ADRA1B,ADRA1D,AGT,AVPR1A,AVPR1B,CCK,CHRM3,FFAR2,GRM5,P2RY1,P2RY2,PROK2,PROKR2,SLC6A2,TAC1	small molecule	Phendimetrazine is a weight loss medication. Phendimetrazine is chemically related to amphetamines and is a Schedule III drug under the Convention on Psychotropic Substances and in the US since 1970.
phendimetrazine	DB01579	ADRA1B,ADRA1A,SLC6A2	Schizophrenia	0.000135771	C0036341	ADRA1A,ADRA1D,AVPR1A,CCK,CHRM1,CHRM3,CHRM5,F2,GHRL,GNAQ,GNB1,GRM1,GRM5,HCRT,HRH1,MLN,NMB,NPS,NPSR1,NTS,OXT,P2RY1,P2RY2,SLC6A2,TAC1	small molecule	Phendimetrazine is a weight loss medication. Phendimetrazine is chemically related to amphetamines and is a Schedule III drug under the Convention on Psychotropic Substances and in the US since 1970.
ulimorelin	DB12128	GHSR	Unipolar Depression	0.000104867	C0041696	CHRM3,GHRL,GNB1,GRM1,GRM5,HCRT,OXT,PROK2,PROKR2,TRH	small molecule	Ulimorelin is a novel small molecule ghrelin agonist being developed by Tranzyme Pharma as a first-in-class treatment for both POI and diabetic gastroparesis, serious medical conditions in which motility of the GI tract is severely impaired.
ulimorelin	DB12128	GHSR	Schizophrenia	0.00013059	C0036341	ADRA1D,AVPR1A,CCK,CHRM1,CHRM3,CHRM5,F2,GHRL,GNAQ,GNB1,GRM1,GRM5,HCRT,HRH1,MLN,NMB,NPS,NPSR1,NTS,OXT,P2RY1,P2RY2,TAC1	small molecule	Ulimorelin is a novel small molecule ghrelin agonist being developed by Tranzyme Pharma as a first-in-class treatment for both POI and diabetic gastroparesis, serious medical conditions in which motility of the GI tract is severely impaired.
ulimorelin	DB12128	GHSR	Major depressive disorder	0.000227147	C1269683	CHRM3,GRM5,HCRT,OXT,PROK2,PROKR2,TAC1,TRH	small molecule	Ulimorelin is a novel small molecule ghrelin agonist being developed by Tranzyme Pharma as a first-in-class treatment for both POI and diabetic gastroparesis, serious medical conditions in which motility of the GI tract is severely impaired.
ulimorelin	DB12128	GHSR	Bipolar Disorder	0.000255639	C0005586	ADRA1D,AGT,AVPR1A,AVPR1B,CCK,CHRM3,FFAR2,GRM5,P2RY1,P2RY2,PROK2,PROKR2,TAC1	small molecule	Ulimorelin is a novel small molecule ghrelin agonist being developed by Tranzyme Pharma as a first-in-class treatment for both POI and diabetic gastroparesis, serious medical conditions in which motility of the GI tract is severely impaired.
pentaerythritol tetranitrate	DB06154	HBA2,ALDH2,HBB,GUCY1A2,NOS3	Unipolar Depression	0.00063419	C0041696	HSP90AA1,NOS3	small molecule	Pentaerythritol tetranitrate is the nitrate ester of pentaerythritol that possesses explosive properties. When mixed with a plasticizer, this chemical forms a plastic explosive. It is recognized by the FDA to be a coronary vasodilator in the treatment of heart conditions such as angina [L2395]. It is a pentaerythritol nitrate in which all four hydroxy groups of pentaerythritol have been converted…
pentaerythritol tetranitrate	DB06154	HBA2,ALDH2,HBB,GUCY1A2,NOS3	Major depressive disorder	0.000654562	C1269683	HSP90AA1,NOS3	small molecule	Pentaerythritol tetranitrate is the nitrate ester of pentaerythritol that possesses explosive properties. When mixed with a plasticizer, this chemical forms a plastic explosive. It is recognized by the FDA to be a coronary vasodilator in the treatment of heart conditions such as angina [L2395]. It is a pentaerythritol nitrate in which all four hydroxy groups of pentaerythritol have been converted…
etorphine	DB01497	OPRM1,OPRL1,OPRK1,TRIM13,POMC,OPRD1	Unipolar Depression	4.95189e-05	C0041696	ADRA2A,APP,BDKRB2,CNR1,CNR2,CXCL10,DRD3,DRD4,GABBR1,GABBR2,GAL,GALR2,GNB1,GRM7,GRM8,HTR1A,HTR1B,HTR5A,NPY,NPY1R,NPY2R,OPRM1,PDYN,POMC,SST,SSTR5	small molecule	A narcotic analgesic morphinan used as a sedative in veterinary practice. In certain countries, etorphine is classified as a Schedule 1 drug and hence, in these countries, it can be used legally only by health professionals and for research purposes. Etorphine is only available to the patients under an official prescription. In the US, Etorphine is listed as a Schedule I drug, although Etorphine …
etorphine	DB01497	OPRM1,OPRL1,OPRK1,TRIM13,POMC,OPRD1	Major depressive disorder	5.72636e-05	C1269683	ACKR3,ADRA2A,ADRA2B,ADRA2C,APP,BDKRB2,CNR1,CORT,CXCL10,CXCR6,DRD3,DRD4,GABBR1,GABBR2,GAL,GALR1,GALR2,GALR3,GRM2,GRM7,GRM8,HTR1A,HTR1B,LPAR2,NPY,NPY2R,OPRM1,PDYN,POMC,SST,SSTR4,SSTR5	small molecule	A narcotic analgesic morphinan used as a sedative in veterinary practice. In certain countries, etorphine is classified as a Schedule 1 drug and hence, in these countries, it can be used legally only by health professionals and for research purposes. Etorphine is only available to the patients under an official prescription. In the US, Etorphine is listed as a Schedule I drug, although Etorphine …
etorphine	DB01497	OPRM1,OPRL1,OPRK1,TRIM13,POMC,OPRD1	Bipolar Disorder	7.01713e-05	C0005586	ACKR3,ADRA2B,ADRA2C,AGT,ANXA1,APP,BDKRB2,CNR1,CNR2,CXCL8,CXCR6,DRD3,DRD4,FPR3,GAL,GNAZ,GRM4,GRM7,GRM8,HCAR2,HCAR3,HTR1A,HTR1B,HTR1E,HTR5A,LPAR2,MC2R,MC5R,MCHR1,MCHR2,PDYN,PMCH,POMC,S1PR1,SST,SSTR4,SSTR5	small molecule	A narcotic analgesic morphinan used as a sedative in veterinary practice. In certain countries, etorphine is classified as a Schedule 1 drug and hence, in these countries, it can be used legally only by health professionals and for research purposes. Etorphine is only available to the patients under an official prescription. In the US, Etorphine is listed as a Schedule I drug, although Etorphine …
etorphine	DB01497	OPRM1,OPRL1,OPRK1,TRIM13,POMC,OPRD1	Schizophrenia	7.32222e-05	C0036341	ACKR3,ADORA1,ADRA2A,ADRA2B,ADRA2C,ANXA1,APP,C3,CCL21,CCR5,CHRM4,CNR1,CNR2,CXCL12,CXCL8,CXCR4,CXCR6,DRD3,DRD4,GABBR1,GABBR2,GNAO1,GNB1,GRM2,GRM4,GRM7,GRM8,HCAR2,HCAR3,HRH3,HRH4,HTR1A,HTR1B,HTR1D,HTR1F,HTR5A,LPAR1,LPAR2,MC2R,MC5R,MCHR1,MCHR2,MTNR1A,MTNR1B,NPY,NPY1R,NPY2R,OPRD1,OPRK1,OPRM1,PDYN,PNOC,POMC,PTGER3,SST,SSTR4,SSTR5,SUCNR1	small molecule	A narcotic analgesic morphinan used as a sedative in veterinary practice. In certain countries, etorphine is classified as a Schedule 1 drug and hence, in these countries, it can be used legally only by health professionals and for research purposes. Etorphine is only available to the patients under an official prescription. In the US, Etorphine is listed as a Schedule I drug, although Etorphine …
beta-l-fucose	DB03283	TM_0306,ACHE	Schizophrenia	0.00032287	C0036341	ACHE	small molecule
beta-l-fucose	DB03283	TM_0306,ACHE	Major depressive disorder	0.000874439	C1269683	ACHE	small molecule
monoisopropylphosphorylserine	DB01805	ACHE,PRSS1,PRSS2	Schizophrenia	0.00032287	C0036341	ACHE	small molecule
monoisopropylphosphorylserine	DB01805	ACHE,PRSS1,PRSS2	Major depressive disorder	0.000874439	C1269683	ACHE	small molecule
budesonide	DB01222	CYP2A6,CYP2C19,CYP3A4,ABCB11,SERPINA6,ABCB1,CYP2C8,ALB,ANXA1,SLCO1A2,CYP2B6,CYP3A5,CYP2C9,SLC22A8,CYP1B1,NR3C1	Major depressive disorder	6.3234e-05	C1269683	ABCB1,ACKR3,ADRA2A,ADRA2B,ADRA2C,APP,BDKRB2,CHRM2,CNR1,CORT,CXCL10,CXCR6,CYP2C19,CYP2C9,DRD3,DRD4,GABBR1,GABBR2,GAL,GALR1,GALR2,GALR3,GRM2,GRM3,GRM7,GRM8,HTR1A,HTR1B,LPAR2,NPY,NPY2R,OPRM1,PDE4B,PDYN,POMC,SST,SSTR4,SSTR5	small molecule	Budesonide is a glucocorticoid that is a mix of the 22R and 22S epimer used to treat inflammatory conditions of the lungs and intestines such as asthma, COPD, Crohn's disease, and ulcerative colitis.[A188529,A188532] Budesonide was granted FDA approval on 14 February 1994.[L10598]
budesonide	DB01222	CYP2A6,CYP2C19,CYP3A4,ABCB11,SERPINA6,ABCB1,CYP2C8,ALB,ANXA1,SLCO1A2,CYP2B6,CYP3A5,CYP2C9,SLC22A8,CYP1B1,NR3C1	Unipolar Depression	6.50407e-05	C0041696	ABCB1,ADRA2A,ALB,APP,BDKRB2,CHRM2,CNR1,CNR2,CXCL10,CYP2C19,CYP2C9,DRD3,DRD4,GABBR1,GABBR2,GAL,GALR2,GNB1,GRM7,GRM8,HTR1A,HTR1B,HTR5A,ITGB5,NPY,NPY1R,NPY2R,OPRM1,PDE4B,PDYN,POMC,SST,SSTR5	small molecule	Budesonide is a glucocorticoid that is a mix of the 22R and 22S epimer used to treat inflammatory conditions of the lungs and intestines such as asthma, COPD, Crohn's disease, and ulcerative colitis.[A188529,A188532] Budesonide was granted FDA approval on 14 February 1994.[L10598]
metocurine	DB01336	CHRNA2,CHRM2	Major depressive disorder	9.37866e-05	C1269683	ACKR3,APP,ARRB1,AVP,CHRM2,CORT,CXCL10,CXCR6,EGF,EGFR,GAL,M6PR,NPY,PDYN,POMC,SST,SSTR4,SSTR5,VAMP2	small molecule	Dimethyltubocurarinium (INN) or metocurine (USAN), also known as dimethyltubocurarine, is a non-depolarizing muscle relaxant. Patients on chronic anticonvulsant drugs are relatively resistant to metocurine. [A2393]
metocurine	DB01336	CHRNA2,CHRM2	Bipolar Disorder	9.65221e-05	C0005586	ACKR3,ADRB2,AGT,AMPH,ANXA1,APOB,APP,ARRB2,AVP,CHRM2,CLTA,CNR2,CXCL8,CXCR6,EGFR,FPR3,FZD4,GAL,HCAR2,HCAR3,HIP1R,HTR1E,HTR5A,MCHR1,MCHR2,PDYN,PIK3C2A,PMCH,POMC,SST,SSTR4,SSTR5,SYNJ1,UBC	small molecule	Dimethyltubocurarinium (INN) or metocurine (USAN), also known as dimethyltubocurarine, is a non-depolarizing muscle relaxant. Patients on chronic anticonvulsant drugs are relatively resistant to metocurine. [A2393]
metocurine	DB01336	CHRNA2,CHRM2	Unipolar Depression	9.96483e-05	C0041696	APP,ARRB1,AVP,CHRM2,CNR2,CXCL10,EGF,EGFR,GAL,GNB1,HTR5A,M6PR,NPY,PDYN,POMC,SST,SSTR5,VAMP2	small molecule	Dimethyltubocurarinium (INN) or metocurine (USAN), also known as dimethyltubocurarine, is a non-depolarizing muscle relaxant. Patients on chronic anticonvulsant drugs are relatively resistant to metocurine. [A2393]
metocurine	DB01336	CHRNA2,CHRM2	Schizophrenia	0.000214928	C0036341	ACKR3,ACTR2,ADORA1,ANXA1,APP,ARRB2,AVP,C3,CCL21,CCR5,CHRM2,CLTB,CNR2,CXCL12,CXCL8,CXCR4,CXCR6,DNAJC6,DNM2,EGF,EGFR,EPN2,GNB1,GRB2,HCAR2,HCAR3,HRH3,HRH4,HTR1D,HTR1F,HTR5A,KIAA0319,LRP2,MCHR1,MCHR2,NPY,OPRK1,PDYN,PICALM,PIK3C2A,PNOC,POMC,SH3GL2,SST,SSTR4,SSTR5,STON2,SUCNR1,TF,VAMP2,VAMP7	small molecule	Dimethyltubocurarinium (INN) or metocurine (USAN), also known as dimethyltubocurarine, is a non-depolarizing muscle relaxant. Patients on chronic anticonvulsant drugs are relatively resistant to metocurine. [A2393]
(2s)-2-ammonio-3-[5-(2-methyl-2-propanyl)-3-oxido-1,2-oxazol-4-yl]propanoate	DB03319	GRIA2	Bipolar Disorder	2.43902e-05	C0005586	GRIA2,GRIA4	small molecule
(2s)-2-ammonio-3-[5-(2-methyl-2-propanyl)-3-oxido-1,2-oxazol-4-yl]propanoate	DB03319	GRIA2	Schizophrenia	7.31707e-05	C0036341	GRIA2,GRIA4	small molecule
(2s)-2-ammonio-3-[5-(2-methyl-2-propanyl)-3-oxido-1,2-oxazol-4-yl]propanoate	DB03319	GRIA2	Unipolar Depression	9.7561e-05	C0041696	GRIA2,GRIA4	small molecule
(2s)-2-ammonio-3-[5-(2-methyl-2-propanyl)-3-oxido-1,2-oxazol-4-yl]propanoate	DB03319	GRIA2	Major depressive disorder	0.000121951	C1269683	GRIA2,GRIA4	small molecule
corticotropin	DB01285	CYP3A4,HSD3B2,CRH,CYP27B1,CYP24A1,MC2R	Unipolar Depression	8.44504e-05	C0041696	ADCYAP1R1,ADRB1,CRH,CRHR1,DRD5,GNB1,HTR4,HTR7,POMC	biotech	Corticotropin (ACTH or adrenocorticotropic hormone) is a polypeptide hormone produced and secreted by the pituitary gland. It is an important player in the hypothalamic-pituitary-adrenal axis.
corticotropin	DB01285	CYP3A4,HSD3B2,CRH,CYP27B1,CYP24A1,MC2R	Major depressive disorder	0.000174263	C1269683	ADCYAP1R1,ADRB1,ADRB3,CRH,CRHR1,HTR4,POMC,VIPR2	biotech	Corticotropin (ACTH or adrenocorticotropic hormone) is a polypeptide hormone produced and secreted by the pituitary gland. It is an important player in the hypothalamic-pituitary-adrenal axis.
xaliproden	DB06393	HTR1A	Major depressive disorder	0.000130016	C1269683	ACKR3,APP,CORT,CXCL10,CXCR6,GAL,HTR1A,NPY,PDYN,POMC,SST,SSTR4,SSTR5	small molecule
xaliproden	DB06393	HTR1A	Unipolar Depression	0.000222375	C0041696	APP,CNR2,CXCL10,GAL,GNB1,HTR1A,NPY,PDYN,POMC,SST,SSTR5	small molecule
xaliproden	DB06393	HTR1A	Bipolar Disorder	0.000227048	C0005586	ACKR3,AGT,ANXA1,APP,CNR2,CXCL8,CXCR6,FPR3,GAL,HCAR2,HCAR3,HTR1A,MCHR1,MCHR2,PDYN,PMCH,POMC,SST,SSTR4,SSTR5	small molecule
3-fluoro-5-morpholin-4-yl-n-[3-(2-pyridin-4-ylethyl)-1h-indol-5-yl]benzamide	DB08091	MAPK14	Schizophrenia	0.000474074	C0036341	MAPK14	small molecule
n-(4-aminobutanoyl)-s-(4-methoxybenzyl)-l-cysteinylglycine	DB02943	GSTA1	Schizophrenia	0.000465753	C0036341	GSTA1	small molecule
ru79256	DB01866	SRC	Unipolar Depression	0.000116634	C0041696	DCC,EPHB1,F2R,HSP90AA1,KDR,MET,RAC1,TRIO	small molecule
ru79256	DB01866	SRC	Schizophrenia	0.000149437	C0036341	CDC42,DCC,DOCK1,EFNA5,EFNB1,EFNB2,EPHA4,EPHB1,EPHB2,F2R,FYN,GRIN1,HSP90AA1,ITGB3,KDR,KIT,LCK,MET,PAK3,RAC1	small molecule
ru79256	DB01866	SRC	Major depressive disorder	0.000235918	C1269683	EPHB1,EPHB2,F2R,HSP90AA1,KDR,MET,RAC1	small molecule
5-hydroxymethyl-5,6-dihydrofolic acid	DB02800	SHMT1,MPN_348	Schizophrenia	0.00042623	C0036341	SHMT1	small molecule
1-hexadecanosulfonic acid	DB02776	FABP4	Schizophrenia	0.0005	C0036341	FABP4	small molecule
3-[4-amino-1-(1-methylethyl)-1h-pyrazolo[3,4-d]pyrimidin-3-yl]phenol	DB07335	SRC,PIK3CG	Unipolar Depression	0.00010267	C0041696	DCC,EPHB1,F2R,GNB1,HSP90AA1,KDR,MET,RAC1,TRIO	small molecule
3-[4-amino-1-(1-methylethyl)-1h-pyrazolo[3,4-d]pyrimidin-3-yl]phenol	DB07335	SRC,PIK3CG	Schizophrenia	0.000106484	C0036341	CDC42,DCC,DOCK1,EFNA5,EFNB1,EFNB2,EPHA4,EPHB1,EPHB2,F2R,FYN,GNB1,GRIN1,HSP90AA1,ITGB3,KDR,KIT,LCK,MET,PAK3,PIK3CG,RAC1	small molecule
3-[4-amino-1-(1-methylethyl)-1h-pyrazolo[3,4-d]pyrimidin-3-yl]phenol	DB07335	SRC,PIK3CG	Major depressive disorder	0.000271456	C1269683	EPHB1,EPHB2,F2R,HSP90AA1,KDR,MET,RAC1	small molecule
pasbn	DB03078	SRC	Unipolar Depression	0.000116634	C0041696	DCC,EPHB1,F2R,HSP90AA1,KDR,MET,RAC1,TRIO	small molecule
pasbn	DB03078	SRC	Schizophrenia	0.000149437	C0036341	CDC42,DCC,DOCK1,EFNA5,EFNB1,EFNB2,EPHA4,EPHB1,EPHB2,F2R,FYN,GRIN1,HSP90AA1,ITGB3,KDR,KIT,LCK,MET,PAK3,RAC1	small molecule
pasbn	DB03078	SRC	Major depressive disorder	0.000235918	C1269683	EPHB1,EPHB2,F2R,HSP90AA1,KDR,MET,RAC1	small molecule
chlorcyclizine	DB08936	HRH1	Unipolar Depression	0.000104867	C0041696	CHRM3,GHRL,GNB1,GRM1,GRM5,HCRT,OXT,PROK2,PROKR2,TRH	small molecule	Chlorcyclizine is a first generation phenylpiperazine class antihistamine used to treat urticaria, rhinitis, pruritus, and other allergy symptoms. Chlorcyclizine also has some local anesthetic, anticholinergic, and antiserotonergic properties, and can be used as an antiemetic.
chlorcyclizine	DB08936	HRH1	Schizophrenia	0.00013059	C0036341	ADRA1D,AVPR1A,CCK,CHRM1,CHRM3,CHRM5,F2,GHRL,GNAQ,GNB1,GRM1,GRM5,HCRT,HRH1,MLN,NMB,NPS,NPSR1,NTS,OXT,P2RY1,P2RY2,TAC1	small molecule	Chlorcyclizine is a first generation phenylpiperazine class antihistamine used to treat urticaria, rhinitis, pruritus, and other allergy symptoms. Chlorcyclizine also has some local anesthetic, anticholinergic, and antiserotonergic properties, and can be used as an antiemetic.
chlorcyclizine	DB08936	HRH1	Major depressive disorder	0.000227147	C1269683	CHRM3,GRM5,HCRT,OXT,PROK2,PROKR2,TAC1,TRH	small molecule	Chlorcyclizine is a first generation phenylpiperazine class antihistamine used to treat urticaria, rhinitis, pruritus, and other allergy symptoms. Chlorcyclizine also has some local anesthetic, anticholinergic, and antiserotonergic properties, and can be used as an antiemetic.
chlorcyclizine	DB08936	HRH1	Bipolar Disorder	0.000255639	C0005586	ADRA1D,AGT,AVPR1A,AVPR1B,CCK,CHRM3,FFAR2,GRM5,P2RY1,P2RY2,PROK2,PROKR2,TAC1	small molecule	Chlorcyclizine is a first generation phenylpiperazine class antihistamine used to treat urticaria, rhinitis, pruritus, and other allergy symptoms. Chlorcyclizine also has some local anesthetic, anticholinergic, and antiserotonergic properties, and can be used as an antiemetic.
perifosine	DB06641	PRKCA,MAPK1,AKT1	Major depressive disorder	0.000314505	C1269683	F2R,HSP90AA1,MAP2K1,MAPK1,MAPK3,MTOR	small molecule	Perifosine is a novel alkylphospholipid with antiproliferative properties attributed to protein kinase B inhibition.
perifosine	DB06641	PRKCA,MAPK1,AKT1	Schizophrenia	0.000353905	C0036341	AKAP9,AKT1,CALM3,F2R,HSP90AA1,MAP2K1,MAPK1,MAPK3,MTOR,PIK3CB,PIK3R1,PRKCA,YWHAB	small molecule	Perifosine is a novel alkylphospholipid with antiproliferative properties attributed to protein kinase B inhibition.
perifosine	DB06641	PRKCA,MAPK1,AKT1	Unipolar Depression	0.000470363	C0041696	F2R,HSP90AA1,MAP2K1,MAPK3,MTOR	small molecule	Perifosine is a novel alkylphospholipid with antiproliferative properties attributed to protein kinase B inhibition.
droxidopa	DB06262	ADRA1D,ADRB1,ADRA2A,SLC16A10,ADRB2,SLC6A2,ADRA2B,DDC,ADRA1B,ADRA2C,ADRA1A,PAH,ADRB3	Unipolar Depression	6.71872e-05	C0041696	ADCYAP1R1,ADRA1A,ADRA2A,ADRB1,ALB,ARRB1,AVP,CHRM2,CHRM3,CRH,DDC,DRD4,DRD5,EGF,EGFR,GHRL,GNB1,GRM1,GRM5,HCRT,HTR4,M6PR,OXT,PROK2,PROKR2,SLC6A2,TRH,VAMP2,VIP	small molecule	Droxidopa is a precursor of noradrenaline that is used in the treatment of Parkinsonism. It is approved for use in Japan and is currently in trials in the U.S. The racaemic form (dl-threo-3,4-dihydroxyphenylserine) has also been used, and has been investigated in the treatment of orthostatic hypotension. There is a deficit of noradrenaline as well as of dopamine in Parkinson's disease and it has …
droxidopa	DB06262	ADRA1D,ADRB1,ADRA2A,SLC16A10,ADRB2,SLC6A2,ADRA2B,DDC,ADRA1B,ADRA2C,ADRA1A,PAH,ADRB3	Major depressive disorder	6.84583e-05	C1269683	ADCYAP1R1,ADRA1A,ADRA2A,ADRA2B,ADRA2C,ADRB1,ADRB3,ARRB1,AVP,CHRM2,CHRM3,CRH,DDC,DRD4,EGF,EGFR,GRM5,HCRT,HTR4,M6PR,OXT,PROK2,PROKR2,SLC6A2,TAC1,TRH,VAMP2,VIP	small molecule	Droxidopa is a precursor of noradrenaline that is used in the treatment of Parkinsonism. It is approved for use in Japan and is currently in trials in the U.S. The racaemic form (dl-threo-3,4-dihydroxyphenylserine) has also been used, and has been investigated in the treatment of orthostatic hypotension. There is a deficit of noradrenaline as well as of dopamine in Parkinson's disease and it has …
droxidopa	DB06262	ADRA1D,ADRB1,ADRA2A,SLC16A10,ADRB2,SLC6A2,ADRA2B,DDC,ADRA1B,ADRA2C,ADRA1A,PAH,ADRB3	Bipolar Disorder	7.13637e-05	C0005586	ADCYAP1,ADCYAP1R1,ADM,ADRA1A,ADRA1B,ADRA1D,ADRA2B,ADRA2C,ADRB2,AGT,AMPH,ANXA1,APOB,ARRB2,AVP,AVPR1A,AVPR1B,CALCA,CCK,CHRM2,CHRM3,CLTA,CRH,DDC,DRD4,DRD5,EGFR,FFAR2,FZD4,GNAZ,GRM5,HIP1R,HTR4,P2RY1,P2RY2,PIK3C2A,PROK2,PROKR2,SLC6A2,SYNJ1,TAC1,TSHB,UBC,VIP	small molecule	Droxidopa is a precursor of noradrenaline that is used in the treatment of Parkinsonism. It is approved for use in Japan and is currently in trials in the U.S. The racaemic form (dl-threo-3,4-dihydroxyphenylserine) has also been used, and has been investigated in the treatment of orthostatic hypotension. There is a deficit of noradrenaline as well as of dopamine in Parkinson's disease and it has …
droxidopa	DB06262	ADRA1D,ADRB1,ADRA2A,SLC16A10,ADRB2,SLC6A2,ADRA2B,DDC,ADRA1B,ADRA2C,ADRA1A,PAH,ADRB3	Schizophrenia	9.29726e-05	C0036341	ACTR2,ADCYAP1,ADCYAP1R1,ADM,ADRA1A,ADRA1D,ADRA2A,ADRA2B,ADRA2C,ADRB3,ANXA1,ARRB2,AVP,AVPR1A,CCK,CHRM1,CHRM2,CHRM3,CHRM5,CLTB,CRH,DDC,DNAJC6,DNM2,DRD4,DRD5,EGF,EGFR,EPN2,F2,GHRL,GNAQ,GNAS,GNB1,GRB2,GRM1,GRM5,HCRT,HRH1,HRH2,HTR4,HTR6,KIAA0319,LRP2,MLN,NMB,NPS,NPSR1,NTS,OXT,P2RY1,P2RY2,PICALM,PIK3C2A,SH3GL2,SLC6A2,STON2,TAAR1,TAC1,TF,VAMP2,VAMP7,VIP	small molecule	Droxidopa is a precursor of noradrenaline that is used in the treatment of Parkinsonism. It is approved for use in Japan and is currently in trials in the U.S. The racaemic form (dl-threo-3,4-dihydroxyphenylserine) has also been used, and has been investigated in the treatment of orthostatic hypotension. There is a deficit of noradrenaline as well as of dopamine in Parkinson's disease and it has …
heparin disaccharide iii-s	DB02353	CCL5	Unipolar Depression	3.95718e-05	C0041696	ADRA2A,BDKRB2,CNR1,CNR2,DRD3,DRD4,GABBR1,GABBR2,GALR2,GNB1,GRM7,GRM8,HTR1A,HTR1B,HTR5A,NPY1R,NPY2R,OPRM1,POMC,SSTR5	small molecule
heparin disaccharide iii-s	DB02353	CCL5	Major depressive disorder	4.37885e-05	C1269683	ACKR3,ADRA2A,ADRA2B,ADRA2C,BDKRB2,CNR1,CXCR6,DRD3,DRD4,GABBR1,GABBR2,GALR1,GALR2,GALR3,GRM2,GRM7,GRM8,HTR1A,HTR1B,LPAR2,NPY2R,OPRM1,POMC,SSTR4,SSTR5	small molecule
heparin disaccharide iii-s	DB02353	CCL5	Schizophrenia	4.70321e-05	C0036341	ACKR3,ADORA1,ADRA2A,ADRA2B,ADRA2C,ANXA1,CCR5,CHRM4,CNR1,CNR2,CXCR4,CXCR6,DRD3,DRD4,GABBR1,GABBR2,GNB1,GRM2,GRM4,GRM7,GRM8,HCAR2,HCAR3,HRH3,HRH4,HTR1A,HTR1B,HTR1D,HTR1F,HTR5A,LPAR1,LPAR2,MCHR1,MCHR2,MTNR1A,MTNR1B,NPY1R,NPY2R,OPRD1,OPRK1,OPRM1,POMC,PTGER3,SSTR4,SSTR5,SUCNR1	small molecule
heparin disaccharide iii-s	DB02353	CCL5	Bipolar Disorder	6.16283e-05	C0005586	ACKR3,ADRA2B,ADRA2C,ANXA1,BDKRB2,CNR1,CNR2,CXCR6,DRD3,DRD4,FPR3,GRM4,GRM7,GRM8,HCAR2,HCAR3,HTR1A,HTR1B,HTR1E,HTR5A,LPAR2,MCHR1,MCHR2,POMC,S1PR1,SSTR4,SSTR5	small molecule
biperiden	DB00810	CHRNA2,CHRM1,CYP2D6	Unipolar Depression	0.000181676	C0041696	CYP2D6,GHRL,GNB1,GRM1,GRM5,HCRT,OXT,PROK2,PROKR2,TRH	small molecule	A muscarinic antagonist that has effects in both the central and peripheral nervous systems. It has been used in the treatment of arteriosclerotic, idiopathic, and postencephalitic parkinsonism. It has also been used to alleviate extrapyramidal symptoms induced by phenothiazine derivatives and reserpine.
canfosfamide	DB04972	GSTP1	Schizophrenia	0.000405063	C0036341	GSTP1	small molecule	Canfosfamide is an active agent in chemotherapy-resistant ovarian cancer.
trodusquemine	DB06333	PTPN1,SLC6A3,SLC6A2	Unipolar Depression	0.000517615	C0041696	SLC6A2,SLC6A3	small molecule	Trodusquemine, a spermine metabolite of cholesterol, is a naturally occurring aminosterol that inhibits protein tyrosine phosphatase 1B. It has demonstrated the ability to stimulate regeneration of heart and multiple other tissues in animal models [A176600].
trodusquemine	DB06333	PTPN1,SLC6A3,SLC6A2	Major depressive disorder	0.00053523	C1269683	SLC6A2,SLC6A3	small molecule	Trodusquemine, a spermine metabolite of cholesterol, is a naturally occurring aminosterol that inhibits protein tyrosine phosphatase 1B. It has demonstrated the ability to stimulate regeneration of heart and multiple other tissues in animal models [A176600].
propylhexedrine	DB06714	TAAR1,SLC18A2	Unipolar Depression	0.000189483	C0041696	ADCYAP1R1,CRH,DRD5,GNB1,HTR4,SLC18A2,VIP	small molecule	Propylhexedrine is an alpha-adrenergic agonist often used in nasal decongestant inhalers. It is used to give temporary relief for nasal congestion from colds, allergic rhinitis, or allergies.
propylhexedrine	DB06714	TAAR1,SLC18A2	Bipolar Disorder	0.000336809	C0005586	ADCYAP1,ADCYAP1R1,ADM,CALCA,CRH,DRD5,HTR4,SLC18A2,TSHB,VIP	small molecule	Propylhexedrine is an alpha-adrenergic agonist often used in nasal decongestant inhalers. It is used to give temporary relief for nasal congestion from colds, allergic rhinitis, or allergies.
fluphenazine	DB00623	CYP2E1,HTR2A,AR,DRD1,DRD2,ABCB1,HTR2C,CYP2D6	Unipolar Depression	8.29159e-05	C0041696	ABCB1,ADCYAP1R1,ANKK1,APP,CHRM3,CNR2,CRH,CXCL10,CYP2D6,DRD1,DRD2,GAL,GHRL,GNB1,GRM1,GRM5,HCRT,HTR2A,HTR2C,HTR4,HTR5A,NPY,OXT,PDYN,POMC,PROK2,PROKR2,SST,SSTR5,TRH,VIP	small molecule	A phenothiazine used in the treatment of psychoses. Its properties and uses are generally similar to those of chlorpromazine.
fluphenazine	DB00623	CYP2E1,HTR2A,AR,DRD1,DRD2,ABCB1,HTR2C,CYP2D6	Major depressive disorder	8.53343e-05	C1269683	ABCB1,ACKR3,ADCYAP1R1,ANKK1,APP,CHRM3,CORT,CRH,CXCL10,CXCR6,CYP2D6,DRD1,DRD2,GAL,GRM5,HCRT,HTR2A,HTR2C,HTR4,NPY,OXT,PDYN,POMC,PROK2,PROKR2,SST,SSTR4,SSTR5,TAC1,TRH,VIP	small molecule	A phenothiazine used in the treatment of psychoses. Its properties and uses are generally similar to those of chlorpromazine.
fluphenazine	DB00623	CYP2E1,HTR2A,AR,DRD1,DRD2,ABCB1,HTR2C,CYP2D6	Bipolar Disorder	0.000115737	C0005586	ABCB1,ACKR3,ADCYAP1,ADCYAP1R1,ADM,ADRA1D,AGT,ANKK1,ANXA1,APP,AVPR1A,AVPR1B,CALCA,CCK,CHRM3,CNR2,CRH,CXCL8,CXCR6,DRD1,DRD2,FFAR2,FPR3,GAL,GRM5,HCAR2,HCAR3,HTR1E,HTR2A,HTR2C,HTR4,HTR5A,MCHR1,MCHR2,P2RY1,P2RY2,PDYN,PMCH,POMC,PROK2,PROKR2,SST,SSTR4,SSTR5,TAC1,TSHB,VIP	small molecule	A phenothiazine used in the treatment of psychoses. Its properties and uses are generally similar to those of chlorpromazine.
fluphenazine	DB00623	CYP2E1,HTR2A,AR,DRD1,DRD2,ABCB1,HTR2C,CYP2D6	Schizophrenia	0.000182933	C0036341	ABCB1,ACKR3,ADCYAP1,ADCYAP1R1,ADM,ADORA1,ADRA1D,ANKK1,ANXA1,APP,AR,AVPR1A,C3,CCK,CCL21,CCR5,CHRM1,CHRM3,CHRM4,CHRM5,CNR2,CRH,CXCL12,CXCL8,CXCR4,CXCR6,CYP2D6,CYP2E1,DRD1,DRD2,F2,GHRL,GNAQ,GNAS,GNB1,GRM1,GRM5,H3F3B,HCAR2,HCAR3,HCRT,HRH1,HRH2,HRH3,HRH4,HTR1D,HTR1F,HTR2A,HTR2C,HTR4,HTR5A,HTR6,MCHR1,MCHR2,MLN,NMB,NPS,NPSR1,NPY,NTS,OPRK1,OXT,P2RY1,P2RY2,PDYN,PNOC,POMC,SST,SSTR4,SSTR5,SUCNR1,TAAR1,TAC1,…	small molecule	A phenothiazine used in the treatment of psychoses. Its properties and uses are generally similar to those of chlorpromazine.
dezocine	DB01209	OPRM1,OPRK1	Major depressive disorder	0.000141787	C1269683	ACKR3,APP,CORT,CXCL10,CXCR6,GAL,NPY,OPRM1,PDYN,POMC,SST,SSTR4,SSTR5	small molecule	Dezocine is a partial opiate drug and is used for pain management. Dezocine is a very effective alternative to fentanyl when administered during outpatient laparoscopy, although is associated with an increased incidence of postoperative nausea.
dezocine	DB01209	OPRM1,OPRK1	Bipolar Disorder	0.000159979	C0005586	ACKR3,AGT,ANXA1,APP,CNR2,CXCL8,CXCR6,FPR3,GAL,GNAZ,HCAR2,HCAR3,HTR1E,HTR5A,MCHR1,MCHR2,PDYN,PMCH,POMC,SST,SSTR4,SSTR5	small molecule	Dezocine is a partial opiate drug and is used for pain management. Dezocine is a very effective alternative to fentanyl when administered during outpatient laparoscopy, although is associated with an increased incidence of postoperative nausea.
dezocine	DB01209	OPRM1,OPRK1	Unipolar Depression	0.000161049	C0041696	APP,CNR2,CXCL10,GAL,GNB1,HTR5A,NPY,OPRM1,PDYN,POMC,SST,SSTR5	small molecule	Dezocine is a partial opiate drug and is used for pain management. Dezocine is a very effective alternative to fentanyl when administered during outpatient laparoscopy, although is associated with an increased incidence of postoperative nausea.
dezocine	DB01209	OPRM1,OPRK1	Schizophrenia	0.000304708	C0036341	ACKR3,ADORA1,ANXA1,APP,C3,CCL21,CCR5,CHRM4,CNR2,CXCL12,CXCL8,CXCR4,CXCR6,GNAO1,GNB1,HCAR2,HCAR3,HRH3,HRH4,HTR1D,HTR1F,HTR5A,MCHR1,MCHR2,NPY,OPRK1,OPRM1,PDYN,PNOC,POMC,SST,SSTR4,SSTR5,SUCNR1	small molecule	Dezocine is a partial opiate drug and is used for pain management. Dezocine is a very effective alternative to fentanyl when administered during outpatient laparoscopy, although is associated with an increased incidence of postoperative nausea.
mersalyl	DB09338	AQP1,PCK1,ALPL,SLC16A1,ITIH1	Unipolar Depression	0.000401361	C0041696	ALB,ITIH1	small molecule	Mersalyl is the sodium salt form of mersalyl acid, a mercurial diuretic. It is an outdated drug, and its approval has been discontinued by the FDA. Mersalyl acid is currently replaced by less toxic non-mercury containing diuretics [L1575, L1577]. The sodium salt of a mercury-containing derivative of salicylamide, was formerly used (often in combination with theophylline) to treat edema, due to it…
echinacoside	DB15488	COMT,AR,GHSR	Unipolar Depression	8.94579e-05	C0041696	CHRM3,COMT,GHRL,GNB1,GRM1,GRM5,HCRT,OXT,PROK2,PROKR2,TRH	small molecule	Echinacoside is a phenylethanoid glycoside isolated from _Echinacea angustifolia_ in 1950, and currently being investigated for the treatment of Parkinson's, Alzheimer's, atherosclerosis, osteoporosis, acute colitis, wound treatment, and hepatitis.[A184577] Echinacoside has demonstrated inhibition of apoptosis in neural cell lines, demonstrating potential for use in the treatment of neurological …
echinacoside	DB15488	COMT,AR,GHSR	Schizophrenia	0.000109744	C0036341	ADRA1D,AR,AVPR1A,CCK,CHRM1,CHRM3,CHRM5,COMT,F2,GHRL,GNAQ,GNB1,GRM1,GRM5,H3F3B,HCRT,HRH1,MLN,NMB,NPS,NPSR1,NTS,OXT,P2RY1,P2RY2,TAC1,TXNRD2	small molecule	Echinacoside is a phenylethanoid glycoside isolated from _Echinacea angustifolia_ in 1950, and currently being investigated for the treatment of Parkinson's, Alzheimer's, atherosclerosis, osteoporosis, acute colitis, wound treatment, and hepatitis.[A184577] Echinacoside has demonstrated inhibition of apoptosis in neural cell lines, demonstrating potential for use in the treatment of neurological …
echinacoside	DB15488	COMT,AR,GHSR	Major depressive disorder	0.000184237	C1269683	CHRM3,COMT,GRM5,HCRT,OXT,PROK2,PROKR2,TAC1,TRH	small molecule	Echinacoside is a phenylethanoid glycoside isolated from _Echinacea angustifolia_ in 1950, and currently being investigated for the treatment of Parkinson's, Alzheimer's, atherosclerosis, osteoporosis, acute colitis, wound treatment, and hepatitis.[A184577] Echinacoside has demonstrated inhibition of apoptosis in neural cell lines, demonstrating potential for use in the treatment of neurological …
echinacoside	DB15488	COMT,AR,GHSR	Bipolar Disorder	0.000283006	C0005586	ADRA1D,AGT,AVPR1A,AVPR1B,CCK,CHRM3,COMT,FFAR2,GRM5,P2RY1,P2RY2,PROK2,PROKR2,TAC1	small molecule	Echinacoside is a phenylethanoid glycoside isolated from _Echinacea angustifolia_ in 1950, and currently being investigated for the treatment of Parkinson's, Alzheimer's, atherosclerosis, osteoporosis, acute colitis, wound treatment, and hepatitis.[A184577] Echinacoside has demonstrated inhibition of apoptosis in neural cell lines, demonstrating potential for use in the treatment of neurological …
tonapofylline	DB12569	ADORA1	Major depressive disorder	0.000157222	C1269683	ACKR3,APP,CORT,CXCL10,CXCR6,GAL,NPY,PDYN,POMC,SST,SSTR4,SSTR5	small molecule	Tonapofylline has been used in trials studying the treatment of Heart Failure, Renal Insufficiency, and Congestive Heart Failure.
tonapofylline	DB12569	ADORA1	Bipolar Disorder	0.000160278	C0005586	ACKR3,AGT,ANXA1,APP,CNR2,CXCL8,CXCR6,FPR3,GAL,HCAR2,HCAR3,HTR1E,HTR5A,MCHR1,MCHR2,PDYN,PMCH,POMC,SST,SSTR4,SSTR5	small molecule	Tonapofylline has been used in trials studying the treatment of Heart Failure, Renal Insufficiency, and Congestive Heart Failure.
tonapofylline	DB12569	ADORA1	Unipolar Depression	0.000215	C0041696	APP,CNR2,CXCL10,GAL,GNB1,HTR5A,NPY,PDYN,POMC,SST,SSTR5	small molecule	Tonapofylline has been used in trials studying the treatment of Heart Failure, Renal Insufficiency, and Congestive Heart Failure.
tonapofylline	DB12569	ADORA1	Schizophrenia	0.000313056	C0036341	ACKR3,ADORA1,ANXA1,APP,C3,CCL21,CCR5,CHRM4,CNR2,CXCL12,CXCL8,CXCR4,CXCR6,GNB1,HCAR2,HCAR3,HRH3,HRH4,HTR1D,HTR1F,HTR5A,MCHR1,MCHR2,NPY,OPRK1,PDYN,PNOC,POMC,SST,SSTR4,SSTR5,SUCNR1	small molecule	Tonapofylline has been used in trials studying the treatment of Heart Failure, Renal Insufficiency, and Congestive Heart Failure.
olmesartan	DB00275	ABCB11,AGTR1,SLCO1B1,SLCO1B3,ALB,ABCC2	Unipolar Depression	8.67623e-05	C0041696	ALB,APP,BDKRB2,CHRM3,GABBR1,GHRL,GNB1,GRM1,GRM5,HCRT,ITGB5,OXT,PDE4B,PROK2,PROKR2,TRH	small molecule	Olmesartan belongs to the angiotensin II receptor blocker (ARB) family of drugs, which also includes [telmisartan], [candesartan], [losartan], [valsartan], and [irbesartan]. ARBs selectively bind to angiotensin receptor 1 (AT1) and prevent the protein angiotensin II from binding and exerting its hypertensive effects, which include vasoconstriction, stimulation and synthesis of aldosterone and ADH…
olmesartan	DB00275	ABCB11,AGTR1,SLCO1B1,SLCO1B3,ALB,ABCC2	Bipolar Disorder	0.000181519	C0005586	ADRA1B,ADRA1D,AGT,ANXA1,APP,AVPR1A,AVPR1B,BDKRB2,CCK,CHRM3,DMD,FFAR2,GRM5,LPAR2,MCHR1,MCHR2,P2RY1,P2RY2,PALB2,PDE4B,PMCH,PROK2,PROKR2,TAC1	small molecule	Olmesartan belongs to the angiotensin II receptor blocker (ARB) family of drugs, which also includes [telmisartan], [candesartan], [losartan], [valsartan], and [irbesartan]. ARBs selectively bind to angiotensin receptor 1 (AT1) and prevent the protein angiotensin II from binding and exerting its hypertensive effects, which include vasoconstriction, stimulation and synthesis of aldosterone and ADH…
olmesartan	DB00275	ABCB11,AGTR1,SLCO1B1,SLCO1B3,ALB,ABCC2	Major depressive disorder	0.000186221	C1269683	APP,BDKRB2,CHRM3,GABBR1,GRM5,HCRT,LPAR2,OXT,PDE4B,PROK2,PROKR2,TAC1,TRH	small molecule	Olmesartan belongs to the angiotensin II receptor blocker (ARB) family of drugs, which also includes [telmisartan], [candesartan], [losartan], [valsartan], and [irbesartan]. ARBs selectively bind to angiotensin receptor 1 (AT1) and prevent the protein angiotensin II from binding and exerting its hypertensive effects, which include vasoconstriction, stimulation and synthesis of aldosterone and ADH…
dexamethasone	DB01234	CYP2C19,ABCB1,SLC22A8,ALB,SLCO1A2,NR1I2,CYP2B6,ABCC2,HSD11B2,CYP2E1,ABCG2,CYP3A43,CYP2C8,CYP1A1,CYP2A6,CYP11B1,CYP3A7,CYP3A5,NR3C1,NR0B1,CYP3A4,ABCB11,NOS2,HSD11B1,CYP17A1,ANXA1,CYP4A11	Major depressive disorder	6.58263e-05	C1269683	ABCB1,ACKR3,ADRA2A,ADRA2B,ADRA2C,APP,BDKRB2,CHRM2,CNR1,CORT,CXCL10,CXCR6,CYP2C19,DRD3,DRD4,GABBR1,GABBR2,GAL,GALR1,GALR2,GALR3,GRM2,GRM3,GRM7,GRM8,HTR1A,HTR1B,LPAR2,NPY,NPY2R,OPRM1,PDE4B,PDYN,POMC,SST,SSTR4,SSTR5	small molecule	Dexamethasone, or MK-125, is a corticosteroid fluorinated at position 9 used to treat endocrine, rheumatic, collagen, dermatologic, allergic, ophthalmic, gastrointestinal, respiratory, hematologic, neoplastic, edematous, and other conditions.[L10701] Developed in 1957, it is structurally similar to other corticosteroids like [hydrocortisone] and [prednisolone].[A188724,A188724] Dexamethasone was …
dexamethasone	DB01234	CYP2C19,ABCB1,SLC22A8,ALB,SLCO1A2,NR1I2,CYP2B6,ABCC2,HSD11B2,CYP2E1,ABCG2,CYP3A43,CYP2C8,CYP1A1,CYP2A6,CYP11B1,CYP3A7,CYP3A5,NR3C1,NR0B1,CYP3A4,ABCB11,NOS2,HSD11B1,CYP17A1,ANXA1,CYP4A11	Unipolar Depression	7.23039e-05	C0041696	ABCB1,ADRA2A,ALB,APP,BDKRB2,CHRM2,CNR1,CNR2,CXCL10,CYP2C19,DRD3,DRD4,GABBR1,GABBR2,GAL,GALR2,GNB1,GRM7,GRM8,HTR1A,HTR1B,HTR5A,ITGB5,NPY,NPY1R,NPY2R,OPRM1,PDE4B,PDYN,POMC,SST,SSTR5	small molecule	Dexamethasone, or MK-125, is a corticosteroid fluorinated at position 9 used to treat endocrine, rheumatic, collagen, dermatologic, allergic, ophthalmic, gastrointestinal, respiratory, hematologic, neoplastic, edematous, and other conditions.[L10701] Developed in 1957, it is structurally similar to other corticosteroids like [hydrocortisone] and [prednisolone].[A188724,A188724] Dexamethasone was …
epinastine	DB00751	HTR2A,HTR7,CYP3A4,ADRA2A,ADRA1A,ABCB1,CYP2B6,HRH1,CYP2D6,HRH2	Unipolar Depression	7.47575e-05	C0041696	ABCB1,ADCYAP1R1,ADRA1A,ADRA2A,CHRM3,CRH,CYP2D6,DRD4,DRD5,GHRL,GNB1,GRM1,GRM5,HCRT,HTR2A,HTR4,HTR7,OXT,PROK2,PROKR2,TRH,VIP	small molecule	Epinastine is used for the prevention of itching associated with allergic conjunctivitis. It has a multi-action effect that inhibits the allergic response in 3 ways: 1. stabilizes mast cells by preventing mast cell degranulation to control the allergic response, 2. prevents histamine binding to both the H1- and H2-receptors to stop itching and provide lasting protection, and 3. prevents the relea…
epinastine	DB00751	HTR2A,HTR7,CYP3A4,ADRA2A,ADRA1A,ABCB1,CYP2B6,HRH1,CYP2D6,HRH2	Major depressive disorder	9.58126e-05	C1269683	ABCB1,ADCYAP1R1,ADRA1A,ADRA2A,ADRA2B,ADRA2C,CHRM3,CRH,CYP2D6,DRD4,GRM5,HCRT,HTR2A,HTR4,OXT,PROK2,PROKR2,TAC1,TRH,VIP	small molecule	Epinastine is used for the prevention of itching associated with allergic conjunctivitis. It has a multi-action effect that inhibits the allergic response in 3 ways: 1. stabilizes mast cells by preventing mast cell degranulation to control the allergic response, 2. prevents histamine binding to both the H1- and H2-receptors to stop itching and provide lasting protection, and 3. prevents the relea…
epinastine	DB00751	HTR2A,HTR7,CYP3A4,ADRA2A,ADRA1A,ABCB1,CYP2B6,HRH1,CYP2D6,HRH2	Bipolar Disorder	0.000139815	C0005586	ABCB1,ADCYAP1,ADCYAP1R1,ADM,ADRA1A,ADRA1B,ADRA1D,ADRA2B,ADRA2C,AGT,ANXA1,AVPR1A,AVPR1B,CALCA,CCK,CHRM3,CRH,DRD4,DRD5,FFAR2,GNAZ,GRM5,HTR2A,HTR4,HTR7,P2RY1,P2RY2,PROK2,PROKR2,TAC1,TSHB,VIP	small molecule	Epinastine is used for the prevention of itching associated with allergic conjunctivitis. It has a multi-action effect that inhibits the allergic response in 3 ways: 1. stabilizes mast cells by preventing mast cell degranulation to control the allergic response, 2. prevents histamine binding to both the H1- and H2-receptors to stop itching and provide lasting protection, and 3. prevents the relea…
rosoxacin	DB00817	gyrB,parC,CYP1A2	Paranoid Schizophrenia	0.000245509	C0036349	CYP1A2	small molecule	Rosoxacin is a quinolone derivative antibiotic for the treatment of bacterial infection of respiratory tract, urinary tract, GI, CNS and immuno compromised patients. Rosoxacin is known to be effective against penicillin resistant strains and is a single dose orally administered drug, which avoids all complications of parenteral administration seen with penicillin, especially anaphylactic shock.
resatorvid	DB05943	IL2RG,CSF2RB	Major depressive disorder	0.000222469	C1269683	CSF2,CSF2RB,IL2,IL2RA,IL2RB	small molecule	Resatorvid is an investigational compound designed for the treatment of severe sepsis.
resatorvid	DB05943	IL2RG,CSF2RB	Schizophrenia	0.000244716	C0036341	CSF2,CSF2RA,CSF2RB,GRB2,IL2,IL2RA,IL2RG,IL3,IL3RA,SOS1	small molecule	Resatorvid is an investigational compound designed for the treatment of severe sepsis.
resatorvid	DB05943	IL2RG,CSF2RB	Unipolar Depression	0.000392102	C0041696	CSF2,CSF2RB,IL2RA,IL2RB	small molecule	Resatorvid is an investigational compound designed for the treatment of severe sepsis.
resatorvid	DB05943	IL2RG,CSF2RB	Paranoid Schizophrenia	0.000601224	C0036349	IL2	small molecule	Resatorvid is an investigational compound designed for the treatment of severe sepsis.
celiprolol	DB04846	ADRB1,ADRA2A,ADRB2,ADRA2B,ADRA2C,CYP2D6,ADRB3	Major depressive disorder	6.621e-05	C1269683	ADCYAP1R1,ADRA2A,ADRA2B,ADRA2C,ADRB1,ADRB3,ARRB1,AVP,CHRM2,CRH,CYP2D6,DRD4,EGF,EGFR,HTR4,M6PR,VAMP2,VIP	small molecule	Celiprolol is indicated for the management of mild to moderate hypertension and effort-induced angina pectoris. It is simultaneously a selective β1 receptor antagonist, a β2 receptor partial agonist and a weak α2 receptor antagonist. In 2010 a clinical trial has suggested a use for this medication in the prevention of vascular complications of a rare inherited disease called vascular Ehlers–Danlo…
celiprolol	DB04846	ADRB1,ADRA2A,ADRB2,ADRA2B,ADRA2C,CYP2D6,ADRB3	Unipolar Depression	6.71233e-05	C0041696	ADCYAP1R1,ADRA2A,ADRB1,ARRB1,AVP,CHRM2,CRH,CYP2D6,DRD4,DRD5,EGF,EGFR,GNB1,HTR4,M6PR,VAMP2,VIP	small molecule	Celiprolol is indicated for the management of mild to moderate hypertension and effort-induced angina pectoris. It is simultaneously a selective β1 receptor antagonist, a β2 receptor partial agonist and a weak α2 receptor antagonist. In 2010 a clinical trial has suggested a use for this medication in the prevention of vascular complications of a rare inherited disease called vascular Ehlers–Danlo…
tolperisone	DB06264	CYP1A2	Paranoid Schizophrenia	0.000245509	C0036349	CYP1A2	small molecule	Tolperisone is an oral, centrally acting muscle relaxant. Its precise mechanism is not completely understood, though it blocks sodium and calcium channels. It possesses a high affinity for nervous system tissue, reaching highest concentrations in brain stem, spinal cord and peripheral nerves. Based on existing clinical data, Tolperisone is not sedating and does not interact with alcohol.
hydrocortisone acetate	DB14539	ABCG2,CYP11B1,CYP3A4,SERPINA6,NR3C1,ABCB1,CYP2C8,HSD3B1,CYP3A7,ANXA1,SLCO1A2,CYP3A5,SHBG,SLC22A8,CYP11B2,HSD11B2	Major depressive disorder	5.53942e-05	C1269683	ABCB1,ACKR3,ADRA2A,ADRA2B,ADRA2C,APP,BDKRB2,CHRM2,CNR1,CORT,CXCL10,CXCR6,DRD3,DRD4,GABBR1,GABBR2,GAL,GALR1,GALR2,GALR3,GRM2,GRM3,GRM7,GRM8,HTR1A,HTR1B,LPAR2,NPY,NPY2R,OPRM1,PDYN,POMC,SST,SSTR4,SSTR5	small molecule
hydrocortisone acetate	DB14539	ABCG2,CYP11B1,CYP3A4,SERPINA6,NR3C1,ABCB1,CYP2C8,HSD3B1,CYP3A7,ANXA1,SLCO1A2,CYP3A5,SHBG,SLC22A8,CYP11B2,HSD11B2	Unipolar Depression	6.00849e-05	C0041696	ABCB1,ADRA2A,APP,BDKRB2,CHRM2,CNR1,CNR2,CXCL10,DRD3,DRD4,GABBR1,GABBR2,GAL,GALR2,GNB1,GRM7,GRM8,HTR1A,HTR1B,HTR5A,NPY,NPY1R,NPY2R,OPRM1,PDYN,POMC,SST,SSTR5	small molecule
hydrocortisone acetate	DB14539	ABCG2,CYP11B1,CYP3A4,SERPINA6,NR3C1,ABCB1,CYP2C8,HSD3B1,CYP3A7,ANXA1,SLCO1A2,CYP3A5,SHBG,SLC22A8,CYP11B2,HSD11B2	Bipolar Disorder	0.00011883	C0005586	ABCB1,ACKR3,ADRA2B,ADRA2C,AGT,ANXA1,APP,BDKRB2,CHRM2,CNR1,CNR2,CXCL8,CXCR6,DRD3,DRD4,FPR3,GAL,GRM3,GRM4,GRM7,GRM8,HCAR2,HCAR3,HTR1A,HTR1B,HTR1E,HTR5A,LPAR2,MCHR1,MCHR2,PDYN,PMCH,POMC,S1PR1,SST,SSTR4,SSTR5	small molecule
hydrocortisone acetate	DB14539	ABCG2,CYP11B1,CYP3A4,SERPINA6,NR3C1,ABCB1,CYP2C8,HSD3B1,CYP3A7,ANXA1,SLCO1A2,CYP3A5,SHBG,SLC22A8,CYP11B2,HSD11B2	Schizophrenia	0.000163949	C0036341	ABCB1,ACKR3,ADORA1,ADRA2A,ADRA2B,ADRA2C,ANXA1,APP,C3,CCL21,CCR5,CHRM2,CHRM4,CNR1,CNR2,CXCL12,CXCL8,CXCR4,CXCR6,CYP3A4,CYP3A5,DRD3,DRD4,GABBR1,GABBR2,GNAQ,GNB1,GRM2,GRM3,GRM4,GRM7,GRM8,HCAR2,HCAR3,HRH3,HRH4,HTR1A,HTR1B,HTR1D,HTR1F,HTR5A,LPAR1,LPAR2,MCHR1,MCHR2,MTNR1A,MTNR1B,NPY,NPY1R,NPY2R,OPRD1,OPRK1,OPRM1,PDYN,PNOC,POMC,PTGER3,SST,SSTR4,SSTR5,SUCNR1	small molecule
srt501	DB05073	SIRT1	Bipolar Disorder	6.74847e-05	C0005586	SIRT1	small molecule	SRT501 is a small molecule develped for the treatment of metabolic diseases like diabetes and obesity. It is the first small molecule, designed to target SIRT1, to enter the clinic.
srt501	DB05073	SIRT1	Schizophrenia	0.000435583	C0036341	SIRT1	small molecule	SRT501 is a small molecule develped for the treatment of metabolic diseases like diabetes and obesity. It is the first small molecule, designed to target SIRT1, to enter the clinic.
srt501	DB05073	SIRT1	Unipolar Depression	0.000472393	C0041696	SIRT1	small molecule	SRT501 is a small molecule develped for the treatment of metabolic diseases like diabetes and obesity. It is the first small molecule, designed to target SIRT1, to enter the clinic.
srt501	DB05073	SIRT1	Major depressive disorder	0.000855828	C1269683	SIRT1	small molecule	SRT501 is a small molecule develped for the treatment of metabolic diseases like diabetes and obesity. It is the first small molecule, designed to target SIRT1, to enter the clinic.
ephedrine	DB01364	SLC6A2,ACHE,BCHE,SLC18A2,ADRA1A	Unipolar Depression	8.41055e-05	C0041696	ADRA1A,CHRM3,GHRL,GNB1,GRM1,GRM5,HCRT,OXT,PROK2,PROKR2,SLC18A2,SLC6A2,TRH	small molecule	An alpha- and beta-adrenergic agonist that may also enhance release of norepinephrine. It has been used in the treatment of several disorders including asthma, heart failure, rhinitis, and urinary incontinence, and for its central nervous system stimulatory effects in the treatment of narcolepsy and depression. It has become less extensively used with the advent of more selective agonists.
ephedrine	DB01364	SLC6A2,ACHE,BCHE,SLC18A2,ADRA1A	Major depressive disorder	9.8717e-05	C1269683	ACHE,ADRA1A,CHRM3,GRM5,HCRT,OXT,PROK2,PROKR2,SLC18A2,SLC6A2,TAC1,TRH	small molecule	An alpha- and beta-adrenergic agonist that may also enhance release of norepinephrine. It has been used in the treatment of several disorders including asthma, heart failure, rhinitis, and urinary incontinence, and for its central nervous system stimulatory effects in the treatment of narcolepsy and depression. It has become less extensively used with the advent of more selective agonists.
ephedrine	DB01364	SLC6A2,ACHE,BCHE,SLC18A2,ADRA1A	Bipolar Disorder	0.000116892	C0005586	ADRA1A,ADRA1B,ADRA1D,AGT,AVPR1A,AVPR1B,BCHE,CCK,CHRM3,FFAR2,GRM5,P2RY1,P2RY2,PROK2,PROKR2,SLC18A2,SLC6A2,TAC1	small molecule	An alpha- and beta-adrenergic agonist that may also enhance release of norepinephrine. It has been used in the treatment of several disorders including asthma, heart failure, rhinitis, and urinary incontinence, and for its central nervous system stimulatory effects in the treatment of narcolepsy and depression. It has become less extensively used with the advent of more selective agonists.
ephedrine	DB01364	SLC6A2,ACHE,BCHE,SLC18A2,ADRA1A	Schizophrenia	0.000117249	C0036341	ACHE,ADRA1A,ADRA1D,AVPR1A,BCHE,CCK,CHRM1,CHRM3,CHRM5,F2,GHRL,GNAQ,GNB1,GRM1,GRM5,HCRT,HRH1,MLN,NMB,NPS,NPSR1,NTS,OXT,P2RY1,P2RY2,SLC18A2,SLC6A2,TAC1	small molecule	An alpha- and beta-adrenergic agonist that may also enhance release of norepinephrine. It has been used in the treatment of several disorders including asthma, heart failure, rhinitis, and urinary incontinence, and for its central nervous system stimulatory effects in the treatment of narcolepsy and depression. It has become less extensively used with the advent of more selective agonists.
malathion	DB00772	CYP1A2,BCHE,CYP2B6	Paranoid Schizophrenia	0.00015529	C0036349	CYP1A2,CYP2B6	small molecule	Malathion is a parasympathomimetic organophosphate compound that is used as an insecticide for the treatment of head lice. Malathion is an irreversible cholinesterase inhibitor and has low human toxicity.
spermidine	DB03566	TXNRD1,SLC22A1,ADRB2,SLC22A4,potD,ADRB1	Unipolar Depression	7.97531e-05	C0041696	ADCYAP1R1,ADRB1,ARRB1,AVP,CHRM2,CRH,DRD5,EGF,EGFR,GNB1,HTR4,M6PR,VAMP2,VIP	small molecule	Spermidine is a polyamine formed from putrescine. It is found in almost all tissues in association with nucleic acids. It is found as a cation at all pH values, and is thought to help stabilize some membranes and nucleic acid structures. It is a precursor of spermine.
methylphenidate	DB00422	HTR1A,SLC6A3,SLC6A2	Major depressive disorder	9.80759e-05	C1269683	ACKR3,APP,CORT,CXCL10,CXCR6,GAL,HTR1A,NPY,PDYN,POMC,SLC6A2,SLC6A3,SST,SSTR4,SSTR5	small molecule	Methylphenidate is a central nervous system stimulant used most commonly in the treatment of Attention-Deficit/Hyperactivity Disorder (ADHD) and for narcolepsy. Also known as the marketed products Ritalin, Concerta, or Biphentin, methylphenidate is used with other treatment modalities (psychological, educational, cognitive behaviour therapy, etc) to improve the following group of developmentally …
methylphenidate	DB00422	HTR1A,SLC6A3,SLC6A2	Unipolar Depression	0.000129343	C0041696	APP,CNR2,CXCL10,GAL,GNB1,HTR1A,NPY,PDYN,POMC,SLC6A2,SLC6A3,SST,SSTR5	small molecule	Methylphenidate is a central nervous system stimulant used most commonly in the treatment of Attention-Deficit/Hyperactivity Disorder (ADHD) and for narcolepsy. Also known as the marketed products Ritalin, Concerta, or Biphentin, methylphenidate is used with other treatment modalities (psychological, educational, cognitive behaviour therapy, etc) to improve the following group of developmentally …
methylphenidate	DB00422	HTR1A,SLC6A3,SLC6A2	Bipolar Disorder	0.000151523	C0005586	ACKR3,AGT,ANXA1,APP,CNR2,CXCL8,CXCR6,FPR3,GAL,HCAR2,HCAR3,HTR1A,MCHR1,MCHR2,PDYN,PMCH,POMC,SLC6A2,SLC6A3,SST,SSTR4,SSTR5	small molecule	Methylphenidate is a central nervous system stimulant used most commonly in the treatment of Attention-Deficit/Hyperactivity Disorder (ADHD) and for narcolepsy. Also known as the marketed products Ritalin, Concerta, or Biphentin, methylphenidate is used with other treatment modalities (psychological, educational, cognitive behaviour therapy, etc) to improve the following group of developmentally …
coccidioides immitis spherule	DB11294	HLA-A	Paranoid Schizophrenia	9.77295e-05	C0036349	CALR,HLA-A	biotech	Coccidioides immitis spherule is a skin test antigen indicated to detect delayed-type hypersensitivity to Coccidioides immitis in individuals with a history of pulmonary coccidioidomycosis.
ethyl 4-[(4-chloropyridin-2-yl)amino]piperidine-1-carboxylate	DB07306	NOS2	Bipolar Disorder	4.32331e-05	C0005586	NOS2	small molecule
ethyl 4-[(4-chloropyridin-2-yl)amino]piperidine-1-carboxylate	DB07306	NOS2	Schizophrenia	0.00043985	C0036341	NOS2	small molecule
ethyl pyruvate	DB05869	HMGB1,TNF	Paranoid Schizophrenia	0.000445748	C0036349	TNF	small molecule	CTI-01 (ethyl pyruvate) is a novel anti-inflammatory agent for the treatment of critical inflammatory conditions. CTI-01 shows a potent anti-inflammatory and tissue protection activity in multiple animal models of disease including pancreatitis, ischemia-reperfusion injury, sepsis, renal injury and endotoxemia.
cholesterol sulfate	DB01990	RORA	Unipolar Depression	0.000609756	C0041696	RORA	small molecule	Component of human seminal plasma & spermatozoa.
sufugolix	DB06494	GNRHR	Unipolar Depression	0.000105347	C0041696	CHRM3,GHRL,GNB1,GRM1,GRM5,HCRT,OXT,PROK2,PROKR2,TRH	small molecule
sufugolix	DB06494	GNRHR	Schizophrenia	0.000127921	C0036341	ADRA1D,AVPR1A,CCK,CHRM1,CHRM3,CHRM5,F2,GHRL,GNAQ,GNB1,GRM1,GRM5,HCRT,HRH1,MLN,NMB,NPS,NPSR1,NTS,OXT,P2RY1,P2RY2,TAC1	small molecule
sufugolix	DB06494	GNRHR	Major depressive disorder	0.000226535	C1269683	CHRM3,GRM5,HCRT,OXT,PROK2,PROKR2,TAC1,TRH	small molecule
sufugolix	DB06494	GNRHR	Bipolar Disorder	0.00025505	C0005586	ADRA1D,AGT,AVPR1A,AVPR1B,CCK,CHRM3,FFAR2,GRM5,P2RY1,P2RY2,PROK2,PROKR2,TAC1	small molecule
5-fluorotryptophan	DB03314	GSTM1,TPI1	Bipolar Disorder	5.96659e-05	C0005586	GSTM1	small molecule	5-fluorotryptophan can be used as substrate analogue to study enzyme mechanisms by NMR spectroscopy.
5-fluorotryptophan	DB03314	GSTM1,TPI1	Schizophrenia	0.000436754	C0036341	GSTM1	small molecule	5-fluorotryptophan can be used as substrate analogue to study enzyme mechanisms by NMR spectroscopy.
nelotanserin	DB12555	HTR2A	Unipolar Depression	8.49347e-05	C0041696	CHRM3,GHRL,GNB1,GRM1,GRM5,HCRT,HTR2A,OXT,PROK2,PROKR2,TRH	small molecule	Nelotanserin has been used in trials studying the treatment of Lewy Body Dementia, Visual Hallucinations, Dementia With Lewy Bodies, and REM Sleep Behavior Disorder. It is a highly selective antagonist at the 5-HT2A serotonin receptor. It increases non-REM sleep, the most restorative phase of the sleep cycle, without sacrificing REM or dream sleep. Nelotanserin works through a mechanism of action…
nelotanserin	DB12555	HTR2A	Schizophrenia	0.000128363	C0036341	ADRA1D,AVPR1A,CCK,CHRM1,CHRM3,CHRM5,F2,GHRL,GNAQ,GNB1,GRM1,GRM5,HCRT,HRH1,HTR2A,MLN,NMB,NPS,NPSR1,NTS,OXT,P2RY1,P2RY2,TAC1	small molecule	Nelotanserin has been used in trials studying the treatment of Lewy Body Dementia, Visual Hallucinations, Dementia With Lewy Bodies, and REM Sleep Behavior Disorder. It is a highly selective antagonist at the 5-HT2A serotonin receptor. It increases non-REM sleep, the most restorative phase of the sleep cycle, without sacrificing REM or dream sleep. Nelotanserin works through a mechanism of action…
nelotanserin	DB12555	HTR2A	Major depressive disorder	0.000167563	C1269683	CHRM3,GRM5,HCRT,HTR2A,OXT,PROK2,PROKR2,TAC1,TRH	small molecule	Nelotanserin has been used in trials studying the treatment of Lewy Body Dementia, Visual Hallucinations, Dementia With Lewy Bodies, and REM Sleep Behavior Disorder. It is a highly selective antagonist at the 5-HT2A serotonin receptor. It increases non-REM sleep, the most restorative phase of the sleep cycle, without sacrificing REM or dream sleep. Nelotanserin works through a mechanism of action…
nelotanserin	DB12555	HTR2A	Bipolar Disorder	0.00022329	C0005586	ADRA1D,AGT,AVPR1A,AVPR1B,CCK,CHRM3,FFAR2,GRM5,HTR2A,P2RY1,P2RY2,PROK2,PROKR2,TAC1	small molecule	Nelotanserin has been used in trials studying the treatment of Lewy Body Dementia, Visual Hallucinations, Dementia With Lewy Bodies, and REM Sleep Behavior Disorder. It is a highly selective antagonist at the 5-HT2A serotonin receptor. It increases non-REM sleep, the most restorative phase of the sleep cycle, without sacrificing REM or dream sleep. Nelotanserin works through a mechanism of action…
agomelatine	DB06594	CYP1A2,MTNR1A,MTNR1B,CYP2C9,HTR2C	Unipolar Depression	9.89011e-05	C0041696	CHRM3,CYP2C9,GHRL,GNB1,GRM1,GRM5,HCRT,HTR2C,OXT,PROK2,PROKR2,TRH	small molecule	Agomelatine is structurally closely related to melatonin. Agomelatine is a potent agonist at melatonin receptors and an antagonist at serotonin-2C (5-HT2C) receptors, tested in an animal model of depression. Agomelatine was developed in Europe by Servier Laboratories Ltd. and submitted to the European Medicines Agency (EMA) in 2005. The Committee for Medical Products for Human Use (CHMP) recommen…
agomelatine	DB06594	CYP1A2,MTNR1A,MTNR1B,CYP2C9,HTR2C	Major depressive disorder	0.000116484	C1269683	CHRM3,CYP1A2,CYP2C9,GRM5,HCRT,HTR2C,OXT,PROK2,PROKR2,TAC1,TRH	small molecule	Agomelatine is structurally closely related to melatonin. Agomelatine is a potent agonist at melatonin receptors and an antagonist at serotonin-2C (5-HT2C) receptors, tested in an animal model of depression. Agomelatine was developed in Europe by Servier Laboratories Ltd. and submitted to the European Medicines Agency (EMA) in 2005. The Committee for Medical Products for Human Use (CHMP) recommen…
5-(3-carbamoylbenzyl)-5,6,7,8,9,10-hexahydrocyclohepta[b]indole-4-carboxylic acid	DB07945	FABP4	Schizophrenia	0.0005	C0036341	FABP4	small molecule
naluzotan	DB05562	HTR1A	Major depressive disorder	0.000130016	C1269683	ACKR3,APP,CORT,CXCL10,CXCR6,GAL,HTR1A,NPY,PDYN,POMC,SST,SSTR4,SSTR5	small molecule
naluzotan	DB05562	HTR1A	Unipolar Depression	0.000222375	C0041696	APP,CNR2,CXCL10,GAL,GNB1,HTR1A,NPY,PDYN,POMC,SST,SSTR5	small molecule
naluzotan	DB05562	HTR1A	Bipolar Disorder	0.000227048	C0005586	ACKR3,AGT,ANXA1,APP,CNR2,CXCL8,CXCR6,FPR3,GAL,HCAR2,HCAR3,HTR1A,MCHR1,MCHR2,PDYN,PMCH,POMC,SST,SSTR4,SSTR5	small molecule
technetium tc-99m ciprofloxacin	DB05488	gyrB,TOP2B,CYP1A2	Paranoid Schizophrenia	0.000245509	C0036349	CYP1A2	small molecule	99mTc-Ciprofloxacin is a new formulation of ciprofloxacin (INFECTON), being investigated as a radioimaging agent for the potential diagnosis of infection, including fever of unknown origin, osteomyelitis, wound infection, abdominal abscess, pneumonia, appendicitis and tuberculosis. INFECTON combines the widely used antibiotic, ciprofloxacin, with Technetium ((99m)Tc), the most commonly used radio…
clenbuterol	DB01407	NGF,ADRB1,ADRB2,CYP1A1,ADRB3,TNF	Unipolar Depression	6.15532e-05	C0041696	ADCYAP1R1,ADRB1,ARRB1,AVP,CHRM2,CRH,DRD5,EGF,EGFR,GNB1,HTR4,LTA,M6PR,NGF,NGFR,TNF,VAMP2,VIP	small molecule	A substituted phenylaminoethanol that has beta-2 adrenomimetic properties at very low doses. It is used as a bronchodilator in asthma.
clenbuterol	DB01407	NGF,ADRB1,ADRB2,CYP1A1,ADRB3,TNF	Major depressive disorder	7.2675e-05	C1269683	ADCYAP1R1,ADRB1,ADRB3,ARRB1,AVP,CHRM2,CRH,EGF,EGFR,HTR4,LTA,M6PR,NGF,NGFR,TNF,VAMP2,VIP	small molecule	A substituted phenylaminoethanol that has beta-2 adrenomimetic properties at very low doses. It is used as a bronchodilator in asthma.
clenbuterol	DB01407	NGF,ADRB1,ADRB2,CYP1A1,ADRB3,TNF	Bipolar Disorder	0.000177756	C0005586	ADCYAP1,ADCYAP1R1,ADM,ADRB2,AMPH,APOB,ARRB2,AVP,CALCA,CHRM2,CLTA,CRH,DRD5,EGFR,FZD4,HIP1R,HTR4,NGFR,NTRK1,PIK3C2A,SYNJ1,TNF,TSHB,UBC,VIP	small molecule	A substituted phenylaminoethanol that has beta-2 adrenomimetic properties at very low doses. It is used as a bronchodilator in asthma.
hydrocortisone cypionate	DB14541	ABCG2,CYP3A4,SERPINA6,NR3C1,ABCB1,CYP2C8,HSD3B1,CYP3A7,ANXA1,SLCO1A2,CYP3A5,SHBG,SLC22A8,HSD11B2	Major depressive disorder	5.53182e-05	C1269683	ABCB1,ACKR3,ADRA2A,ADRA2B,ADRA2C,APP,BDKRB2,CHRM2,CNR1,CORT,CXCL10,CXCR6,DRD3,DRD4,GABBR1,GABBR2,GAL,GALR1,GALR2,GALR3,GRM2,GRM3,GRM7,GRM8,HTR1A,HTR1B,LPAR2,NPY,NPY2R,OPRM1,PDYN,POMC,SST,SSTR4,SSTR5	small molecule
hydrocortisone cypionate	DB14541	ABCG2,CYP3A4,SERPINA6,NR3C1,ABCB1,CYP2C8,HSD3B1,CYP3A7,ANXA1,SLCO1A2,CYP3A5,SHBG,SLC22A8,HSD11B2	Unipolar Depression	6.07151e-05	C0041696	ABCB1,ADRA2A,APP,BDKRB2,CHRM2,CNR1,CNR2,CXCL10,DRD3,DRD4,GABBR1,GABBR2,GAL,GALR2,GNB1,GRM7,GRM8,HTR1A,HTR1B,HTR5A,NPY,NPY1R,NPY2R,OPRM1,PDYN,POMC,SST,SSTR5	small molecule
[truncated: 2,974 more rows]

## Sheet: TopPredicted
DrugName	DrugBankID	DrugTargetProteins	phenotype	Benjamini-Hochberg	cui	NetworkGenes	type	description	TopMechCount
[truncated: 3,895 more rows]

## Sheet: SummOfMostCommonGenes
GeneName	Occured in X drug networks
POMC	1440
SSTR5	1405
[truncated: 632 more rows]
